# Supplementary material for: In Silico Discovery of Novel Potent Antioxidants on the Basis of Pulvinic Acid and Coumarine Derivatives and Their Experimental Evaluation
Source: PLoS One. 2015 Oct 16;10(10):e0140602. doi: 10.1371/journal.pone.0140602 (PMC4608598; doi:10.1371/journal.pone.0140602)
Supplement: S1 File — (SDF) [file pone.0140602.s001.sdf]

1.mol
 OpenBabel03061408243D

 27 28  0  0  0  0  0  0  0  0999 V2000
   -3.7937    1.0524   -0.0816 C   0  0  0  0  0  0  0  0  0  0  0  0
   -4.8801    0.2218    0.0464 C   0  0  0  0  0  0  0  0  0  0  0  0
   -4.3683   -1.1375    0.2519 C   0  0  0  0  0  0  0  0  0  0  0  0
   -2.5650    0.2561    0.0434 C   0  0  0  0  0  0  0  0  0  0  0  0
   -3.9541    2.3922   -0.2576 O   0  0  0  0  0  0  0  0  0  0  0  0
   -2.9525   -1.0942    0.2358 O   0  0  0  0  0  0  0  0  0  0  0  0
   -4.8455   -2.2495    0.4197 O   0  0  0  0  0  0  0  0  0  0  0  0
   -1.2424    0.5706    0.0251 C   0  0  0  0  0  0  0  0  0  0  0  0
   -0.2365   -0.3541    0.1841 N   0  0  0  0  0  0  0  0  0  0  0  0
    1.1227   -0.0362    0.1538 C   0  0  0  0  0  0  0  0  0  0  0  0
    2.0828   -1.0451   -0.1305 C   0  0  0  0  0  0  0  0  0  0  0  0
    3.4461   -0.7535   -0.1452 C   0  0  0  0  0  0  0  0  0  0  0  0
    1.5980    1.2667    0.4298 C   0  0  0  0  0  0  0  0  0  0  0  0
    1.5959   -2.6416   -0.4578 Cl  0  0  0  0  0  0  0  0  0  0  0  0
    3.8821    0.5468    0.1164 C   0  0  0  0  0  0  0  0  0  0  0  0
    2.9566    1.5532    0.4052 C   0  0  0  0  0  0  0  0  0  0  0  0
    5.5413    0.9017    0.0876 Cl  0  0  0  0  0  0  0  0  0  0  0  0
   -2.8165    3.1493   -0.6625 C   0  0  0  0  0  0  0  0  0  0  0  0
   -5.9369    0.4706    0.0127 H   0  0  0  0  0  0  0  0  0  0  0  0
   -0.9242    1.6191   -0.1238 H   0  0  0  0  0  0  0  0  0  0  0  0
   -0.4912   -1.3213    0.2179 H   0  0  0  0  0  0  0  0  0  0  0  0
    4.1751   -1.5507   -0.3668 H   0  0  0  0  0  0  0  0  0  0  0  0
    0.8964    2.0742    0.6881 H   0  0  0  0  0  0  0  0  0  0  0  0
    3.3005    2.5772    0.6218 H   0  0  0  0  0  0  0  0  0  0  0  0
   -3.2605    4.1319   -0.9680 H   0  0  0  0  0  0  0  0  0  0  0  0
   -2.2953    2.6678   -1.5240 H   0  0  0  0  0  0  0  0  0  0  0  0
   -2.1258    3.2885    0.2048 H   0  0  0  0  0  0  0  0  0  0  0  0
  1  2  2  0  0  0  0
  1  5  1  0  0  0  0
  3  2  1  0  0  0  0
  3  6  1  0  0  0  0
  4  1  1  0  0  0  0
  4  6  1  0  0  0  0
  4  8  2  0  0  0  0
  7  3  2  0  0  0  0
  8  9  1  0  0  0  0
  8 20  1  0  0  0  0
  9 10  1  0  0  0  0
  9 21  1  0  0  0  0
 11 10  1  0  0  0  0
 11 12  2  0  0  0  0
 11 14  1  0  0  0  0
 12 15  1  0  0  0  0
 12 22  1  0  0  0  0
 13 10  2  0  0  0  0
 13 16  1  0  0  0  0
 13 23  1  0  0  0  0
 15 16  2  0  0  0  0
 15 17  1  0  0  0  0
 16 24  1  0  0  0  0
 18  5  1  0  0  0  0
 18 25  1  0  0  0  0
 18 26  1  0  0  0  0
 18 27  1  0  0  0  0
 19  2  1  0  0  0  0
M  END
$$$$
2.mol
 OpenBabel03061408243D

 63 64  0  0  0  0  0  0  0  0999 V2000
    7.9685    0.5278   -0.6306 C   0  0  0  0  0  0  0  0  0  0  0  0
    8.8820   -0.3850    0.0693 C   0  0  0  0  0  0  0  0  0  0  0  0
   10.3216   -0.4201   -0.1208 C   0  0  0  0  0  0  0  0  0  0  0  0
    8.5892   -1.3577    1.0068 C   0  0  0  0  0  0  0  0  0  0  0  0
    6.5274    0.3755   -0.1852 C   0  0  0  0  0  0  0  0  0  0  0  0
   10.8060   -1.4071    0.7101 C   0  0  0  0  0  0  0  0  0  0  0  0
    9.7578   -1.9997    1.4156 O   0  0  0  0  0  0  0  0  0  0  0  0
    5.6259    1.3367   -0.9369 C   0  0  0  0  0  0  0  0  0  0  0  0
    4.2107    1.2385   -0.4770 C   0  0  0  0  0  0  0  0  0  0  0  0
    3.2726    0.6625   -1.2527 C   0  0  0  0  0  0  0  0  0  0  0  0
    3.9137    1.8198    0.8541 C   0  0  0  0  0  0  0  0  0  0  0  0
    1.8760    0.5358   -0.8938 C   0  0  0  0  0  0  0  0  0  0  0  0
    0.9785   -0.0647   -1.6877 C   0  0  0  0  0  0  0  0  0  0  0  0
   -0.4719   -0.2374   -1.3952 C   0  0  2  0  0  0  0  0  0  0  0  0
   -0.9564    0.6238   -0.2379 C   0  0  0  0  0  0  0  0  0  0  0  0
   -0.7626   -1.7080   -1.1502 C   0  0  0  0  0  0  0  0  0  0  0  0
   -2.4672    0.7160   -0.1882 C   0  0  0  0  0  0  0  0  0  0  0  0
   -2.9167    1.6349    0.9276 C   0  0  0  0  0  0  0  0  0  0  0  0
   -4.4363    1.7376    1.0063 C   0  0  1  0  0  0  0  0  0  0  0  0
   -5.0274    0.4332    1.4086 C   0  0  0  0  0  0  0  0  0  0  0  0
   -4.8305    2.8054    2.0126 C   0  0  0  0  0  0  0  0  0  0  0  0
   -6.0409   -0.1761    0.7808 C   0  0  0  0  0  0  0  0  0  0  0  0
   -6.5148   -1.4164    1.2814 O   0  0  0  0  0  0  0  0  0  0  0  0
   -6.8605    0.1462   -0.4065 C   0  0  0  0  0  0  0  0  0  0  0  0
   -7.5711   -1.8489    0.4506 C   0  0  0  0  0  0  0  0  0  0  0  0
   -7.7812   -0.8479   -0.6144 C   0  0  0  0  0  0  0  0  0  0  0  0
   -6.6393    1.2833   -1.1065 O   0  0  0  0  0  0  0  0  0  0  0  0
   -8.0779   -2.9165    0.7575 O   0  0  0  0  0  0  0  0  0  0  0  0
   -8.8054   -0.9730   -1.6490 C   0  0  0  0  0  0  0  0  0  0  0  0
    8.3037    1.5876   -0.4570 H   0  0  0  0  0  0  0  0  0  0  0  0
    8.0389    0.3400   -1.7378 H   0  0  0  0  0  0  0  0  0  0  0  0
   10.8823    0.2202   -0.7948 H   0  0  0  0  0  0  0  0  0  0  0  0
    7.6824   -1.7211    1.4795 H   0  0  0  0  0  0  0  0  0  0  0  0
    6.1864   -0.6779   -0.3638 H   0  0  0  0  0  0  0  0  0  0  0  0
    6.4501    0.5682    0.9172 H   0  0  0  0  0  0  0  0  0  0  0  0
   11.7861   -1.8162    0.9341 H   0  0  0  0  0  0  0  0  0  0  0  0
    5.9892    2.3888   -0.7810 H   0  0  0  0  0  0  0  0  0  0  0  0
    5.6957    1.1228   -2.0373 H   0  0  0  0  0  0  0  0  0  0  0  0
    3.5558    0.2482   -2.2369 H   0  0  0  0  0  0  0  0  0  0  0  0
    3.4665    1.0478    1.5294 H   0  0  0  0  0  0  0  0  0  0  0  0
    4.8391    2.2150    1.3407 H   0  0  0  0  0  0  0  0  0  0  0  0
    3.1829    2.6617    0.7567 H   0  0  0  0  0  0  0  0  0  0  0  0
    1.5823    0.9634    0.0805 H   0  0  0  0  0  0  0  0  0  0  0  0
    1.2902   -0.4997   -2.6536 H   0  0  0  0  0  0  0  0  0  0  0  0
   -1.0364    0.0817   -2.3217 H   0  0  0  0  0  0  0  0  0  0  0  0
   -0.5326    1.6577   -0.3481 H   0  0  0  0  0  0  0  0  0  0  0  0
   -0.5733    0.2045    0.7293 H   0  0  0  0  0  0  0  0  0  0  0  0
   -1.8626   -1.8768   -1.0631 H   0  0  0  0  0  0  0  0  0  0  0  0
   -0.3753   -2.3248   -1.9965 H   0  0  0  0  0  0  0  0  0  0  0  0
   -0.2742   -2.0530   -0.2077 H   0  0  0  0  0  0  0  0  0  0  0  0
   -2.9085   -0.3036   -0.0299 H   0  0  0  0  0  0  0  0  0  0  0  0
   -2.8553    1.0977   -1.1693 H   0  0  0  0  0  0  0  0  0  0  0  0
   -2.4972    2.6620    0.7595 H   0  0  0  0  0  0  0  0  0  0  0  0
   -2.5144    1.2659    1.9075 H   0  0  0  0  0  0  0  0  0  0  0  0
   -4.8259    2.0406   -0.0085 H   0  0  0  0  0  0  0  0  0  0  0  0
   -4.5850   -0.0447    2.3010 H   0  0  0  0  0  0  0  0  0  0  0  0
   -5.9415    2.8956    2.0685 H   0  0  0  0  0  0  0  0  0  0  0  0
   -4.4073    3.7916    1.7048 H   0  0  0  0  0  0  0  0  0  0  0  0
   -4.4415    2.5520    3.0279 H   0  0  0  0  0  0  0  0  0  0  0  0
   -7.2698    1.2992   -1.8473 H   0  0  0  0  0  0  0  0  0  0  0  0
   -9.0988   -2.0458   -1.7769 H   0  0  0  0  0  0  0  0  0  0  0  0
   -8.4313   -0.5858   -2.6303 H   0  0  0  0  0  0  0  0  0  0  0  0
   -9.7224   -0.3933   -1.3688 H   0  0  0  0  0  0  0  0  0  0  0  0
  1  5  1  0  0  0  0
  2  1  1  0  0  0  0
  2  3  1  0  0  0  0
  3  6  2  0  0  0  0
  4  2  2  0  0  0  0
  4  7  1  0  0  0  0
  4 33  1  0  0  0  0
  7  6  1  0  0  0  0
  8  5  1  0  0  0  0
  8  9  1  0  0  0  0
  8 37  1  0  0  0  0
  8 38  1  0  0  0  0
  9 10  2  0  0  0  0
  9 11  1  0  0  0  0
 10 39  1  0  0  0  0
 11 40  1  0  0  0  0
 11 41  1  0  0  0  0
 11 42  1  0  0  0  0
 12 10  1  0  0  0  0
 12 13  2  0  0  0  0
 12 43  1  0  0  0  0
 13 14  1  0  0  0  0
 13 44  1  0  0  0  0
 14 15  1  0  0  0  0
 14 16  1  0  0  0  0
 14 45  1  6  0  0  0
 15 17  1  0  0  0  0
 17 18  1  0  0  0  0
 18 19  1  0  0  0  0
 19 20  1  0  0  0  0
 19 21  1  0  0  0  0
 19 55  1  6  0  0  0
 20 22  2  0  0  0  0
 23 22  1  0  0  0  0
 23 25  1  0  0  0  0
 24 22  1  0  0  0  0
 24 26  2  0  0  0  0
 24 27  1  0  0  0  0
 25 26  1  0  0  0  0
 25 28  2  0  0  0  0
 26 29  1  0  0  0  0
 27 60  1  0  0  0  0
 29 61  1  0  0  0  0
 29 62  1  0  0  0  0
 29 63  1  0  0  0  0
 30  1  1  0  0  0  0
 31  1  1  0  0  0  0
 32  3  1  0  0  0  0
 34  5  1  0  0  0  0
 35  5  1  0  0  0  0
 36  6  1  0  0  0  0
 46 15  1  0  0  0  0
 47 15  1  0  0  0  0
 48 16  1  0  0  0  0
 49 16  1  0  0  0  0
 50 16  1  0  0  0  0
 51 17  1  0  0  0  0
 52 17  1  0  0  0  0
 53 18  1  0  0  0  0
 54 18  1  0  0  0  0
 56 20  1  0  0  0  0
 57 21  1  0  0  0  0
 58 21  1  0  0  0  0
 59 21  1  0  0  0  0
M  END
$$$$
3.mol
 OpenBabel03061408243D

 38 40  0  0  0  0  0  0  0  0999 V2000
    1.7395    0.3511    0.1921 C   0  0  0  0  0  0  0  0  0  0  0  0
    0.4044    0.5320    0.1783 C   0  0  0  0  0  0  0  0  0  0  0  0
   -0.7493   -0.3827    0.0176 C   0  0  0  0  0  0  0  0  0  0  0  0
   -0.1196    1.8347    0.3215 O   0  0  0  0  0  0  0  0  0  0  0  0
    2.4227   -0.9292    0.0423 C   0  0  0  0  0  0  0  0  0  0  0  0
    2.6316    1.5252    0.3821 C   0  0  0  0  0  0  0  0  0  0  0  0
   -1.9175    0.3414    0.0619 C   0  0  0  0  0  0  0  0  0  0  0  0
   -0.5517   -1.7089   -0.1431 O   0  0  0  0  0  0  0  0  0  0  0  0
   -1.5313    1.7592    0.2329 C   0  0  0  0  0  0  0  0  0  0  0  0
    3.4844   -1.0387   -0.8703 C   0  0  0  0  0  0  0  0  0  0  0  0
    2.0588   -2.0408    0.8132 C   0  0  0  0  0  0  0  0  0  0  0  0
    3.0375    2.0885   -0.7976 O   0  0  0  0  0  0  0  0  0  0  0  0
    3.0401    2.0051    1.4378 O   0  0  0  0  0  0  0  0  0  0  0  0
   -3.2822   -0.1084   -0.0409 C   0  0  0  0  0  0  0  0  0  0  0  0
   -2.1093    2.8302    0.3039 O   0  0  0  0  0  0  0  0  0  0  0  0
    4.1626   -2.2463   -1.0110 C   0  0  0  0  0  0  0  0  0  0  0  0
    2.7484   -3.2444    0.6730 C   0  0  0  0  0  0  0  0  0  0  0  0
    3.8626    3.2516   -0.6949 C   0  0  0  0  0  0  0  0  0  0  0  0
   -4.2516    0.7161   -0.6358 C   0  0  0  0  0  0  0  0  0  0  0  0
   -3.6645   -1.3652    0.4547 C   0  0  0  0  0  0  0  0  0  0  0  0
    3.7985   -3.3498   -0.2379 C   0  0  0  0  0  0  0  0  0  0  0  0
   -5.5674    0.2768   -0.7557 C   0  0  0  0  0  0  0  0  0  0  0  0
   -4.9828   -1.7982    0.3303 C   0  0  0  0  0  0  0  0  0  0  0  0
   -5.9350   -0.9823   -0.2799 C   0  0  0  0  0  0  0  0  0  0  0  0
   -1.3970   -2.1041   -0.4268 H   0  0  0  0  0  0  0  0  0  0  0  0
    3.7723   -0.1624   -1.4740 H   0  0  0  0  0  0  0  0  0  0  0  0
    1.2211   -1.9630    1.5231 H   0  0  0  0  0  0  0  0  0  0  0  0
    4.9895   -2.3277   -1.7320 H   0  0  0  0  0  0  0  0  0  0  0  0
    2.4608   -4.1115    1.2857 H   0  0  0  0  0  0  0  0  0  0  0  0
    4.0364    3.5433   -1.7599 H   0  0  0  0  0  0  0  0  0  0  0  0
    3.3240    4.0518   -0.1327 H   0  0  0  0  0  0  0  0  0  0  0  0
    4.8178    2.9943   -0.1774 H   0  0  0  0  0  0  0  0  0  0  0  0
   -3.9644    1.7186   -0.9929 H   0  0  0  0  0  0  0  0  0  0  0  0
   -2.9319   -1.9998    0.9760 H   0  0  0  0  0  0  0  0  0  0  0  0
    4.3407   -4.3006   -0.3465 H   0  0  0  0  0  0  0  0  0  0  0  0
   -6.3193    0.9291   -1.2249 H   0  0  0  0  0  0  0  0  0  0  0  0
   -5.2729   -2.7843    0.7224 H   0  0  0  0  0  0  0  0  0  0  0  0
   -6.9748   -1.3271   -0.3780 H   0  0  0  0  0  0  0  0  0  0  0  0
  1  2  2  0  0  0  0
  3  2  1  0  0  0  0
  4  2  1  0  0  0  0
  5  1  1  0  0  0  0
  6  1  1  0  0  0  0
  7  3  2  0  0  0  0
  7 14  1  0  0  0  0
  8  3  1  0  0  0  0
  9  4  1  0  0  0  0
  9  7  1  0  0  0  0
  9 15  2  0  0  0  0
 10  5  1  0  0  0  0
 10 16  2  0  0  0  0
 11  5  2  0  0  0  0
 12  6  1  0  0  0  0
 12 18  1  0  0  0  0
 13  6  2  0  0  0  0
 14 20  1  0  0  0  0
 17 11  1  0  0  0  0
 17 21  2  0  0  0  0
 17 29  1  0  0  0  0
 19 14  2  0  0  0  0
 19 22  1  0  0  0  0
 20 23  2  0  0  0  0
 21 16  1  0  0  0  0
 24 22  2  0  0  0  0
 24 23  1  0  0  0  0
 25  8  1  0  0  0  0
 26 10  1  0  0  0  0
 27 11  1  0  0  0  0
 28 16  1  0  0  0  0
 30 18  1  0  0  0  0
 31 18  1  0  0  0  0
 32 18  1  0  0  0  0
 33 19  1  0  0  0  0
 34 20  1  0  0  0  0
 35 21  1  0  0  0  0
 36 22  1  0  0  0  0
 37 23  1  0  0  0  0
 38 24  1  0  0  0  0
M  END
$$$$
4.mol
 OpenBabel03061408243D

 21 21  0  0  0  0  0  0  0  0999 V2000
   -1.4679   -0.0770   -0.0749 C   0  0  0  0  0  0  0  0  0  0  0  0
   -0.3371   -0.8455    0.0574 C   0  0  0  0  0  0  0  0  0  0  0  0
   -1.0425    1.3423   -0.1678 C   0  0  0  0  0  0  0  0  0  0  0  0
    0.8401    0.0524    0.0243 C   0  0  0  0  0  0  0  0  0  0  0  0
   -2.7412   -0.5334   -0.2096 O   0  0  0  0  0  0  0  0  0  0  0  0
   -0.3476   -2.1876    0.2686 O   0  0  0  0  0  0  0  0  0  0  0  0
    0.3690    1.3768   -0.1206 O   0  0  0  0  0  0  0  0  0  0  0  0
   -1.5946    2.4237   -0.2730 O   0  0  0  0  0  0  0  0  0  0  0  0
    2.1540   -0.1944    0.1252 C   0  0  0  0  0  0  0  0  0  0  0  0
    3.1735    0.8648    0.0921 C   0  0  0  0  0  0  0  0  0  0  0  0
   -3.7194    0.1986    0.5433 C   0  0  0  0  0  0  0  0  0  0  0  0
    0.6498   -2.9434   -0.4310 C   0  0  0  0  0  0  0  0  0  0  0  0
    4.3770    0.6095    0.1696 O   0  0  0  0  0  0  0  0  0  0  0  0
    2.5178   -1.2278    0.2457 H   0  0  0  0  0  0  0  0  0  0  0  0
    2.7922    1.9054   -0.0074 H   0  0  0  0  0  0  0  0  0  0  0  0
   -4.6841   -0.2683    0.2227 H   0  0  0  0  0  0  0  0  0  0  0  0
   -3.5467    0.0505    1.6359 H   0  0  0  0  0  0  0  0  0  0  0  0
   -3.6869    1.2831    0.2777 H   0  0  0  0  0  0  0  0  0  0  0  0
    0.1452   -3.9221   -0.6348 H   0  0  0  0  0  0  0  0  0  0  0  0
    0.9604   -2.4513   -1.3813 H   0  0  0  0  0  0  0  0  0  0  0  0
    1.5237   -3.0876    0.2505 H   0  0  0  0  0  0  0  0  0  0  0  0
  1  3  1  0  0  0  0
  1  5  1  0  0  0  0
  2  1  2  0  0  0  0
  2  6  1  0  0  0  0
  4  2  1  0  0  0  0
  4  7  1  0  0  0  0
  4  9  2  0  0  0  0
  7  3  1  0  0  0  0
  8  3  2  0  0  0  0
  9 10  1  0  0  0  0
 10 15  1  0  0  0  0
 11  5  1  0  0  0  0
 11 16  1  0  0  0  0
 11 17  1  0  0  0  0
 11 18  1  0  0  0  0
 12  6  1  0  0  0  0
 12 19  1  0  0  0  0
 12 20  1  0  0  0  0
 12 21  1  0  0  0  0
 13 10  2  0  0  0  0
 14  9  1  0  0  0  0
M  END
$$$$
5.mol
 OpenBabel03061408243D

 61 65  0  0  0  0  0  0  0  0999 V2000
    5.1751    0.0614   -0.7126 O   0  0  0  0  0  0  0  0  0  0  0  0
    4.4933   -1.0076   -0.0137 C   0  0  1  0  0  0  0  0  0  0  0  0
    6.3326    0.4092   -0.0480 C   0  0  0  0  0  0  0  0  0  0  0  0
    5.2816   -1.2875    1.2769 C   0  0  0  0  0  0  0  0  0  0  0  0
    3.0446   -0.5541    0.2644 C   0  0  2  0  0  0  0  0  0  0  0  0
    6.9938    1.3070   -0.5546 O   0  0  0  0  0  0  0  0  0  0  0  0
    6.5450   -0.4300    1.1912 C   0  0  2  0  0  0  0  0  0  0  0  0
    6.7719    0.4240    2.4131 C   0  0  0  0  0  0  0  0  0  0  0  0
    2.3371   -1.5623    1.1943 C   0  0  0  0  0  0  0  0  0  0  0  0
    2.2640   -0.4558   -0.9741 N   0  0  1  0  0  0  0  0  0  0  0  0
    0.9852   -1.1566   -0.8085 C   0  0  1  0  0  0  0  0  0  0  0  0
    2.2952    0.8247   -1.6363 C   0  0  0  0  0  0  0  0  0  0  0  0
    1.7292    2.0670   -0.9435 C   0  0  0  0  0  0  0  0  0  0  0  0
    0.2187    2.1523   -0.9541 C   0  0  0  0  0  0  0  0  0  0  0  0
    0.9520   -1.7778    0.6057 C   0  0  0  0  0  0  0  0  0  0  0  0
   -0.2616   -0.3350   -1.1308 C   0  0  2  0  0  0  0  0  0  0  0  0
   -0.3788    0.9352   -0.2781 C   0  0  2  0  0  0  0  0  0  0  0  0
   -1.5943   -1.0718   -0.9127 C   0  0  1  0  0  0  0  0  0  0  0  0
   -1.7987    1.1609   -0.0559 O   0  0  0  0  0  0  0  0  0  0  0  0
   -2.4825   -0.0188   -0.3059 C   0  0  0  0  0  0  0  0  0  0  0  0
   -2.1491   -1.6424   -2.1966 C   0  0  0  0  0  0  0  0  0  0  0  0
   -3.7860   -0.1226    0.0216 C   0  0  0  0  0  0  0  0  0  0  0  0
   -4.4435   -1.3542   -0.2392 O   0  0  0  0  0  0  0  0  0  0  0  0
   -4.7582    0.7659    0.6788 C   0  0  0  0  0  0  0  0  0  0  0  0
   -5.7556   -1.2532    0.2719 C   0  0  0  0  0  0  0  0  0  0  0  0
   -5.9434    0.0967    0.8447 C   0  0  0  0  0  0  0  0  0  0  0  0
   -6.4423   -2.2543    0.1317 O   0  0  0  0  0  0  0  0  0  0  0  0
   -7.1896    0.5394    1.4665 C   0  0  0  0  0  0  0  0  0  0  0  0
   -4.4935    2.0135    1.1689 O   0  0  0  0  0  0  0  0  0  0  0  0
   -4.2088    2.9984    0.1679 C   0  0  0  0  0  0  0  0  0  0  0  0
    4.5135   -1.8895   -0.7086 H   0  0  0  0  0  0  0  0  0  0  0  0
    3.1106    0.4479    0.7838 H   0  0  0  0  0  0  0  0  0  0  0  0
    1.0106   -2.0008   -1.5646 H   0  0  0  0  0  0  0  0  0  0  0  0
   -0.2065   -0.0389   -2.2174 H   0  0  0  0  0  0  0  0  0  0  0  0
    0.0716    0.7943    0.7432 H   0  0  0  0  0  0  0  0  0  0  0  0
    5.5363   -2.3728    1.3450 H   0  0  0  0  0  0  0  0  0  0  0  0
    4.6801   -1.0176    2.1803 H   0  0  0  0  0  0  0  0  0  0  0  0
    7.4474   -1.0786    1.0169 H   0  0  0  0  0  0  0  0  0  0  0  0
    6.9698   -0.2251    3.2997 H   0  0  0  0  0  0  0  0  0  0  0  0
    7.6510    1.0949    2.2514 H   0  0  0  0  0  0  0  0  0  0  0  0
    5.8784    1.0582    2.6293 H   0  0  0  0  0  0  0  0  0  0  0  0
    2.2784   -1.1547    2.2326 H   0  0  0  0  0  0  0  0  0  0  0  0
    2.9037   -2.5259    1.2336 H   0  0  0  0  0  0  0  0  0  0  0  0
    3.3896    1.0283   -1.8435 H   0  0  0  0  0  0  0  0  0  0  0  0
    1.7746    0.6992   -2.6281 H   0  0  0  0  0  0  0  0  0  0  0  0
    2.1355    2.9633   -1.4849 H   0  0  0  0  0  0  0  0  0  0  0  0
    2.0986    2.1277    0.1135 H   0  0  0  0  0  0  0  0  0  0  0  0
   -0.1610    2.2323   -2.0058 H   0  0  0  0  0  0  0  0  0  0  0  0
   -0.1133    3.0747   -0.4084 H   0  0  0  0  0  0  0  0  0  0  0  0
    0.7050   -2.8654    0.5405 H   0  0  0  0  0  0  0  0  0  0  0  0
    0.1724   -1.2896    1.2418 H   0  0  0  0  0  0  0  0  0  0  0  0
   -1.4746   -1.9062   -0.1664 H   0  0  0  0  0  0  0  0  0  0  0  0
   -3.1239   -2.1534   -1.9978 H   0  0  0  0  0  0  0  0  0  0  0  0
   -1.4293   -2.3846   -2.6191 H   0  0  0  0  0  0  0  0  0  0  0  0
   -2.3176   -0.8386   -2.9529 H   0  0  0  0  0  0  0  0  0  0  0  0
   -7.3845   -0.0427    2.4036 H   0  0  0  0  0  0  0  0  0  0  0  0
   -7.1324    1.6256    1.7270 H   0  0  0  0  0  0  0  0  0  0  0  0
   -8.0519    0.3748    0.7717 H   0  0  0  0  0  0  0  0  0  0  0  0
   -5.1209    3.1822   -0.4495 H   0  0  0  0  0  0  0  0  0  0  0  0
   -3.3535    2.6796   -0.4742 H   0  0  0  0  0  0  0  0  0  0  0  0
   -3.9429    3.9027    0.7703 H   0  0  0  0  0  0  0  0  0  0  0  0
  1  2  1  0  0  0  0
  2 31  1  6  0  0  0
  3  1  1  0  0  0  0
  4  2  1  0  0  0  0
  5  2  1  0  0  0  0
  5 32  1  1  0  0  0
  6  3  2  0  0  0  0
  7  3  1  0  0  0  0
  7  4  1  0  0  0  0
  7 38  1  6  0  0  0
  8  7  1  0  0  0  0
  9  5  1  0  0  0  0
  9 15  1  0  0  0  0
 10  5  1  0  0  0  0
 10 12  1  1  0  0  0
 11 10  1  0  0  0  0
 11 15  1  0  0  0  0
 11 16  1  0  0  0  0
 11 33  1  6  0  0  0
 13 12  1  0  0  0  0
 14 13  1  0  0  0  0
 16 34  1  6  0  0  0
 17 14  1  0  0  0  0
 17 16  1  0  0  0  0
 17 19  1  0  0  0  0
 17 35  1  1  0  0  0
 18 16  1  0  0  0  0
 18 52  1  1  0  0  0
 19 20  1  0  0  0  0
 20 18  1  0  0  0  0
 21 18  1  0  0  0  0
 21 53  1  0  0  0  0
 22 20  2  0  0  0  0
 22 23  1  0  0  0  0
 22 24  1  0  0  0  0
 23 25  1  0  0  0  0
 24 26  2  0  0  0  0
 24 29  1  0  0  0  0
 25 26  1  0  0  0  0
 25 27  2  0  0  0  0
 26 28  1  0  0  0  0
 29 30  1  0  0  0  0
 30 60  1  0  0  0  0
 30 61  1  0  0  0  0
 36  4  1  0  0  0  0
 37  4  1  0  0  0  0
 39  8  1  0  0  0  0
 40  8  1  0  0  0  0
 41  8  1  0  0  0  0
 42  9  1  0  0  0  0
 43  9  1  0  0  0  0
 44 12  1  0  0  0  0
 45 12  1  0  0  0  0
 46 13  1  0  0  0  0
 47 13  1  0  0  0  0
 48 14  1  0  0  0  0
 49 14  1  0  0  0  0
 50 15  1  0  0  0  0
 51 15  1  0  0  0  0
 54 21  1  0  0  0  0
 55 21  1  0  0  0  0
 56 28  1  0  0  0  0
 57 28  1  0  0  0  0
 58 28  1  0  0  0  0
 59 30  1  0  0  0  0
M  END
$$$$
6.mol
 OpenBabel03061408243D

 27 28  0  0  0  0  0  0  0  0999 V2000
   -3.5521    0.8809    0.0567 C   0  0  0  0  0  0  0  0  0  0  0  0
   -4.6668    0.0766    0.0522 C   0  0  0  0  0  0  0  0  0  0  0  0
   -4.2029   -1.3118   -0.0210 C   0  0  0  0  0  0  0  0  0  0  0  0
   -2.3525    0.0368   -0.0133 C   0  0  0  0  0  0  0  0  0  0  0  0
   -3.6751    2.2346    0.1153 O   0  0  0  0  0  0  0  0  0  0  0  0
   -2.7873   -1.3133   -0.0598 O   0  0  0  0  0  0  0  0  0  0  0  0
   -4.7169   -2.4200   -0.0539 O   0  0  0  0  0  0  0  0  0  0  0  0
   -1.0176    0.2986   -0.0415 C   0  0  0  0  0  0  0  0  0  0  0  0
   -0.0538   -0.6757   -0.1362 N   0  0  0  0  0  0  0  0  0  0  0  0
    1.3236   -0.4333   -0.0813 C   0  0  0  0  0  0  0  0  0  0  0  0
    2.1948   -1.5175    0.1931 C   0  0  0  0  0  0  0  0  0  0  0  0
    1.8856    0.8400   -0.3197 C   0  0  0  0  0  0  0  0  0  0  0  0
   -2.4827    3.0127    0.1514 C   0  0  0  0  0  0  0  0  0  0  0  0
    3.5688   -1.3254    0.2334 C   0  0  0  0  0  0  0  0  0  0  0  0
    3.2636    1.0227   -0.2714 C   0  0  0  0  0  0  0  0  0  0  0  0
    4.1074   -0.0547    0.0060 C   0  0  0  0  0  0  0  0  0  0  0  0
    5.7887    0.1763    0.0638 Cl  0  0  0  0  0  0  0  0  0  0  0  0
   -5.7137    0.3631    0.0930 H   0  0  0  0  0  0  0  0  0  0  0  0
   -0.6544    1.3416    0.0063 H   0  0  0  0  0  0  0  0  0  0  0  0
   -0.3520   -1.6289   -0.1016 H   0  0  0  0  0  0  0  0  0  0  0  0
    1.7898   -2.5254    0.3757 H   0  0  0  0  0  0  0  0  0  0  0  0
    1.2515    1.7052   -0.5613 H   0  0  0  0  0  0  0  0  0  0  0  0
   -2.8690    4.0625    0.2221 H   0  0  0  0  0  0  0  0  0  0  0  0
   -1.8967    2.8745   -0.7893 H   0  0  0  0  0  0  0  0  0  0  0  0
   -1.8735    2.7584    1.0522 H   0  0  0  0  0  0  0  0  0  0  0  0
    4.2319   -2.1785    0.4479 H   0  0  0  0  0  0  0  0  0  0  0  0
    3.6846    2.0232   -0.4585 H   0  0  0  0  0  0  0  0  0  0  0  0
  1  5  1  0  0  0  0
  2  1  2  0  0  0  0
  2  3  1  0  0  0  0
  2 18  1  0  0  0  0
  3  6  1  0  0  0  0
  4  1  1  0  0  0  0
  4  6  1  0  0  0  0
  4  8  2  0  0  0  0
  7  3  2  0  0  0  0
  8  9  1  0  0  0  0
  8 19  1  0  0  0  0
  9 10  1  0  0  0  0
  9 20  1  0  0  0  0
 10 11  2  0  0  0  0
 12 10  1  0  0  0  0
 12 15  2  0  0  0  0
 13  5  1  0  0  0  0
 13 25  1  0  0  0  0
 14 11  1  0  0  0  0
 14 16  2  0  0  0  0
 15 16  1  0  0  0  0
 16 17  1  0  0  0  0
 21 11  1  0  0  0  0
 22 12  1  0  0  0  0
 23 13  1  0  0  0  0
 24 13  1  0  0  0  0
 26 14  1  0  0  0  0
 27 15  1  0  0  0  0
M  END
$$$$
7.mol
 OpenBabel03061408243D

 24 24  0  0  0  0  0  0  0  0999 V2000
    0.2146    0.3283   -0.3042 C   0  0  0  0  0  0  0  0  0  0  0  0
   -0.2270   -1.0314   -0.6686 C   0  0  0  0  0  0  0  0  0  0  0  0
   -0.8889    0.9875    0.1868 C   0  0  0  0  0  0  0  0  0  0  0  0
   -1.6067   -1.1585   -0.3711 O   0  0  0  0  0  0  0  0  0  0  0  0
    1.5415    0.8845   -0.5486 C   0  0  0  0  0  0  0  0  0  0  0  0
    0.2895   -2.0302   -1.1411 O   0  0  0  0  0  0  0  0  0  0  0  0
   -2.0500    0.0686    0.1621 C   0  0  0  0  0  0  0  0  0  0  0  0
   -0.8968    2.2550    0.6424 O   0  0  0  0  0  0  0  0  0  0  0  0
   -3.3212    0.2603    0.5397 C   0  0  0  0  0  0  0  0  0  0  0  0
    1.7853    1.9046   -1.1947 O   0  0  0  0  0  0  0  0  0  0  0  0
    2.6693    0.3006   -0.0414 O   0  0  0  0  0  0  0  0  0  0  0  0
   -4.3775   -0.7604    0.4437 C   0  0  0  0  0  0  0  0  0  0  0  0
    2.5221   -0.8880    0.7490 C   0  0  0  0  0  0  0  0  0  0  0  0
    3.8461   -1.0978    1.4455 C   0  0  0  0  0  0  0  0  0  0  0  0
   -1.8068    2.4822    0.9015 H   0  0  0  0  0  0  0  0  0  0  0  0
   -3.6215    1.2388    0.9515 H   0  0  0  0  0  0  0  0  0  0  0  0
   -3.9877   -1.7206    0.0221 H   0  0  0  0  0  0  0  0  0  0  0  0
   -4.8042   -0.9624    1.4591 H   0  0  0  0  0  0  0  0  0  0  0  0
   -5.2034   -0.3900   -0.2159 H   0  0  0  0  0  0  0  0  0  0  0  0
    1.6898   -0.7522    1.4881 H   0  0  0  0  0  0  0  0  0  0  0  0
    2.2797   -1.7422    0.0611 H   0  0  0  0  0  0  0  0  0  0  0  0
    3.7988   -2.0403    2.0410 H   0  0  0  0  0  0  0  0  0  0  0  0
    4.6701   -1.1772    0.6964 H   0  0  0  0  0  0  0  0  0  0  0  0
    4.0721   -0.2424    2.1256 H   0  0  0  0  0  0  0  0  0  0  0  0
  2  1  1  0  0  0  0
  3  1  2  0  0  0  0
  4  2  1  0  0  0  0
  5  1  1  0  0  0  0
  6  2  2  0  0  0  0
  7  3  1  0  0  0  0
  7  4  1  0  0  0  0
  7  9  2  0  0  0  0
  8  3  1  0  0  0  0
  8 15  1  0  0  0  0
 10  5  2  0  0  0  0
 11  5  1  0  0  0  0
 12  9  1  0  0  0  0
 12 17  1  0  0  0  0
 12 19  1  0  0  0  0
 13 11  1  0  0  0  0
 13 14  1  0  0  0  0
 13 20  1  0  0  0  0
 13 21  1  0  0  0  0
 16  9  1  0  0  0  0
 18 12  1  0  0  0  0
 22 14  1  0  0  0  0
 23 14  1  0  0  0  0
 24 14  1  0  0  0  0
M  END
$$$$
8.mol
 OpenBabel03061408243D

 30 31  0  0  0  0  0  0  0  0999 V2000
   -3.8175    0.8871    0.0071 C   0  0  0  0  0  0  0  0  0  0  0  0
   -4.9313    0.0823    0.0070 C   0  0  0  0  0  0  0  0  0  0  0  0
   -2.6156    0.0404    0.0002 C   0  0  0  0  0  0  0  0  0  0  0  0
   -4.4666   -1.3082   -0.0005 C   0  0  0  0  0  0  0  0  0  0  0  0
   -3.9413    2.2415    0.0164 O   0  0  0  0  0  0  0  0  0  0  0  0
   -3.0493   -1.3096   -0.0060 O   0  0  0  0  0  0  0  0  0  0  0  0
   -1.2816    0.3037    0.0012 C   0  0  0  0  0  0  0  0  0  0  0  0
   -4.9785   -2.4172   -0.0039 O   0  0  0  0  0  0  0  0  0  0  0  0
   -0.3158   -0.6766   -0.0047 N   0  0  0  0  0  0  0  0  0  0  0  0
    1.0597   -0.4513   -0.0026 C   0  0  0  0  0  0  0  0  0  0  0  0
    1.9265   -1.5774    0.0013 C   0  0  0  0  0  0  0  0  0  0  0  0
    1.6339    0.8413   -0.0052 C   0  0  0  0  0  0  0  0  0  0  0  0
   -2.7506    3.0227   -0.0151 C   0  0  0  0  0  0  0  0  0  0  0  0
    3.3014   -1.4057    0.0027 C   0  0  0  0  0  0  0  0  0  0  0  0
    3.0145    0.9969   -0.0036 C   0  0  0  0  0  0  0  0  0  0  0  0
    3.8580   -0.1183    0.0004 C   0  0  0  0  0  0  0  0  0  0  0  0
    5.3145    0.0229    0.0021 C   0  0  0  0  0  0  0  0  0  0  0  0
    6.1761   -0.8643    0.0055 O   0  0  0  0  0  0  0  0  0  0  0  0
    5.7768    1.3095   -0.0004 O   0  0  0  0  0  0  0  0  0  0  0  0
   -5.9791    0.3692    0.0119 H   0  0  0  0  0  0  0  0  0  0  0  0
   -0.9217    1.3482    0.0074 H   0  0  0  0  0  0  0  0  0  0  0  0
   -0.6245   -1.6279   -0.0065 H   0  0  0  0  0  0  0  0  0  0  0  0
    1.5127   -2.5981    0.0032 H   0  0  0  0  0  0  0  0  0  0  0  0
    1.0078    1.7443   -0.0091 H   0  0  0  0  0  0  0  0  0  0  0  0
   -3.1399    4.0738   -0.0275 H   0  0  0  0  0  0  0  0  0  0  0  0
   -2.1405    2.8429    0.9030 H   0  0  0  0  0  0  0  0  0  0  0  0
   -2.1652    2.8113   -0.9423 H   0  0  0  0  0  0  0  0  0  0  0  0
    3.9718   -2.2825    0.0058 H   0  0  0  0  0  0  0  0  0  0  0  0
    3.4533    2.0090   -0.0057 H   0  0  0  0  0  0  0  0  0  0  0  0
    6.7483    1.2975    0.0010 H   0  0  0  0  0  0  0  0  0  0  0  0
  1  3  1  0  0  0  0
  2  1  2  0  0  0  0
  2  4  1  0  0  0  0
  2 20  1  0  0  0  0
  4  6  1  0  0  0  0
  4  8  2  0  0  0  0
  5  1  1  0  0  0  0
  5 13  1  0  0  0  0
  6  3  1  0  0  0  0
  7  3  2  0  0  0  0
  9  7  1  0  0  0  0
  9 10  1  0  0  0  0
  9 22  1  0  0  0  0
 10 11  2  0  0  0  0
 10 12  1  0  0  0  0
 11 14  1  0  0  0  0
 11 23  1  0  0  0  0
 12 15  2  0  0  0  0
 14 16  2  0  0  0  0
 15 16  1  0  0  0  0
 17 16  1  0  0  0  0
 18 17  2  0  0  0  0
 19 17  1  0  0  0  0
 19 30  1  0  0  0  0
 21  7  1  0  0  0  0
 24 12  1  0  0  0  0
 25 13  1  0  0  0  0
 26 13  1  0  0  0  0
 27 13  1  0  0  0  0
 28 14  1  0  0  0  0
 29 15  1  0  0  0  0
M  END
$$$$
9.mol
 OpenBabel03061408243D

 46 48  0  0  0  0  0  0  0  0999 V2000
   -2.2955    0.6855   -0.3814 C   0  0  0  0  0  0  0  0  0  0  0  0
   -2.0088   -0.8168   -0.4447 C   0  0  2  0  0  0  0  0  0  0  0  0
   -3.2750    0.9289    0.5370 C   0  0  0  0  0  0  0  0  0  0  0  0
   -2.9746   -1.3862    0.5128 O   0  0  0  0  0  0  0  0  0  0  0  0
   -0.6130   -1.2072    0.0744 C   0  0  2  0  0  0  0  0  0  0  0  0
   -2.3188   -1.3863   -1.7917 C   0  0  0  0  0  0  0  0  0  0  0  0
   -1.5841    1.5104   -1.1868 O   0  0  0  0  0  0  0  0  0  0  0  0
   -3.7089   -0.3650    1.1065 C   0  0  0  0  0  0  0  0  0  0  0  0
   -3.7069    2.1618    0.9489 O   0  0  0  0  0  0  0  0  0  0  0  0
   -4.5462   -0.7042    1.9318 O   0  0  0  0  0  0  0  0  0  0  0  0
    0.4631   -0.3869   -0.5386 C   0  0  0  0  0  0  0  0  0  0  0  0
   -0.3839   -2.6954   -0.1814 C   0  0  0  0  0  0  0  0  0  0  0  0
   -1.6269   -2.3985   -2.3224 C   0  0  0  0  0  0  0  0  0  0  0  0
   -5.1301    2.2708    1.0716 C   0  0  0  0  0  0  0  0  0  0  0  0
   -1.9213    2.9014   -1.0943 C   0  0  0  0  0  0  0  0  0  0  0  0
   -0.4732   -3.0457   -1.6527 C   0  0  0  0  0  0  0  0  0  0  0  0
    1.6765   -0.2369    0.0063 C   0  0  0  0  0  0  0  0  0  0  0  0
    2.8487    0.5321   -0.4641 C   0  0  0  0  0  0  0  0  0  0  0  0
    2.0329   -0.8548    1.2308 O   0  0  0  0  0  0  0  0  0  0  0  0
    3.8551    0.3960    0.4585 C   0  0  0  0  0  0  0  0  0  0  0  0
    2.7533    1.2302   -1.6217 O   0  0  0  0  0  0  0  0  0  0  0  0
    3.3577   -0.4823    1.5396 C   0  0  0  0  0  0  0  0  0  0  0  0
    3.8134   -0.9479    2.5724 O   0  0  0  0  0  0  0  0  0  0  0  0
    5.0572    1.0481    0.4545 O   0  0  0  0  0  0  0  0  0  0  0  0
    6.1779    0.2024    0.7436 C   0  0  0  0  0  0  0  0  0  0  0  0
    3.9459    1.9233   -2.0147 C   0  0  0  0  0  0  0  0  0  0  0  0
   -0.6022   -1.0459    1.1932 H   0  0  0  0  0  0  0  0  0  0  0  0
   -3.1745   -0.9285   -2.3094 H   0  0  0  0  0  0  0  0  0  0  0  0
    0.2400    0.1238   -1.4924 H   0  0  0  0  0  0  0  0  0  0  0  0
    0.6234   -2.9796    0.2208 H   0  0  0  0  0  0  0  0  0  0  0  0
   -1.1630   -3.2675    0.3899 H   0  0  0  0  0  0  0  0  0  0  0  0
   -1.8841   -2.7948   -3.3186 H   0  0  0  0  0  0  0  0  0  0  0  0
   -5.2726    3.2897    1.5103 H   0  0  0  0  0  0  0  0  0  0  0  0
   -5.6060    2.1990    0.0644 H   0  0  0  0  0  0  0  0  0  0  0  0
   -5.5273    1.4801    1.7537 H   0  0  0  0  0  0  0  0  0  0  0  0
   -1.1995    3.3860   -1.7974 H   0  0  0  0  0  0  0  0  0  0  0  0
   -2.9776    3.0582   -1.4191 H   0  0  0  0  0  0  0  0  0  0  0  0
   -1.7817    3.2622   -0.0464 H   0  0  0  0  0  0  0  0  0  0  0  0
    0.4681   -2.7249   -2.1787 H   0  0  0  0  0  0  0  0  0  0  0  0
   -0.5519   -4.1607   -1.7629 H   0  0  0  0  0  0  0  0  0  0  0  0
    7.0326    0.9208    0.8064 H   0  0  0  0  0  0  0  0  0  0  0  0
    6.0268   -0.3291    1.7146 H   0  0  0  0  0  0  0  0  0  0  0  0
    6.3284   -0.5277   -0.0872 H   0  0  0  0  0  0  0  0  0  0  0  0
    3.6360    2.4540   -2.9488 H   0  0  0  0  0  0  0  0  0  0  0  0
    4.2554    2.6399   -1.2157 H   0  0  0  0  0  0  0  0  0  0  0  0
    4.7634    1.1895   -2.2129 H   0  0  0  0  0  0  0  0  0  0  0  0
  2  1  1  6  0  0  0
  3  1  2  0  0  0  0
  4  2  1  0  0  0  0
  5  2  1  0  0  0  0
  5 11  1  0  0  0  0
  5 12  1  0  0  0  0
  5 27  1  1  0  0  0
  6  2  1  0  0  0  0
  6 13  2  0  0  0  0
  6 28  1  0  0  0  0
  7  1  1  0  0  0  0
  7 15  1  0  0  0  0
  8  3  1  0  0  0  0
  8  4  1  0  0  0  0
  8 10  2  0  0  0  0
  9  3  1  0  0  0  0
  9 14  1  0  0  0  0
 11 29  1  0  0  0  0
 16 12  1  0  0  0  0
 16 13  1  0  0  0  0
 17 11  2  0  0  0  0
 18 17  1  0  0  0  0
 18 20  2  0  0  0  0
 18 21  1  0  0  0  0
 19 17  1  0  0  0  0
 19 22  1  0  0  0  0
 22 20  1  0  0  0  0
 23 22  2  0  0  0  0
 24 20  1  0  0  0  0
 24 25  1  0  0  0  0
 26 21  1  0  0  0  0
 26 44  1  0  0  0  0
 26 45  1  0  0  0  0
 26 46  1  0  0  0  0
 30 12  1  0  0  0  0
 31 12  1  0  0  0  0
 32 13  1  0  0  0  0
 33 14  1  0  0  0  0
 34 14  1  0  0  0  0
 35 14  1  0  0  0  0
 36 15  1  0  0  0  0
 37 15  1  0  0  0  0
 38 15  1  0  0  0  0
 39 16  1  0  0  0  0
 40 16  1  0  0  0  0
 41 25  1  0  0  0  0
 42 25  1  0  0  0  0
 43 25  1  0  0  0  0
M  END
$$$$
10.mol
 OpenBabel03061408243D

 38 40  0  0  0  0  0  0  0  0999 V2000
    5.1335    0.6068   -0.0308 C   0  0  0  0  0  0  0  0  0  0  0  0
    6.1325   -0.3340    0.0527 C   0  0  0  0  0  0  0  0  0  0  0  0
    3.8331   -0.0739   -0.0282 C   0  0  0  0  0  0  0  0  0  0  0  0
    5.4886   -1.6493    0.1099 C   0  0  0  0  0  0  0  0  0  0  0  0
    5.4343    1.9320   -0.0989 O   0  0  0  0  0  0  0  0  0  0  0  0
    4.0857   -1.4684    0.0575 O   0  0  0  0  0  0  0  0  0  0  0  0
    2.5437    0.3567   -0.0903 C   0  0  0  0  0  0  0  0  0  0  0  0
    5.8523   -2.8137    0.1892 O   0  0  0  0  0  0  0  0  0  0  0  0
    1.4590   -0.4858   -0.1249 N   0  0  0  0  0  0  0  0  0  0  0  0
    0.1317   -0.0434   -0.0089 C   0  0  0  0  0  0  0  0  0  0  0  0
   -0.8450   -0.9322    0.5021 C   0  0  0  0  0  0  0  0  0  0  0  0
   -0.2723    1.2424   -0.4311 C   0  0  0  0  0  0  0  0  0  0  0  0
    4.3554    2.8576   -0.1870 C   0  0  0  0  0  0  0  0  0  0  0  0
   -2.1742   -0.5425    0.5956 C   0  0  0  0  0  0  0  0  0  0  0  0
   -1.6028    1.6322   -0.3374 C   0  0  0  0  0  0  0  0  0  0  0  0
   -2.5508    0.7402    0.1812 C   0  0  0  0  0  0  0  0  0  0  0  0
   -3.8359    1.2461    0.3469 O   0  0  0  0  0  0  0  0  0  0  0  0
   -4.8888    0.3647    0.1117 C   0  0  0  0  0  0  0  0  0  0  0  0
   -6.0461    0.5933    0.8725 C   0  0  0  0  0  0  0  0  0  0  0  0
   -4.8521   -0.6262   -0.8759 C   0  0  0  0  0  0  0  0  0  0  0  0
   -7.1751   -0.1835    0.6247 C   0  0  0  0  0  0  0  0  0  0  0  0
   -5.9924   -1.3954   -1.1019 C   0  0  0  0  0  0  0  0  0  0  0  0
   -7.1505   -1.1763   -0.3561 C   0  0  0  0  0  0  0  0  0  0  0  0
    7.2080   -0.1853    0.0755 H   0  0  0  0  0  0  0  0  0  0  0  0
    2.3194    1.4386   -0.1360 H   0  0  0  0  0  0  0  0  0  0  0  0
    1.6260   -1.4595    0.0265 H   0  0  0  0  0  0  0  0  0  0  0  0
   -0.5600   -1.9434    0.8330 H   0  0  0  0  0  0  0  0  0  0  0  0
    0.4532    1.9508   -0.8579 H   0  0  0  0  0  0  0  0  0  0  0  0
    4.8769    3.8483   -0.2394 H   0  0  0  0  0  0  0  0  0  0  0  0
    3.7146    2.8008    0.7259 H   0  0  0  0  0  0  0  0  0  0  0  0
    3.7597    2.6796   -1.1147 H   0  0  0  0  0  0  0  0  0  0  0  0
   -2.9311   -1.2360    0.9930 H   0  0  0  0  0  0  0  0  0  0  0  0
   -1.9177    2.6355   -0.6607 H   0  0  0  0  0  0  0  0  0  0  0  0
   -6.0502    1.3813    1.6384 H   0  0  0  0  0  0  0  0  0  0  0  0
   -3.9357   -0.7902   -1.4607 H   0  0  0  0  0  0  0  0  0  0  0  0
   -8.0906   -0.0120    1.2105 H   0  0  0  0  0  0  0  0  0  0  0  0
   -5.9757   -2.1763   -1.8767 H   0  0  0  0  0  0  0  0  0  0  0  0
   -8.0465   -1.7863   -0.5415 H   0  0  0  0  0  0  0  0  0  0  0  0
  2  1  2  0  0  0  0
  2  4  1  0  0  0  0
  2 24  1  0  0  0  0
  3  1  1  0  0  0  0
  3  6  1  0  0  0  0
  3  7  2  0  0  0  0
  5  1  1  0  0  0  0
  5 13  1  0  0  0  0
  6  4  1  0  0  0  0
  7  9  1  0  0  0  0
  8  4  2  0  0  0  0
 10  9  1  0  0  0  0
 10 11  1  0  0  0  0
 10 12  2  0  0  0  0
 11 14  2  0  0  0  0
 11 27  1  0  0  0  0
 12 15  1  0  0  0  0
 12 28  1  0  0  0  0
 14 16  1  0  0  0  0
 15 16  2  0  0  0  0
 16 17  1  0  0  0  0
 18 17  1  0  0  0  0
 19 18  1  0  0  0  0
 19 34  1  0  0  0  0
 20 18  2  0  0  0  0
 20 22  1  0  0  0  0
 20 35  1  0  0  0  0
 21 19  2  0  0  0  0
 21 36  1  0  0  0  0
 22 37  1  0  0  0  0
 23 21  1  0  0  0  0
 23 22  2  0  0  0  0
 23 38  1  0  0  0  0
 25  7  1  0  0  0  0
 26  9  1  0  0  0  0
 29 13  1  0  0  0  0
 30 13  1  0  0  0  0
 31 13  1  0  0  0  0
 32 14  1  0  0  0  0
 33 15  1  0  0  0  0
M  END
$$$$
11.mol
 OpenBabel03061408243D

 30 31  0  0  0  0  0  0  0  0999 V2000
   -4.3094    0.8864   -0.0129 C   0  0  0  0  0  0  0  0  0  0  0  0
   -5.4227    0.0813   -0.0048 C   0  0  0  0  0  0  0  0  0  0  0  0
   -4.9576   -1.3091    0.0125 C   0  0  0  0  0  0  0  0  0  0  0  0
   -3.1070    0.0402   -0.0005 C   0  0  0  0  0  0  0  0  0  0  0  0
   -4.4338    2.2407   -0.0280 O   0  0  0  0  0  0  0  0  0  0  0  0
   -3.5400   -1.3098    0.0145 O   0  0  0  0  0  0  0  0  0  0  0  0
   -5.4686   -2.4183    0.0247 O   0  0  0  0  0  0  0  0  0  0  0  0
   -1.7732    0.3039   -0.0014 C   0  0  0  0  0  0  0  0  0  0  0  0
   -0.8074   -0.6769    0.0113 N   0  0  0  0  0  0  0  0  0  0  0  0
    0.5680   -0.4508    0.0145 C   0  0  0  0  0  0  0  0  0  0  0  0
    1.4359   -1.5734   -0.0563 C   0  0  0  0  0  0  0  0  0  0  0  0
    1.1410    0.8397    0.0920 C   0  0  0  0  0  0  0  0  0  0  0  0
   -3.2430    3.0223   -0.0485 C   0  0  0  0  0  0  0  0  0  0  0  0
    2.8116   -1.3995   -0.0549 C   0  0  0  0  0  0  0  0  0  0  0  0
    2.5222    0.9958    0.0910 C   0  0  0  0  0  0  0  0  0  0  0  0
    3.3605   -0.1164    0.0164 C   0  0  0  0  0  0  0  0  0  0  0  0
    4.8695    0.0678   -0.0028 C   0  0  0  0  0  0  0  0  0  0  0  0
    5.5801   -0.9751    0.5407 F   0  0  0  0  0  0  0  0  0  0  0  0
    5.3187    1.1731    0.6795 F   0  0  0  0  0  0  0  0  0  0  0  0
    5.4038    0.2148   -1.2611 F   0  0  0  0  0  0  0  0  0  0  0  0
   -6.4707    0.3676   -0.0097 H   0  0  0  0  0  0  0  0  0  0  0  0
   -1.4130    1.3483   -0.0152 H   0  0  0  0  0  0  0  0  0  0  0  0
   -1.1159   -1.6281    0.0001 H   0  0  0  0  0  0  0  0  0  0  0  0
    1.0242   -2.5934   -0.1128 H   0  0  0  0  0  0  0  0  0  0  0  0
    0.5151    1.7405    0.1593 H   0  0  0  0  0  0  0  0  0  0  0  0
   -3.6326    4.0732   -0.0673 H   0  0  0  0  0  0  0  0  0  0  0  0
   -2.6487    2.8089   -0.9697 H   0  0  0  0  0  0  0  0  0  0  0  0
   -2.6418    2.8448    0.8758 H   0  0  0  0  0  0  0  0  0  0  0  0
    3.4773   -2.2772   -0.1062 H   0  0  0  0  0  0  0  0  0  0  0  0
    2.9588    2.0064    0.1557 H   0  0  0  0  0  0  0  0  0  0  0  0
  1  2  2  0  0  0  0
  3  2  1  0  0  0  0
  3  7  2  0  0  0  0
  4  1  1  0  0  0  0
  4  8  2  0  0  0  0
  5  1  1  0  0  0  0
  5 13  1  0  0  0  0
  6  3  1  0  0  0  0
  6  4  1  0  0  0  0
  8  9  1  0  0  0  0
  8 22  1  0  0  0  0
 10  9  1  0  0  0  0
 11 10  1  0  0  0  0
 12 10  2  0  0  0  0
 13 26  1  0  0  0  0
 14 11  2  0  0  0  0
 14 29  1  0  0  0  0
 15 12  1  0  0  0  0
 15 30  1  0  0  0  0
 16 14  1  0  0  0  0
 16 15  2  0  0  0  0
 16 17  1  0  0  0  0
 18 17  1  0  0  0  0
 19 17  1  0  0  0  0
 20 17  1  0  0  0  0
 21  2  1  0  0  0  0
 23  9  1  0  0  0  0
 24 11  1  0  0  0  0
 25 12  1  0  0  0  0
 27 13  1  0  0  0  0
 28 13  1  0  0  0  0
M  END
$$$$
12.mol
 OpenBabel03061408243D

 27 28  0  0  0  0  0  0  0  0999 V2000
    2.6515    0.8395    0.0681 C   0  0  0  0  0  0  0  0  0  0  0  0
    3.7468    0.0084    0.0592 C   0  0  0  0  0  0  0  0  0  0  0  0
    3.2492   -1.3667   -0.0352 C   0  0  0  0  0  0  0  0  0  0  0  0
    1.4328    0.0267   -0.0183 C   0  0  0  0  0  0  0  0  0  0  0  0
    2.8070    2.1888    0.1517 O   0  0  0  0  0  0  0  0  0  0  0  0
    1.8351   -1.3334   -0.0841 O   0  0  0  0  0  0  0  0  0  0  0  0
    3.7373   -2.4867   -0.0800 O   0  0  0  0  0  0  0  0  0  0  0  0
    0.1039    0.3201   -0.0423 C   0  0  0  0  0  0  0  0  0  0  0  0
   -0.8831   -0.6260   -0.1611 N   0  0  0  0  0  0  0  0  0  0  0  0
   -2.2545   -0.3474   -0.0705 C   0  0  0  0  0  0  0  0  0  0  0  0
    1.6357    2.9985    0.1239 C   0  0  0  0  0  0  0  0  0  0  0  0
   -3.1455   -1.4046    0.2389 C   0  0  0  0  0  0  0  0  0  0  0  0
   -2.7866    0.9377   -0.3122 C   0  0  0  0  0  0  0  0  0  0  0  0
   -4.5130   -1.1684    0.3073 C   0  0  0  0  0  0  0  0  0  0  0  0
   -4.1598    1.1516   -0.2317 C   0  0  0  0  0  0  0  0  0  0  0  0
   -5.0280    0.1074    0.0777 C   0  0  0  0  0  0  0  0  0  0  0  0
    4.7998    0.2688    0.1104 H   0  0  0  0  0  0  0  0  0  0  0  0
   -0.2344    1.3707    0.0256 H   0  0  0  0  0  0  0  0  0  0  0  0
   -0.6109   -1.5871   -0.1349 H   0  0  0  0  0  0  0  0  0  0  0  0
    2.0477    4.0397    0.1702 H   0  0  0  0  0  0  0  0  0  0  0  0
    1.0711    2.8427   -0.8269 H   0  0  0  0  0  0  0  0  0  0  0  0
    0.9963    2.7913    1.0160 H   0  0  0  0  0  0  0  0  0  0  0  0
   -2.7619   -2.4197    0.4250 H   0  0  0  0  0  0  0  0  0  0  0  0
   -2.1339    1.7806   -0.5805 H   0  0  0  0  0  0  0  0  0  0  0  0
   -5.1932   -1.9999    0.5480 H   0  0  0  0  0  0  0  0  0  0  0  0
   -4.5590    2.1598   -0.4211 H   0  0  0  0  0  0  0  0  0  0  0  0
   -6.1109    0.2860    0.1378 H   0  0  0  0  0  0  0  0  0  0  0  0
  1  2  2  0  0  0  0
  3  2  1  0  0  0  0
  3  6  1  0  0  0  0
  4  1  1  0  0  0  0
  4  6  1  0  0  0  0
  5  1  1  0  0  0  0
  5 11  1  0  0  0  0
  7  3  2  0  0  0  0
  8  4  2  0  0  0  0
  8  9  1  0  0  0  0
  8 18  1  0  0  0  0
  9 10  1  0  0  0  0
  9 19  1  0  0  0  0
 12 10  2  0  0  0  0
 12 14  1  0  0  0  0
 12 23  1  0  0  0  0
 13 10  1  0  0  0  0
 13 15  2  0  0  0  0
 13 24  1  0  0  0  0
 14 16  2  0  0  0  0
 14 25  1  0  0  0  0
 15 16  1  0  0  0  0
 17  2  1  0  0  0  0
 20 11  1  0  0  0  0
 21 11  1  0  0  0  0
 22 11  1  0  0  0  0
 26 15  1  0  0  0  0
 27 16  1  0  0  0  0
M  END
$$$$
13.mol
 OpenBabel03061408243D

 30 32  0  0  0  0  0  0  0  0999 V2000
   -3.4209   -0.7877    0.0629 C   0  0  0  0  0  0  0  0  0  0  0  0
   -3.3716    0.2261    1.0869 O   0  0  0  0  0  0  0  0  0  0  0  0
   -2.1157    0.8496    1.0540 C   0  0  0  0  0  0  0  0  0  0  0  0
   -2.0583   -0.7266   -0.6043 C   0  0  0  0  0  0  0  0  0  0  0  0
   -1.2900    0.2348   -0.0153 C   0  0  0  0  0  0  0  0  0  0  0  0
   -1.9521    1.7412    1.8724 O   0  0  0  0  0  0  0  0  0  0  0  0
   -1.8669   -1.5963   -1.6212 O   0  0  0  0  0  0  0  0  0  0  0  0
    0.0591    0.6869   -0.2930 C   0  0  0  0  0  0  0  0  0  0  0  0
   -0.5928   -1.5443   -2.2749 C   0  0  0  0  0  0  0  0  0  0  0  0
    1.1862   -0.0520    0.1878 C   0  0  0  0  0  0  0  0  0  0  0  0
    0.2566    1.8601   -0.9953 C   0  0  0  0  0  0  0  0  0  0  0  0
    2.4929    0.4305   -0.0840 C   0  0  0  0  0  0  0  0  0  0  0  0
    1.0435   -1.2525    0.9381 C   0  0  0  0  0  0  0  0  0  0  0  0
    1.5615    2.3341   -1.2611 C   0  0  0  0  0  0  0  0  0  0  0  0
    2.6570    1.6361   -0.8186 C   0  0  0  0  0  0  0  0  0  0  0  0
    3.6176   -0.2993    0.3917 C   0  0  0  0  0  0  0  0  0  0  0  0
    2.1456   -1.9354    1.3895 C   0  0  0  0  0  0  0  0  0  0  0  0
    3.4481   -1.4556    1.1115 C   0  0  0  0  0  0  0  0  0  0  0  0
   -3.6049   -1.7716    0.5606 H   0  0  0  0  0  0  0  0  0  0  0  0
   -4.2485   -0.5258   -0.6415 H   0  0  0  0  0  0  0  0  0  0  0  0
   -0.6734   -2.3441   -3.0527 H   0  0  0  0  0  0  0  0  0  0  0  0
    0.2220   -1.7653   -1.5421 H   0  0  0  0  0  0  0  0  0  0  0  0
   -0.4412   -0.5396   -2.7373 H   0  0  0  0  0  0  0  0  0  0  0  0
   -0.6054    2.4464   -1.3493 H   0  0  0  0  0  0  0  0  0  0  0  0
    0.0281   -1.6160    1.1593 H   0  0  0  0  0  0  0  0  0  0  0  0
    1.6813    3.2731   -1.8219 H   0  0  0  0  0  0  0  0  0  0  0  0
    3.6770    1.9986   -1.0175 H   0  0  0  0  0  0  0  0  0  0  0  0
    4.6247    0.0870    0.1732 H   0  0  0  0  0  0  0  0  0  0  0  0
    2.0302   -2.8593    1.9756 H   0  0  0  0  0  0  0  0  0  0  0  0
    4.3166   -2.0189    1.4835 H   0  0  0  0  0  0  0  0  0  0  0  0
  1  4  1  0  0  0  0
  1 19  1  0  0  0  0
  1 20  1  0  0  0  0
  2  1  1  0  0  0  0
  2  3  1  0  0  0  0
  5  3  1  0  0  0  0
  5  4  2  0  0  0  0
  6  3  2  0  0  0  0
  7  4  1  0  0  0  0
  7  9  1  0  0  0  0
  8  5  1  0  0  0  0
  8 10  1  0  0  0  0
  8 11  2  0  0  0  0
 11 14  1  0  0  0  0
 12 10  2  0  0  0  0
 12 16  1  0  0  0  0
 13 10  1  0  0  0  0
 13 17  2  0  0  0  0
 13 25  1  0  0  0  0
 15 12  1  0  0  0  0
 15 14  2  0  0  0  0
 15 27  1  0  0  0  0
 16 18  2  0  0  0  0
 16 28  1  0  0  0  0
 17 18  1  0  0  0  0
 17 29  1  0  0  0  0
 21  9  1  0  0  0  0
 22  9  1  0  0  0  0
 23  9  1  0  0  0  0
 24 11  1  0  0  0  0
 26 14  1  0  0  0  0
 30 18  1  0  0  0  0
M  END
$$$$
14.mol
 OpenBabel03061408243D

 31 32  0  0  0  0  0  0  0  0999 V2000
    4.0843    0.2886   -0.1619 C   0  0  0  0  0  0  0  0  0  0  0  0
    3.8948   -1.1388   -0.2423 O   0  0  0  0  0  0  0  0  0  0  0  0
    2.5244   -1.4239   -0.1564 C   0  0  0  0  0  0  0  0  0  0  0  0
    2.6829    0.8542   -0.0170 C   0  0  0  0  0  0  0  0  0  0  0  0
    1.7660   -0.1556   -0.0203 C   0  0  0  0  0  0  0  0  0  0  0  0
    2.2320   -2.6089   -0.2071 O   0  0  0  0  0  0  0  0  0  0  0  0
    2.6040    2.2003    0.0891 O   0  0  0  0  0  0  0  0  0  0  0  0
    0.3225   -0.1330    0.0760 C   0  0  0  0  0  0  0  0  0  0  0  0
    1.2965    2.7488    0.2905 C   0  0  0  0  0  0  0  0  0  0  0  0
   -0.3114   -0.5196    1.2687 C   0  0  0  0  0  0  0  0  0  0  0  0
   -0.4585    0.2349   -1.0260 C   0  0  0  0  0  0  0  0  0  0  0  0
   -1.6955   -0.5223    1.3667 C   0  0  0  0  0  0  0  0  0  0  0  0
   -1.8500    0.2373   -0.9457 C   0  0  0  0  0  0  0  0  0  0  0  0
   -2.4684   -0.1400    0.2523 C   0  0  0  0  0  0  0  0  0  0  0  0
   -3.8308   -0.1640    0.4598 O   0  0  0  0  0  0  0  0  0  0  0  0
   -4.6477    0.0987   -0.6899 C   0  0  0  0  0  0  0  0  0  0  0  0
   -6.0773   -0.0755   -0.2324 C   0  0  0  0  0  0  0  0  0  0  0  0
    4.7209    0.5013    0.7320 H   0  0  0  0  0  0  0  0  0  0  0  0
    4.5807    0.6238   -1.1057 H   0  0  0  0  0  0  0  0  0  0  0  0
    1.4934    3.8452    0.3935 H   0  0  0  0  0  0  0  0  0  0  0  0
    0.6511    2.5313   -0.5952 H   0  0  0  0  0  0  0  0  0  0  0  0
    0.8398    2.3272    1.2179 H   0  0  0  0  0  0  0  0  0  0  0  0
    0.2967   -0.8330    2.1313 H   0  0  0  0  0  0  0  0  0  0  0  0
    0.0286    0.5173   -1.9719 H   0  0  0  0  0  0  0  0  0  0  0  0
   -2.2000   -0.8241    2.2955 H   0  0  0  0  0  0  0  0  0  0  0  0
   -2.4419    0.5267   -1.8247 H   0  0  0  0  0  0  0  0  0  0  0  0
   -4.4593    1.1465   -1.0440 H   0  0  0  0  0  0  0  0  0  0  0  0
   -4.3901   -0.6262   -1.5062 H   0  0  0  0  0  0  0  0  0  0  0  0
   -6.7619    0.1268   -1.0900 H   0  0  0  0  0  0  0  0  0  0  0  0
   -6.2456   -1.1161    0.1347 H   0  0  0  0  0  0  0  0  0  0  0  0
   -6.3106    0.6319    0.5989 H   0  0  0  0  0  0  0  0  0  0  0  0
  1  2  1  0  0  0  0
  3  2  1  0  0  0  0
  3  6  2  0  0  0  0
  4  1  1  0  0  0  0
  4  7  1  0  0  0  0
  5  3  1  0  0  0  0
  5  4  2  0  0  0  0
  8  5  1  0  0  0  0
  8 11  2  0  0  0  0
  9  7  1  0  0  0  0
  9 20  1  0  0  0  0
  9 22  1  0  0  0  0
 10  8  1  0  0  0  0
 10 23  1  0  0  0  0
 12 10  2  0  0  0  0
 12 25  1  0  0  0  0
 13 11  1  0  0  0  0
 13 26  1  0  0  0  0
 14 12  1  0  0  0  0
 14 13  2  0  0  0  0
 14 15  1  0  0  0  0
 16 15  1  0  0  0  0
 16 17  1  0  0  0  0
 16 27  1  0  0  0  0
 16 28  1  0  0  0  0
 17 29  1  0  0  0  0
 17 30  1  0  0  0  0
 17 31  1  0  0  0  0
 18  1  1  0  0  0  0
 19  1  1  0  0  0  0
 21  9  1  0  0  0  0
 24 11  1  0  0  0  0
M  END
$$$$
15.mol
 OpenBabel03061408243D

 68 70  0  0  0  0  0  0  0  0999 V2000
    1.1038   -1.3995    0.4447 C   0  0  0  0  0  0  0  0  0  0  0  0
   -0.1027   -2.2374    0.5358 C   0  0  0  0  0  0  0  0  0  0  0  0
   -0.3214   -3.1168    1.3670 O   0  0  0  0  0  0  0  0  0  0  0  0
    0.9372   -0.2879   -0.5560 C   0  0  2  0  0  0  0  0  0  0  0  0
    2.2414   -1.6166    1.1557 C   0  0  0  0  0  0  0  0  0  0  0  0
   -1.1099   -1.8926   -0.5760 C   0  0  1  0  0  0  0  0  0  0  0  0
   -0.3391    0.4552   -0.1085 C   0  0  1  0  0  0  0  0  0  0  0  0
    0.8034   -0.9449   -1.9539 C   0  0  1  0  0  0  0  0  0  0  0  0
    2.2674   -2.7071    1.9914 O   0  0  0  0  0  0  0  0  0  0  0  0
    3.4294   -0.7707    1.0830 C   0  0  0  0  0  0  0  0  0  0  0  0
   -0.4374    1.9267   -0.5459 C   0  0  2  0  0  0  0  0  0  0  0  0
   -1.5579   -0.4174   -0.4425 C   0  0  2  0  0  0  0  0  0  0  0  0
    0.5408    0.0344   -3.0865 C   0  0  0  0  0  0  0  0  0  0  0  0
    2.0393   -1.6146   -2.1947 O   0  0  0  0  0  0  0  0  0  0  0  0
   -0.3275   -1.9750   -1.8805 C   0  0  0  0  0  0  0  0  0  0  0  0
   -0.1136    2.8573    0.6366 C   0  0  0  0  0  0  0  0  0  0  0  0
   -1.7616    2.3420   -1.1637 C   0  0  0  0  0  0  0  0  0  0  0  0
    0.6148    2.2520   -1.5058 O   0  0  0  0  0  0  0  0  0  0  0  0
   -2.6500   -0.2774    0.6052 C   0  0  0  0  0  0  0  0  0  0  0  0
   -4.0248   -0.2752    0.0853 C   0  0  0  0  0  0  0  0  0  0  0  0
   -2.3908   -0.1573    1.8090 O   0  0  0  0  0  0  0  0  0  0  0  0
   -2.2850   -2.8440   -0.5701 C   0  0  0  0  0  0  0  0  0  0  0  0
   -0.5482   -2.7850   -2.7784 O   0  0  0  0  0  0  0  0  0  0  0  0
    4.6826   -1.2557    1.1118 C   0  0  0  0  0  0  0  0  0  0  0  0
    5.8535   -0.4101    1.0290 C   0  0  0  0  0  0  0  0  0  0  0  0
    7.1035   -0.8974    1.0348 C   0  0  0  0  0  0  0  0  0  0  0  0
    8.3098   -0.0548    0.9430 C   0  0  0  0  0  0  0  0  0  0  0  0
    0.9892    3.6118    0.3727 C   0  0  0  0  0  0  0  0  0  0  0  0
   -0.9239    2.8222    1.7143 O   0  0  0  0  0  0  0  0  0  0  0  0
    1.4563    3.2354   -0.9755 C   0  0  0  0  0  0  0  0  0  0  0  0
    1.6466    4.6280    1.1940 C   0  0  0  0  0  0  0  0  0  0  0  0
    2.3843    3.5831   -1.6923 O   0  0  0  0  0  0  0  0  0  0  0  0
   -5.0894   -0.1047    0.8898 C   0  0  0  0  0  0  0  0  0  0  0  0
   -6.4531   -0.1007    0.4081 C   0  0  0  0  0  0  0  0  0  0  0  0
   -7.5082    0.0620    1.2213 C   0  0  0  0  0  0  0  0  0  0  0  0
   -8.9070    0.0656    0.7565 C   0  0  0  0  0  0  0  0  0  0  0  0
    1.8132    0.4091   -0.5800 H   0  0  0  0  0  0  0  0  0  0  0  0
   -0.2899    0.4931    1.0276 H   0  0  0  0  0  0  0  0  0  0  0  0
    3.0920   -2.6828    2.5006 H   0  0  0  0  0  0  0  0  0  0  0  0
    3.2375    0.3102    0.9788 H   0  0  0  0  0  0  0  0  0  0  0  0
   -1.9844   -0.1154   -1.4401 H   0  0  0  0  0  0  0  0  0  0  0  0
    1.3878    0.7603   -3.1565 H   0  0  0  0  0  0  0  0  0  0  0  0
   -0.4013    0.6030   -2.9068 H   0  0  0  0  0  0  0  0  0  0  0  0
    0.4527   -0.5220   -4.0511 H   0  0  0  0  0  0  0  0  0  0  0  0
    1.9347   -2.0898   -3.0304 H   0  0  0  0  0  0  0  0  0  0  0  0
   -2.6015    2.0223   -0.4997 H   0  0  0  0  0  0  0  0  0  0  0  0
   -1.7932    3.4525   -1.2812 H   0  0  0  0  0  0  0  0  0  0  0  0
   -1.8823    1.8860   -2.1754 H   0  0  0  0  0  0  0  0  0  0  0  0
   -4.1402   -0.4319   -0.9985 H   0  0  0  0  0  0  0  0  0  0  0  0
   -1.9316   -3.8778   -0.8048 H   0  0  0  0  0  0  0  0  0  0  0  0
   -2.7659   -2.8526    0.4384 H   0  0  0  0  0  0  0  0  0  0  0  0
   -3.0354   -2.5381   -1.3376 H   0  0  0  0  0  0  0  0  0  0  0  0
    4.8668   -2.3435    1.1830 H   0  0  0  0  0  0  0  0  0  0  0  0
    5.6699    0.6756    0.9497 H   0  0  0  0  0  0  0  0  0  0  0  0
    7.2904   -1.9827    1.1069 H   0  0  0  0  0  0  0  0  0  0  0  0
    8.8995   -0.3320    0.0324 H   0  0  0  0  0  0  0  0  0  0  0  0
    8.9598   -0.2178    1.8398 H   0  0  0  0  0  0  0  0  0  0  0  0
    8.0589    1.0326    0.8818 H   0  0  0  0  0  0  0  0  0  0  0  0
   -0.5609    3.4288    2.3833 H   0  0  0  0  0  0  0  0  0  0  0  0
    1.6078    4.3516    2.2778 H   0  0  0  0  0  0  0  0  0  0  0  0
    2.7184    4.7383    0.8904 H   0  0  0  0  0  0  0  0  0  0  0  0
    1.1460    5.6221    1.0664 H   0  0  0  0  0  0  0  0  0  0  0  0
   -4.9399    0.0402    1.9773 H   0  0  0  0  0  0  0  0  0  0  0  0
   -6.5924   -0.2436   -0.6775 H   0  0  0  0  0  0  0  0  0  0  0  0
   -7.3707    0.2025    2.3077 H   0  0  0  0  0  0  0  0  0  0  0  0
   -9.3962    1.0365    1.0242 H   0  0  0  0  0  0  0  0  0  0  0  0
   -8.9828   -0.0741   -0.3498 H   0  0  0  0  0  0  0  0  0  0  0  0
   -9.4768   -0.7587    1.2561 H   0  0  0  0  0  0  0  0  0  0  0  0
  1  4  1  0  0  0  0
  1  5  2  0  0  0  0
  2  1  1  0  0  0  0
  3  2  2  0  0  0  0
  4 37  1  1  0  0  0
  6  2  1  0  0  0  0
  6 15  1  0  0  0  0
  6 22  1  1  0  0  0
  7  4  1  0  0  0  0
  7 38  1  1  0  0  0
  8  4  1  0  0  0  0
  8 13  1  6  0  0  0
  8 15  1  0  0  0  0
  9  5  1  0  0  0  0
  9 39  1  0  0  0  0
 10  5  1  0  0  0  0
 10 40  1  0  0  0  0
 11  7  1  0  0  0  0
 11 17  1  6  0  0  0
 11 18  1  0  0  0  0
 12  6  1  0  0  0  0
 12  7  1  0  0  0  0
 12 19  1  0  0  0  0
 12 41  1  6  0  0  0
 13 42  1  0  0  0  0
 13 43  1  0  0  0  0
 13 44  1  0  0  0  0
 14  8  1  0  0  0  0
 14 45  1  0  0  0  0
 16 11  1  0  0  0  0
 16 28  2  0  0  0  0
 16 29  1  0  0  0  0
 17 46  1  0  0  0  0
 17 47  1  0  0  0  0
 17 48  1  0  0  0  0
 18 30  1  0  0  0  0
 20 19  1  0  0  0  0
 20 33  2  0  0  0  0
 20 49  1  0  0  0  0
 21 19  2  0  0  0  0
 22 50  1  0  0  0  0
 22 51  1  0  0  0  0
 22 52  1  0  0  0  0
 23 15  2  0  0  0  0
 24 10  2  0  0  0  0
 24 53  1  0  0  0  0
 25 24  1  0  0  0  0
 25 26  2  0  0  0  0
 25 54  1  0  0  0  0
 26 27  1  0  0  0  0
 26 55  1  0  0  0  0
 27 56  1  0  0  0  0
 27 57  1  0  0  0  0
 27 58  1  0  0  0  0
 28 30  1  0  0  0  0
 28 31  1  0  0  0  0
 29 59  1  0  0  0  0
 30 32  2  0  0  0  0
 31 60  1  0  0  0  0
 33 34  1  0  0  0  0
 34 35  2  0  0  0  0
 35 36  1  0  0  0  0
 36 66  1  0  0  0  0
 36 67  1  0  0  0  0
 36 68  1  0  0  0  0
 61 31  1  0  0  0  0
 62 31  1  0  0  0  0
 63 33  1  0  0  0  0
 64 34  1  0  0  0  0
 65 35  1  0  0  0  0
M  END
$$$$
16.mol
 OpenBabel03061408243D

 36 39  0  0  0  0  0  0  0  0999 V2000
   -6.0232    1.3641   -0.0528 C   0  0  0  0  0  0  0  0  0  0  0  0
   -6.1189    0.0512   -0.4956 C   0  0  0  0  0  0  0  0  0  0  0  0
   -4.7764    1.9338    0.2582 C   0  0  0  0  0  0  0  0  0  0  0  0
   -4.9683   -0.7397   -0.6614 C   0  0  0  0  0  0  0  0  0  0  0  0
   -3.6393    1.1662    0.1091 C   0  0  0  0  0  0  0  0  0  0  0  0
   -3.7429   -0.1831   -0.3658 C   0  0  0  0  0  0  0  0  0  0  0  0
   -2.2040    1.5303    0.4328 C   0  0  0  0  0  0  0  0  0  0  0  0
   -2.3453   -0.6658   -0.5381 C   0  0  1  0  0  0  0  0  0  0  0  0
   -1.6030    0.1374    0.5994 C   0  0  1  0  0  0  0  0  0  0  0  0
   -0.2454   -0.4557    0.4710 C   0  0  0  0  0  0  0  0  0  0  0  0
   -1.8621   -2.0081   -0.3693 O   0  0  0  0  0  0  0  0  0  0  0  0
   -0.5281   -1.8676    0.0680 C   0  0  0  0  0  0  0  0  0  0  0  0
    0.9402    0.1284    0.6887 C   0  0  0  0  0  0  0  0  0  0  0  0
    0.1277   -2.8976    0.0794 O   0  0  0  0  0  0  0  0  0  0  0  0
    2.0943   -0.5946    0.4621 O   0  0  0  0  0  0  0  0  0  0  0  0
    3.2693   -0.0324    1.0258 C   0  0  1  0  0  0  0  0  0  0  0  0
    4.4622   -0.8541    0.5600 C   0  0  0  0  0  0  0  0  0  0  0  0
    3.4143    1.2597    0.4032 O   0  0  0  0  0  0  0  0  0  0  0  0
    5.2223   -0.0949   -0.2578 C   0  0  0  0  0  0  0  0  0  0  0  0
    4.5716    1.2452   -0.3864 C   0  0  0  0  0  0  0  0  0  0  0  0
    6.4708   -0.4132   -0.9521 C   0  0  0  0  0  0  0  0  0  0  0  0
    4.8297    2.2757   -0.9850 O   0  0  0  0  0  0  0  0  0  0  0  0
   -6.9332    1.9713    0.0642 H   0  0  0  0  0  0  0  0  0  0  0  0
   -7.1043   -0.3816   -0.7240 H   0  0  0  0  0  0  0  0  0  0  0  0
   -4.7175    2.9704    0.6189 H   0  0  0  0  0  0  0  0  0  0  0  0
   -5.0497   -1.7771   -1.0170 H   0  0  0  0  0  0  0  0  0  0  0  0
   -1.7377    2.0986   -0.4094 H   0  0  0  0  0  0  0  0  0  0  0  0
   -2.1287    2.1403    1.3639 H   0  0  0  0  0  0  0  0  0  0  0  0
   -2.0035   -0.3396   -1.5643 H   0  0  0  0  0  0  0  0  0  0  0  0
   -1.9839   -0.2354    1.6004 H   0  0  0  0  0  0  0  0  0  0  0  0
    1.0617    1.1791    1.0001 H   0  0  0  0  0  0  0  0  0  0  0  0
    3.1850    0.1139    2.1319 H   0  0  0  0  0  0  0  0  0  0  0  0
    4.5882   -1.8900    0.8717 H   0  0  0  0  0  0  0  0  0  0  0  0
    6.8165   -1.4467   -0.7030 H   0  0  0  0  0  0  0  0  0  0  0  0
    7.2711    0.3156   -0.6644 H   0  0  0  0  0  0  0  0  0  0  0  0
    6.3211   -0.3418   -2.0603 H   0  0  0  0  0  0  0  0  0  0  0  0
  2  1  2  0  0  0  0
  3  1  1  0  0  0  0
  3  5  2  0  0  0  0
  3 25  1  0  0  0  0
  4  2  1  0  0  0  0
  4 26  1  0  0  0  0
  6  4  2  0  0  0  0
  6  5  1  0  0  0  0
  6  8  1  0  0  0  0
  7  5  1  0  0  0  0
  7  9  1  0  0  0  0
  7 27  1  0  0  0  0
  7 28  1  0  0  0  0
  8  9  1  0  0  0  0
  8 11  1  0  0  0  0
  8 29  1  6  0  0  0
  9 30  1  1  0  0  0
 10  9  1  0  0  0  0
 10 13  2  0  0  0  0
 12 10  1  0  0  0  0
 12 11  1  0  0  0  0
 14 12  2  0  0  0  0
 15 13  1  0  0  0  0
 16 15  1  0  0  0  0
 16 17  1  0  0  0  0
 16 18  1  0  0  0  0
 16 32  1  1  0  0  0
 17 33  1  0  0  0  0
 19 17  2  0  0  0  0
 20 18  1  0  0  0  0
 20 19  1  0  0  0  0
 20 22  2  0  0  0  0
 21 19  1  0  0  0  0
 21 34  1  0  0  0  0
 21 35  1  0  0  0  0
 21 36  1  0  0  0  0
 23  1  1  0  0  0  0
 24  2  1  0  0  0  0
 31 13  1  0  0  0  0
M  END
$$$$
17.mol
 OpenBabel03061408243D

 28 29  0  0  0  0  0  0  0  0999 V2000
    4.3138   -0.5845   -0.0452 C   0  0  0  0  0  0  0  0  0  0  0  0
    3.6022   -1.8347    0.0800 O   0  0  0  0  0  0  0  0  0  0  0  0
    2.2304   -1.5760    0.1110 C   0  0  0  0  0  0  0  0  0  0  0  0
    3.2317    0.4769   -0.0891 C   0  0  0  0  0  0  0  0  0  0  0  0
    1.9894   -0.1242    0.0070 C   0  0  0  0  0  0  0  0  0  0  0  0
    1.5047   -2.5589    0.2126 O   0  0  0  0  0  0  0  0  0  0  0  0
    3.5990    1.7452   -0.2067 O   0  0  0  0  0  0  0  0  0  0  0  0
    0.6827    0.5170    0.0058 C   0  0  0  0  0  0  0  0  0  0  0  0
   -0.3919   -0.3053    0.1359 N   0  0  0  0  0  0  0  0  0  0  0  0
    0.6593    2.1296   -0.1424 S   0  0  0  0  0  0  0  0  0  0  0  0
   -1.7645    0.0318    0.1123 C   0  0  0  0  0  0  0  0  0  0  0  0
   -2.6828   -1.0222   -0.1252 C   0  0  0  0  0  0  0  0  0  0  0  0
   -2.2596    1.3294    0.3383 C   0  0  0  0  0  0  0  0  0  0  0  0
   -4.0542   -0.7774   -0.1390 C   0  0  0  0  0  0  0  0  0  0  0  0
   -4.5314    0.5212    0.0845 C   0  0  0  0  0  0  0  0  0  0  0  0
   -5.0051   -1.8828   -0.4042 C   0  0  0  0  0  0  0  0  0  0  0  0
   -3.6355    1.5566    0.3201 C   0  0  0  0  0  0  0  0  0  0  0  0
    4.9081   -0.6216   -0.9924 H   0  0  0  0  0  0  0  0  0  0  0  0
    4.9765   -0.4757    0.8495 H   0  0  0  0  0  0  0  0  0  0  0  0
    2.7737    2.3216   -0.2267 H   0  0  0  0  0  0  0  0  0  0  0  0
   -0.2201   -1.2962    0.1957 H   0  0  0  0  0  0  0  0  0  0  0  0
   -2.3231   -2.0491   -0.3005 H   0  0  0  0  0  0  0  0  0  0  0  0
   -1.5717    2.1751    0.5215 H   0  0  0  0  0  0  0  0  0  0  0  0
   -5.6142    0.7142    0.0729 H   0  0  0  0  0  0  0  0  0  0  0  0
   -5.9408   -1.7518    0.1934 H   0  0  0  0  0  0  0  0  0  0  0  0
   -5.2812   -1.8943   -1.4890 H   0  0  0  0  0  0  0  0  0  0  0  0
   -4.5568   -2.8736   -0.1464 H   0  0  0  0  0  0  0  0  0  0  0  0
   -4.0087    2.5773    0.4963 H   0  0  0  0  0  0  0  0  0  0  0  0
  1 18  1  0  0  0  0
  1 19  1  0  0  0  0
  2  1  1  0  0  0  0
  3  2  1  0  0  0  0
  3  5  1  0  0  0  0
  3  6  2  0  0  0  0
  4  1  1  0  0  0  0
  5  4  2  0  0  0  0
  5  8  1  0  0  0  0
  7  4  1  0  0  0  0
  7 20  1  0  0  0  0
  8  9  1  0  0  0  0
  8 10  2  0  0  0  0
  9 11  1  0  0  0  0
  9 21  1  0  0  0  0
 11 12  1  0  0  0  0
 11 13  2  0  0  0  0
 12 14  2  0  0  0  0
 12 22  1  0  0  0  0
 13 17  1  0  0  0  0
 13 23  1  0  0  0  0
 15 14  1  0  0  0  0
 15 24  1  0  0  0  0
 16 14  1  0  0  0  0
 16 25  1  0  0  0  0
 16 26  1  0  0  0  0
 16 27  1  0  0  0  0
 17 15  2  0  0  0  0
 17 28  1  0  0  0  0
M  END
$$$$
18.mol
 OpenBabel03061408243D

 19 20  0  0  0  0  0  0  0  0999 V2000
    0.6077    0.0821   -0.0002 C   0  0  0  0  0  0  0  0  0  0  0  0
   -0.8133    0.0314   -0.0001 C   0  0  0  0  0  0  0  0  0  0  0  0
    1.4973   -0.9431    0.0002 C   0  0  0  0  0  0  0  0  0  0  0  0
    1.3657    1.3953   -0.0005 C   0  0  0  0  0  0  0  0  0  0  0  0
   -1.7258    1.0535    0.0001 C   0  0  0  0  0  0  0  0  0  0  0  0
   -1.5880   -1.2345   -0.0002 C   0  0  0  0  0  0  0  0  0  0  0  0
    2.8622   -0.3636    0.0002 C   0  0  0  0  0  0  0  0  0  0  0  0
    2.7658    1.0309   -0.0002 O   0  0  0  0  0  0  0  0  0  0  0  0
    3.9918   -0.8298    0.0004 O   0  0  0  0  0  0  0  0  0  0  0  0
   -3.1311    0.4923    0.0003 C   0  0  0  0  0  0  0  0  0  0  0  0
   -1.4266    2.3709    0.0002 O   0  0  0  0  0  0  0  0  0  0  0  0
   -2.9591   -0.9394    0.0001 O   0  0  0  0  0  0  0  0  0  0  0  0
   -1.2988   -2.4201   -0.0003 O   0  0  0  0  0  0  0  0  0  0  0  0
    1.3097   -2.0183    0.0005 H   0  0  0  0  0  0  0  0  0  0  0  0
    1.1730    2.0000    0.9200 H   0  0  0  0  0  0  0  0  0  0  0  0
    1.1733    1.9993   -0.9216 H   0  0  0  0  0  0  0  0  0  0  0  0
   -3.7007    0.7651    0.9244 H   0  0  0  0  0  0  0  0  0  0  0  0
   -3.7010    0.7653   -0.9236 H   0  0  0  0  0  0  0  0  0  0  0  0
   -2.2616    2.8693    0.0005 H   0  0  0  0  0  0  0  0  0  0  0  0
  2  1  1  0  0  0  0
  2  5  2  0  0  0  0
  3  1  2  0  0  0  0
  3 14  1  0  0  0  0
  4  1  1  0  0  0  0
  6  2  1  0  0  0  0
  6 13  2  0  0  0  0
  7  3  1  0  0  0  0
  7  8  1  0  0  0  0
  7  9  2  0  0  0  0
  8  4  1  0  0  0  0
 10  5  1  0  0  0  0
 11  5  1  0  0  0  0
 12  6  1  0  0  0  0
 12 10  1  0  0  0  0
 15  4  1  0  0  0  0
 16  4  1  0  0  0  0
 17 10  1  0  0  0  0
 18 10  1  0  0  0  0
 19 11  1  0  0  0  0
M  END
$$$$
19.mol
 OpenBabel03061408243D

 29 30  0  0  0  0  0  0  0  0999 V2000
   -2.9666   -1.2855   -0.0560 O   0  0  0  0  0  0  0  0  0  0  0  0
   -4.1298   -1.4905    0.7382 C   0  0  0  0  0  0  0  0  0  0  0  0
   -2.4534   -0.0012   -0.0714 C   0  0  0  0  0  0  0  0  0  0  0  0
   -3.1428    1.1105    0.4188 C   0  0  0  0  0  0  0  0  0  0  0  0
   -1.1647    0.1460   -0.6706 C   0  0  0  0  0  0  0  0  0  0  0  0
   -2.5755    2.3801    0.3242 C   0  0  0  0  0  0  0  0  0  0  0  0
   -0.6353    1.4458   -0.7726 C   0  0  0  0  0  0  0  0  0  0  0  0
   -0.4860   -0.9679   -1.1939 N   0  0  0  0  0  0  0  0  0  0  0  0
   -1.3297    2.5449   -0.2722 C   0  0  0  0  0  0  0  0  0  0  0  0
    0.8329   -1.3093   -0.9471 C   0  0  0  0  0  0  0  0  0  0  0  0
    1.2795   -2.3614   -1.4419 O   0  0  0  0  0  0  0  0  0  0  0  0
    1.6812   -0.4379   -0.1132 C   0  0  0  0  0  0  0  0  0  0  0  0
    2.5925    0.5031   -0.4879 C   0  0  0  0  0  0  0  0  0  0  0  0
    1.7616   -0.5716    1.3588 C   0  0  0  0  0  0  0  0  0  0  0  0
    2.8023    0.9454   -1.7480 O   0  0  0  0  0  0  0  0  0  0  0  0
    3.3239    1.0231    0.7341 C   0  0  0  0  0  0  0  0  0  0  0  0
    2.7456    0.3074    1.8432 O   0  0  0  0  0  0  0  0  0  0  0  0
    1.1884   -1.2387    2.2033 O   0  0  0  0  0  0  0  0  0  0  0  0
   -3.9619   -1.1496    1.7882 H   0  0  0  0  0  0  0  0  0  0  0  0
   -4.2744   -2.6004    0.7000 H   0  0  0  0  0  0  0  0  0  0  0  0
   -5.0061   -0.9640    0.2872 H   0  0  0  0  0  0  0  0  0  0  0  0
   -4.1314    0.9921    0.8849 H   0  0  0  0  0  0  0  0  0  0  0  0
   -3.1204    3.2500    0.7193 H   0  0  0  0  0  0  0  0  0  0  0  0
    0.3435    1.5960   -1.2574 H   0  0  0  0  0  0  0  0  0  0  0  0
   -1.0591   -1.6722   -1.6124 H   0  0  0  0  0  0  0  0  0  0  0  0
   -0.8884    3.5486   -0.3584 H   0  0  0  0  0  0  0  0  0  0  0  0
    3.5678    1.5440   -1.7301 H   0  0  0  0  0  0  0  0  0  0  0  0
    4.4170    0.7851    0.7083 H   0  0  0  0  0  0  0  0  0  0  0  0
    3.1481    2.1146    0.9055 H   0  0  0  0  0  0  0  0  0  0  0  0
  2  1  1  0  0  0  0
  2 19  1  0  0  0  0
  2 20  1  0  0  0  0
  2 21  1  0  0  0  0
  3  1  1  0  0  0  0
  3  4  2  0  0  0  0
  3  5  1  0  0  0  0
  4  6  1  0  0  0  0
  4 22  1  0  0  0  0
  6 23  1  0  0  0  0
  7  5  2  0  0  0  0
  7  9  1  0  0  0  0
  7 24  1  0  0  0  0
  8  5  1  0  0  0  0
  8 10  1  0  0  0  0
  8 25  1  0  0  0  0
  9  6  2  0  0  0  0
  9 26  1  0  0  0  0
 11 10  2  0  0  0  0
 12 10  1  0  0  0  0
 12 13  2  0  0  0  0
 12 14  1  0  0  0  0
 13 15  1  0  0  0  0
 13 16  1  0  0  0  0
 14 18  2  0  0  0  0
 15 27  1  0  0  0  0
 16 28  1  0  0  0  0
 16 29  1  0  0  0  0
 17 14  1  0  0  0  0
 17 16  1  0  0  0  0
M  END
$$$$
20.mol
 OpenBabel03061408243D

 60 64  0  0  0  0  0  0  0  0999 V2000
   -2.0172    0.1012   -0.1716 C   0  0  1  0  0  0  0  0  0  0  0  0
   -3.1046   -0.2431   -1.1201 C   0  0  0  0  0  0  0  0  0  0  0  0
   -2.2275    1.4127    0.4889 C   0  0  0  0  0  0  0  0  0  0  0  0
   -1.7731   -1.0060    0.8211 C   0  0  0  0  0  0  0  0  0  0  0  0
   -4.4635   -0.1108   -1.0385 C   0  0  0  0  0  0  0  0  0  0  0  0
   -2.8204   -0.8399   -2.4409 C   0  0  0  0  0  0  0  0  0  0  0  0
   -1.6063    2.6362   -0.0791 C   0  0  0  0  0  0  0  0  0  0  0  0
   -2.8950    1.8005    1.6120 C   0  0  0  0  0  0  0  0  0  0  0  0
   -0.4721   -1.5076    1.0801 C   0  0  0  0  0  0  0  0  0  0  0  0
   -2.8648   -1.5607    1.4986 C   0  0  0  0  0  0  0  0  0  0  0  0
   -5.1641   -0.5383   -2.1583 O   0  0  0  0  0  0  0  0  0  0  0  0
   -5.2903    0.3543   -0.0865 O   0  0  0  0  0  0  0  0  0  0  0  0
   -1.9173    3.7418    0.7290 O   0  0  0  0  0  0  0  0  0  0  0  0
   -0.9168    2.8804   -1.0574 O   0  0  0  0  0  0  0  0  0  0  0  0
    0.6593   -0.9123    0.4404 N   0  0  0  0  0  0  0  0  0  0  0  0
   -0.3303   -2.5688    2.0010 C   0  0  0  0  0  0  0  0  0  0  0  0
    1.8270   -0.7432    1.2919 C   0  0  0  0  0  0  0  0  0  0  0  0
    0.9975   -1.5209   -0.8412 C   0  0  0  0  0  0  0  0  0  0  0  0
   -2.7304    3.2920    1.8297 C   0  0  0  0  0  0  0  0  0  0  0  0
   -3.6244    1.0122    2.4385 O   0  0  0  0  0  0  0  0  0  0  0  0
   -4.1827   -1.0236   -3.1164 C   0  0  0  0  0  0  0  0  0  0  0  0
   -1.7427   -1.1473   -2.9416 O   0  0  0  0  0  0  0  0  0  0  0  0
    2.9467    0.0361    0.5719 C   0  0  0  0  0  0  0  0  0  0  0  0
    2.1269   -0.7575   -1.5611 C   0  0  0  0  0  0  0  0  0  0  0  0
    3.2973   -0.5449   -0.7171 N   0  0  0  0  0  0  0  0  0  0  0  0
   -2.7056   -2.6005    2.4086 C   0  0  0  0  0  0  0  0  0  0  0  0
   -1.4317   -3.1066    2.6563 C   0  0  0  0  0  0  0  0  0  0  0  0
    4.3243    0.2212   -1.4147 C   0  0  0  0  0  0  0  0  0  0  0  0
    5.6407    0.2767   -0.6960 C   0  0  0  0  0  0  0  0  0  0  0  0
    6.2849    1.5065   -0.5224 C   0  0  0  0  0  0  0  0  0  0  0  0
    6.2574   -0.8947   -0.2426 C   0  0  0  0  0  0  0  0  0  0  0  0
    7.5336    1.5627    0.0953 C   0  0  0  0  0  0  0  0  0  0  0  0
    7.5042   -0.8342    0.3780 C   0  0  0  0  0  0  0  0  0  0  0  0
    8.1446    0.3934    0.5469 C   0  0  0  0  0  0  0  0  0  0  0  0
   -1.0904    0.2273   -0.8222 H   0  0  0  0  0  0  0  0  0  0  0  0
   -3.8686   -1.1398    1.3171 H   0  0  0  0  0  0  0  0  0  0  0  0
   -6.2056    0.2924   -0.4202 H   0  0  0  0  0  0  0  0  0  0  0  0
    0.6674   -2.9859    2.2091 H   0  0  0  0  0  0  0  0  0  0  0  0
    2.2500   -1.7301    1.6403 H   0  0  0  0  0  0  0  0  0  0  0  0
    1.5176   -0.1560    2.1997 H   0  0  0  0  0  0  0  0  0  0  0  0
    0.0844   -1.4943   -1.5024 H   0  0  0  0  0  0  0  0  0  0  0  0
    1.3088   -2.5982   -0.7142 H   0  0  0  0  0  0  0  0  0  0  0  0
   -3.7040    3.8404    1.7792 H   0  0  0  0  0  0  0  0  0  0  0  0
   -2.1817    3.5264    2.7760 H   0  0  0  0  0  0  0  0  0  0  0  0
   -3.9342    1.5681    3.1721 H   0  0  0  0  0  0  0  0  0  0  0  0
   -4.4212   -2.0967   -3.3122 H   0  0  0  0  0  0  0  0  0  0  0  0
   -4.2892   -0.4004   -4.0370 H   0  0  0  0  0  0  0  0  0  0  0  0
    3.8655    0.0013    1.2218 H   0  0  0  0  0  0  0  0  0  0  0  0
    2.6296    1.1153    0.4727 H   0  0  0  0  0  0  0  0  0  0  0  0
    2.4463   -1.3790   -2.4437 H   0  0  0  0  0  0  0  0  0  0  0  0
    1.7100    0.2163   -1.9523 H   0  0  0  0  0  0  0  0  0  0  0  0
   -3.5797   -3.0176    2.9281 H   0  0  0  0  0  0  0  0  0  0  0  0
   -1.2939   -3.9333    3.3687 H   0  0  0  0  0  0  0  0  0  0  0  0
    4.4991   -0.2833   -2.4103 H   0  0  0  0  0  0  0  0  0  0  0  0
    3.9760    1.2766   -1.6289 H   0  0  0  0  0  0  0  0  0  0  0  0
    5.8068    2.4330   -0.8745 H   0  0  0  0  0  0  0  0  0  0  0  0
    5.7517   -1.8632   -0.3754 H   0  0  0  0  0  0  0  0  0  0  0  0
    8.0358    2.5322    0.2268 H   0  0  0  0  0  0  0  0  0  0  0  0
    7.9837   -1.7578    0.7338 H   0  0  0  0  0  0  0  0  0  0  0  0
    9.1289    0.4392    1.0346 H   0  0  0  0  0  0  0  0  0  0  0  0
  1  2  1  0  0  0  0
  1 35  1  6  0  0  0
  3  1  1  0  0  0  0
  4  1  1  0  0  0  0
  5  2  2  0  0  0  0
  6  2  1  0  0  0  0
  7  3  1  0  0  0  0
  8  3  2  0  0  0  0
  8 19  1  0  0  0  0
  8 20  1  0  0  0  0
  9  4  1  0  0  0  0
  9 15  1  0  0  0  0
 10  4  2  0  0  0  0
 10 26  1  0  0  0  0
 10 36  1  0  0  0  0
 11  5  1  0  0  0  0
 12  5  1  0  0  0  0
 12 37  1  0  0  0  0
 13  7  1  0  0  0  0
 13 19  1  0  0  0  0
 14  7  2  0  0  0  0
 16  9  2  0  0  0  0
 16 27  1  0  0  0  0
 16 38  1  0  0  0  0
 17 15  1  0  0  0  0
 17 39  1  0  0  0  0
 17 40  1  0  0  0  0
 18 15  1  0  0  0  0
 18 41  1  0  0  0  0
 18 42  1  0  0  0  0
 19 43  1  0  0  0  0
 19 44  1  0  0  0  0
 20 45  1  0  0  0  0
 21  6  1  0  0  0  0
 21 11  1  0  0  0  0
 21 46  1  0  0  0  0
 21 47  1  0  0  0  0
 22  6  2  0  0  0  0
 23 17  1  0  0  0  0
 23 25  1  0  0  0  0
 23 48  1  0  0  0  0
 23 49  1  0  0  0  0
 24 18  1  0  0  0  0
 24 25  1  0  0  0  0
 24 50  1  0  0  0  0
 24 51  1  0  0  0  0
 25 28  1  0  0  0  0
 27 26  2  0  0  0  0
 27 53  1  0  0  0  0
 28 29  1  0  0  0  0
 28 54  1  0  0  0  0
 28 55  1  0  0  0  0
 30 29  2  0  0  0  0
 30 32  1  0  0  0  0
 30 56  1  0  0  0  0
 31 29  1  0  0  0  0
 31 57  1  0  0  0  0
 32 58  1  0  0  0  0
 33 31  2  0  0  0  0
 33 34  1  0  0  0  0
 34 32  2  0  0  0  0
 34 60  1  0  0  0  0
 52 26  1  0  0  0  0
 59 33  1  0  0  0  0
M  END
$$$$
21.mol
 OpenBabel03061408243D

 28 29  0  0  0  0  0  0  0  0999 V2000
    4.3921    0.2314    0.0000 C   0  0  0  0  0  0  0  0  0  0  0  0
    3.7735    1.5397    0.0000 O   0  0  0  0  0  0  0  0  0  0  0  0
    2.3818    1.3904    0.0000 C   0  0  0  0  0  0  0  0  0  0  0  0
    3.2299   -0.7408    0.0000 C   0  0  0  0  0  0  0  0  0  0  0  0
    2.0476   -0.0401    0.0000 C   0  0  0  0  0  0  0  0  0  0  0  0
    1.7242    2.4228    0.0001 O   0  0  0  0  0  0  0  0  0  0  0  0
    3.4677   -2.0541   -0.0001 O   0  0  0  0  0  0  0  0  0  0  0  0
    0.7101   -0.6450    0.0000 C   0  0  0  0  0  0  0  0  0  0  0  0
    0.6192   -1.8976    0.0000 O   0  0  0  0  0  0  0  0  0  0  0  0
   -0.3646    0.2170    0.0000 N   0  0  0  0  0  0  0  0  0  0  0  0
   -1.7299   -0.1244    0.0000 C   0  0  0  0  0  0  0  0  0  0  0  0
   -2.6737    0.9307   -0.0002 C   0  0  0  0  0  0  0  0  0  0  0  0
   -2.1979   -1.4545    0.0001 C   0  0  0  0  0  0  0  0  0  0  0  0
   -4.0425    0.6610   -0.0002 C   0  0  0  0  0  0  0  0  0  0  0  0
   -3.5674   -1.7056    0.0001 C   0  0  0  0  0  0  0  0  0  0  0  0
   -4.4905   -0.6644   -0.0001 C   0  0  0  0  0  0  0  0  0  0  0  0
   -5.0068    1.7865    0.0001 C   0  0  0  0  0  0  0  0  0  0  0  0
    5.0158    0.1488    0.9247 H   0  0  0  0  0  0  0  0  0  0  0  0
    5.0158    0.1489   -0.9247 H   0  0  0  0  0  0  0  0  0  0  0  0
    2.6081   -2.5352   -0.0001 H   0  0  0  0  0  0  0  0  0  0  0  0
   -0.1646    1.1987    0.0000 H   0  0  0  0  0  0  0  0  0  0  0  0
   -2.3403    1.9806   -0.0003 H   0  0  0  0  0  0  0  0  0  0  0  0
   -1.4941   -2.3021    0.0002 H   0  0  0  0  0  0  0  0  0  0  0  0
   -3.9196   -2.7487    0.0002 H   0  0  0  0  0  0  0  0  0  0  0  0
   -5.5685   -0.8807   -0.0001 H   0  0  0  0  0  0  0  0  0  0  0  0
   -6.0613    1.4170   -0.0083 H   0  0  0  0  0  0  0  0  0  0  0  0
   -4.8622    2.4203    0.9105 H   0  0  0  0  0  0  0  0  0  0  0  0
   -4.8514    2.4305   -0.9014 H   0  0  0  0  0  0  0  0  0  0  0  0
  1  2  1  0  0  0  0
  3  2  1  0  0  0  0
  3  5  1  0  0  0  0
  3  6  2  0  0  0  0
  4  1  1  0  0  0  0
  4  5  2  0  0  0  0
  4  7  1  0  0  0  0
  5  8  1  0  0  0  0
  9  8  2  0  0  0  0
 10  8  1  0  0  0  0
 10 11  1  0  0  0  0
 12 11  1  0  0  0  0
 13 11  2  0  0  0  0
 14 12  2  0  0  0  0
 15 13  1  0  0  0  0
 15 24  1  0  0  0  0
 16 14  1  0  0  0  0
 16 15  2  0  0  0  0
 16 25  1  0  0  0  0
 17 14  1  0  0  0  0
 17 26  1  0  0  0  0
 17 27  1  0  0  0  0
 17 28  1  0  0  0  0
 18  1  1  0  0  0  0
 19  1  1  0  0  0  0
 20  7  1  0  0  0  0
 21 10  1  0  0  0  0
 22 12  1  0  0  0  0
 23 13  1  0  0  0  0
M  END
$$$$
22.mol
 OpenBabel03061408243D

 62 62  0  0  0  0  0  0  0  0999 V2000
   -5.2817    1.7876    1.2500 O   0  0  0  0  0  0  0  0  0  0  0  0
   -6.1887    1.7950    0.1170 C   0  0  1  0  0  0  0  0  0  0  0  0
   -5.5742    0.8067   -0.8570 C   0  0  0  0  0  0  0  0  0  0  0  0
   -7.5820    1.3887    0.5967 C   0  0  0  0  0  0  0  0  0  0  0  0
   -4.2224    0.9032    0.9944 C   0  0  0  0  0  0  0  0  0  0  0  0
   -6.1770    0.5708   -2.0259 O   0  0  0  0  0  0  0  0  0  0  0  0
   -4.4122    0.2925   -0.3303 C   0  0  0  0  0  0  0  0  0  0  0  0
   -8.1403    2.3991    1.4022 O   0  0  0  0  0  0  0  0  0  0  0  0
   -3.5363   -0.6759   -0.9731 C   0  0  0  0  0  0  0  0  0  0  0  0
   -3.3839    0.8144    1.8789 O   0  0  0  0  0  0  0  0  0  0  0  0
   -2.3190   -1.0886   -0.2079 C   0  0  0  0  0  0  0  0  0  0  0  0
   -3.8264   -1.1100   -2.1023 O   0  0  0  0  0  0  0  0  0  0  0  0
   -1.4711   -2.0919   -0.9569 C   0  0  0  0  0  0  0  0  0  0  0  0
   -0.2526   -2.4815   -0.1480 C   0  0  0  0  0  0  0  0  0  0  0  0
    0.5982   -3.4858   -0.8963 C   0  0  0  0  0  0  0  0  0  0  0  0
    1.8152   -3.9152   -0.1045 C   0  0  0  0  0  0  0  0  0  0  0  0
    2.9061   -2.8650   -0.1043 C   0  0  0  0  0  0  0  0  0  0  0  0
    4.1177   -3.3357    0.6723 C   0  0  0  0  0  0  0  0  0  0  0  0
    5.2380   -2.3168    0.6712 C   0  0  0  0  0  0  0  0  0  0  0  0
    4.9730   -1.1658    1.6189 C   0  0  0  0  0  0  0  0  0  0  0  0
    6.1167   -0.1740    1.6572 C   0  0  0  0  0  0  0  0  0  0  0  0
    6.1469    0.7228    0.4378 C   0  0  0  0  0  0  0  0  0  0  0  0
    7.2858    1.7171    0.5166 C   0  0  0  0  0  0  0  0  0  0  0  0
    7.3173    2.6145   -0.7017 C   0  0  0  0  0  0  0  0  0  0  0  0
    8.4556    3.6097   -0.6241 C   0  0  0  0  0  0  0  0  0  0  0  0
    8.4903    4.5060   -1.8349 C   0  0  0  0  0  0  0  0  0  0  0  0
   -6.1892    2.8404   -0.2942 H   0  0  0  0  0  0  0  0  0  0  0  0
   -7.5281    0.4176    1.1562 H   0  0  0  0  0  0  0  0  0  0  0  0
   -8.2697    1.2948   -0.2865 H   0  0  0  0  0  0  0  0  0  0  0  0
   -5.6428   -0.0800   -2.5341 H   0  0  0  0  0  0  0  0  0  0  0  0
   -7.5728    2.4928    2.1798 H   0  0  0  0  0  0  0  0  0  0  0  0
   -1.7210   -0.1655    0.0277 H   0  0  0  0  0  0  0  0  0  0  0  0
   -2.6504   -1.5124    0.7798 H   0  0  0  0  0  0  0  0  0  0  0  0
   -2.0856   -3.0016   -1.1885 H   0  0  0  0  0  0  0  0  0  0  0  0
   -1.1553   -1.6543   -1.9405 H   0  0  0  0  0  0  0  0  0  0  0  0
    0.3549   -1.5666    0.0815 H   0  0  0  0  0  0  0  0  0  0  0  0
   -0.5759   -2.9184    0.8336 H   0  0  0  0  0  0  0  0  0  0  0  0
   -0.0242   -4.3911   -1.1279 H   0  0  0  0  0  0  0  0  0  0  0  0
    0.9211   -3.0468   -1.8770 H   0  0  0  0  0  0  0  0  0  0  0  0
    1.5165   -4.1457    0.9521 H   0  0  0  0  0  0  0  0  0  0  0  0
    2.2209   -4.8635   -0.5480 H   0  0  0  0  0  0  0  0  0  0  0  0
    3.2039   -2.6322   -1.1608 H   0  0  0  0  0  0  0  0  0  0  0  0
    2.5153   -1.9147    0.3461 H   0  0  0  0  0  0  0  0  0  0  0  0
    3.8189   -3.5677    1.7286 H   0  0  0  0  0  0  0  0  0  0  0  0
    4.4945   -4.2908    0.2179 H   0  0  0  0  0  0  0  0  0  0  0  0
    6.1922   -2.8260    0.9723 H   0  0  0  0  0  0  0  0  0  0  0  0
    5.3872   -1.9228   -0.3686 H   0  0  0  0  0  0  0  0  0  0  0  0
    4.8107   -1.5731    2.6525 H   0  0  0  0  0  0  0  0  0  0  0  0
    4.0287   -0.6395    1.3188 H   0  0  0  0  0  0  0  0  0  0  0  0
    6.0151    0.4628    2.5762 H   0  0  0  0  0  0  0  0  0  0  0  0
    7.0909   -0.7239    1.7422 H   0  0  0  0  0  0  0  0  0  0  0  0
    6.2572    0.0993   -0.4883 H   0  0  0  0  0  0  0  0  0  0  0  0
    5.1732    1.2735    0.3513 H   0  0  0  0  0  0  0  0  0  0  0  0
    7.1758    2.3426    1.4416 H   0  0  0  0  0  0  0  0  0  0  0  0
    8.2598    1.1672    0.6040 H   0  0  0  0  0  0  0  0  0  0  0  0
    7.4278    1.9895   -1.6268 H   0  0  0  0  0  0  0  0  0  0  0  0
    6.3434    3.1645   -0.7892 H   0  0  0  0  0  0  0  0  0  0  0  0
    8.3445    4.2325    0.3027 H   0  0  0  0  0  0  0  0  0  0  0  0
    9.4286    3.0579   -0.5356 H   0  0  0  0  0  0  0  0  0  0  0  0
    9.3360    5.2311   -1.7573 H   0  0  0  0  0  0  0  0  0  0  0  0
    8.6254    3.9051   -2.7667 H   0  0  0  0  0  0  0  0  0  0  0  0
    7.5383    5.0828   -1.9261 H   0  0  0  0  0  0  0  0  0  0  0  0
  1  2  1  0  0  0  0
  2 27  1  6  0  0  0
  3  2  1  0  0  0  0
  4  2  1  0  0  0  0
  4 28  1  0  0  0  0
  4 29  1  0  0  0  0
  5  1  1  0  0  0  0
  5 10  2  0  0  0  0
  6  3  1  0  0  0  0
  6 30  1  0  0  0  0
  7  3  2  0  0  0  0
  7  5  1  0  0  0  0
  7  9  1  0  0  0  0
  8  4  1  0  0  0  0
  8 31  1  0  0  0  0
  9 11  1  0  0  0  0
  9 12  2  0  0  0  0
 11 13  1  0  0  0  0
 11 32  1  0  0  0  0
 11 33  1  0  0  0  0
 13 14  1  0  0  0  0
 13 34  1  0  0  0  0
 13 35  1  0  0  0  0
 14 15  1  0  0  0  0
 14 36  1  0  0  0  0
 14 37  1  0  0  0  0
 15 38  1  0  0  0  0
 15 39  1  0  0  0  0
 16 15  1  0  0  0  0
 16 17  1  0  0  0  0
 16 40  1  0  0  0  0
 16 41  1  0  0  0  0
 17 42  1  0  0  0  0
 18 17  1  0  0  0  0
 18 44  1  0  0  0  0
 18 45  1  0  0  0  0
 19 18  1  0  0  0  0
 19 20  1  0  0  0  0
 19 46  1  0  0  0  0
 19 47  1  0  0  0  0
 20 21  1  0  0  0  0
 20 48  1  0  0  0  0
 20 49  1  0  0  0  0
 21 50  1  0  0  0  0
 21 51  1  0  0  0  0
 22 21  1  0  0  0  0
 22 52  1  0  0  0  0
 22 53  1  0  0  0  0
 23 22  1  0  0  0  0
 23 24  1  0  0  0  0
 23 54  1  0  0  0  0
 23 55  1  0  0  0  0
 24 25  1  0  0  0  0
 24 56  1  0  0  0  0
 24 57  1  0  0  0  0
 25 26  1  0  0  0  0
 25 58  1  0  0  0  0
 25 59  1  0  0  0  0
 26 60  1  0  0  0  0
 26 61  1  0  0  0  0
 26 62  1  0  0  0  0
 43 17  1  0  0  0  0
M  END
$$$$
23.mol
 OpenBabel03061408243D

 20 20  0  0  0  0  0  0  0  0999 V2000
   -0.4574    0.2094    0.1892 C   0  0  0  0  0  0  0  0  0  0  0  0
   -0.7503   -1.2184    0.4355 C   0  0  0  0  0  0  0  0  0  0  0  0
    0.7403    0.9115    0.6445 C   0  0  0  0  0  0  0  0  0  0  0  0
   -1.5567    0.7477   -0.4223 C   0  0  0  0  0  0  0  0  0  0  0  0
   -2.0342   -1.5161   -0.0475 O   0  0  0  0  0  0  0  0  0  0  0  0
   -0.1473   -2.1533    0.9380 O   0  0  0  0  0  0  0  0  0  0  0  0
    0.7579    1.8858    1.3977 O   0  0  0  0  0  0  0  0  0  0  0  0
    1.9897    0.5361    0.2357 O   0  0  0  0  0  0  0  0  0  0  0  0
   -2.6145   -0.3218   -0.6077 C   0  0  0  0  0  0  0  0  0  0  0  0
   -1.6847    2.0257   -0.8281 O   0  0  0  0  0  0  0  0  0  0  0  0
    2.1038   -0.5911   -0.6454 C   0  0  0  0  0  0  0  0  0  0  0  0
    3.5259   -0.5846   -1.1548 C   0  0  0  0  0  0  0  0  0  0  0  0
   -2.8363   -0.5250   -1.6855 H   0  0  0  0  0  0  0  0  0  0  0  0
   -3.5495   -0.0970   -0.0345 H   0  0  0  0  0  0  0  0  0  0  0  0
   -2.5757    2.1374   -1.2026 H   0  0  0  0  0  0  0  0  0  0  0  0
    1.8808   -1.5235   -0.0601 H   0  0  0  0  0  0  0  0  0  0  0  0
    1.3690   -0.4891   -1.4862 H   0  0  0  0  0  0  0  0  0  0  0  0
    3.6797   -1.4702   -1.8160 H   0  0  0  0  0  0  0  0  0  0  0  0
    3.7320    0.3477   -1.7326 H   0  0  0  0  0  0  0  0  0  0  0  0
    4.2438   -0.6340   -0.3012 H   0  0  0  0  0  0  0  0  0  0  0  0
  1  2  1  0  0  0  0
  1  4  2  0  0  0  0
  2  5  1  0  0  0  0
  3  1  1  0  0  0  0
  6  2  2  0  0  0  0
  7  3  2  0  0  0  0
  8  3  1  0  0  0  0
  9  4  1  0  0  0  0
  9  5  1  0  0  0  0
 10  4  1  0  0  0  0
 11  8  1  0  0  0  0
 11 16  1  0  0  0  0
 12 11  1  0  0  0  0
 12 20  1  0  0  0  0
 13  9  1  0  0  0  0
 14  9  1  0  0  0  0
 15 10  1  0  0  0  0
 17 11  1  0  0  0  0
 18 12  1  0  0  0  0
 19 12  1  0  0  0  0
M  END
$$$$
24.mol
 OpenBabel03061408243D

 53 56  0  0  0  0  0  0  0  0999 V2000
    1.1252   -0.8053    0.4689 C   0  0  1  0  0  0  0  0  0  0  0  0
    0.3501   -1.6484   -0.4720 C   0  0  0  0  0  0  0  0  0  0  0  0
    2.5764   -0.7795    0.1621 C   0  0  0  0  0  0  0  0  0  0  0  0
    0.4989    0.5598    0.6124 C   0  0  0  0  0  0  0  0  0  0  0  0
   -0.2144   -2.9368   -0.0167 C   0  0  0  0  0  0  0  0  0  0  0  0
   -0.0598   -1.4691   -1.7623 C   0  0  0  0  0  0  0  0  0  0  0  0
    3.5669   -1.0743    1.0704 C   0  0  0  0  0  0  0  0  0  0  0  0
    3.2546   -0.5343   -1.1181 C   0  0  0  0  0  0  0  0  0  0  0  0
   -0.7320    0.7370    1.3147 C   0  0  0  0  0  0  0  0  0  0  0  0
    1.1187    1.6630    0.0299 C   0  0  0  0  0  0  0  0  0  0  0  0
    4.8539   -1.0621    0.5674 O   0  0  0  0  0  0  0  0  0  0  0  0
    3.5207   -1.3685    2.3766 O   0  0  0  0  0  0  0  0  0  0  0  0
   -0.9598   -3.5161   -1.0508 O   0  0  0  0  0  0  0  0  0  0  0  0
   -0.1739   -3.5687    1.0312 O   0  0  0  0  0  0  0  0  0  0  0  0
   -1.3930   -0.3731    1.8953 N   0  0  0  0  0  0  0  0  0  0  0  0
   -1.2921    2.0355    1.3652 C   0  0  0  0  0  0  0  0  0  0  0  0
    0.5528    2.9431    0.1227 C   0  0  0  0  0  0  0  0  0  0  0  0
   -0.9092   -2.6465   -2.2039 C   0  0  0  0  0  0  0  0  0  0  0  0
    0.1236   -0.4824   -2.6545 O   0  0  0  0  0  0  0  0  0  0  0  0
   -0.6693    3.1288    0.7830 C   0  0  0  0  0  0  0  0  0  0  0  0
    4.7499   -0.7304   -0.8483 C   0  0  0  0  0  0  0  0  0  0  0  0
   -2.8410   -0.3063    2.0384 C   0  0  0  0  0  0  0  0  0  0  0  0
   -0.7515   -0.9480    3.0638 C   0  0  0  0  0  0  0  0  0  0  0  0
    2.7870   -0.2140   -2.2106 O   0  0  0  0  0  0  0  0  0  0  0  0
    1.2499    4.1022   -0.4836 N   0  3  0  0  0  0  0  0  0  0  0  0
   -3.6026   -0.0983    0.7636 C   0  0  0  0  0  0  0  0  0  0  0  0
   -4.4707    0.9915    0.6371 C   0  0  0  0  0  0  0  0  0  0  0  0
   -3.5060   -1.0288   -0.2762 C   0  0  0  0  0  0  0  0  0  0  0  0
   -5.2332    1.1493   -0.5193 C   0  0  0  0  0  0  0  0  0  0  0  0
   -4.2692   -0.8671   -1.4319 C   0  0  0  0  0  0  0  0  0  0  0  0
   -5.1330    0.2210   -1.5555 C   0  0  0  0  0  0  0  0  0  0  0  0
    0.7319    5.1863   -0.4337 O   0  5  0  0  0  0  0  0  0  0  0  0
    2.3204    3.9330   -1.0059 O   0  0  0  0  0  0  0  0  0  0  0  0
    1.0569   -1.3236    1.4813 H   0  0  0  0  0  0  0  0  0  0  0  0
    2.0677    1.5371   -0.5229 H   0  0  0  0  0  0  0  0  0  0  0  0
    4.4281   -1.5534    2.6879 H   0  0  0  0  0  0  0  0  0  0  0  0
   -2.2585    2.1983    1.8705 H   0  0  0  0  0  0  0  0  0  0  0  0
   -0.4437   -3.2167   -3.0445 H   0  0  0  0  0  0  0  0  0  0  0  0
   -1.9582   -2.3385   -2.4434 H   0  0  0  0  0  0  0  0  0  0  0  0
    0.7412    0.1742   -2.2761 H   0  0  0  0  0  0  0  0  0  0  0  0
   -1.1254    4.1318    0.8451 H   0  0  0  0  0  0  0  0  0  0  0  0
    5.3378    0.2064   -1.0066 H   0  0  0  0  0  0  0  0  0  0  0  0
    5.1779   -1.5912   -1.4168 H   0  0  0  0  0  0  0  0  0  0  0  0
   -3.1584   -1.3073    2.4609 H   0  0  0  0  0  0  0  0  0  0  0  0
   -3.1435    0.4830    2.7901 H   0  0  0  0  0  0  0  0  0  0  0  0
    0.2801   -0.5339    3.2117 H   0  0  0  0  0  0  0  0  0  0  0  0
   -1.3385   -0.7472    4.0014 H   0  0  0  0  0  0  0  0  0  0  0  0
   -0.6858   -2.0599    2.9033 H   0  0  0  0  0  0  0  0  0  0  0  0
   -4.5578    1.7255    1.4524 H   0  0  0  0  0  0  0  0  0  0  0  0
   -2.8237   -1.8901   -0.1797 H   0  0  0  0  0  0  0  0  0  0  0  0
   -5.9144    2.0077   -0.6134 H   0  0  0  0  0  0  0  0  0  0  0  0
   -4.1928   -1.6033   -2.2458 H   0  0  0  0  0  0  0  0  0  0  0  0
   -5.7348    0.3465   -2.4674 H   0  0  0  0  0  0  0  0  0  0  0  0
  1  3  1  0  0  0  0
  1 34  1  1  0  0  0
  2  1  1  0  0  0  0
  2  5  1  0  0  0  0
  2  6  2  0  0  0  0
  4  1  1  0  0  0  0
  4  9  2  0  0  0  0
  4 10  1  0  0  0  0
  5 13  1  0  0  0  0
  5 14  2  0  0  0  0
  6 18  1  0  0  0  0
  6 19  1  0  0  0  0
  7  3  2  0  0  0  0
  7 11  1  0  0  0  0
  7 12  1  0  0  0  0
  8  3  1  0  0  0  0
  8 21  1  0  0  0  0
  8 24  2  0  0  0  0
  9 15  1  0  0  0  0
  9 16  1  0  0  0  0
 10 17  2  0  0  0  0
 10 35  1  0  0  0  0
 13 18  1  0  0  0  0
 15 23  1  0  0  0  0
 16 20  2  0  0  0  0
 17 20  1  0  0  0  0
 21 11  1  0  0  0  0
 21 42  1  0  0  0  0
 22 15  1  0  0  0  0
 23 47  1  0  0  0  0
 25 17  1  0  0  0  0
 25 32  1  0  0  0  0
 26 22  1  0  0  0  0
 26 27  2  0  0  0  0
 26 28  1  0  0  0  0
 27 29  1  0  0  0  0
 28 50  1  0  0  0  0
 30 28  2  0  0  0  0
 30 31  1  0  0  0  0
 30 52  1  0  0  0  0
 31 29  2  0  0  0  0
 33 25  2  0  0  0  0
 36 12  1  0  0  0  0
 37 16  1  0  0  0  0
 38 18  1  0  0  0  0
 39 18  1  0  0  0  0
 40 19  1  0  0  0  0
 41 20  1  0  0  0  0
 43 21  1  0  0  0  0
 44 22  1  0  0  0  0
 45 22  1  0  0  0  0
 46 23  1  0  0  0  0
 48 23  1  0  0  0  0
 49 27  1  0  0  0  0
 51 29  1  0  0  0  0
 53 31  1  0  0  0  0
M  CHG  2  25   1  32  -1
M  END
$$$$
25.mol
 OpenBabel03061408243D

 36 36  0  0  0  0  0  0  0  0999 V2000
    3.7243    1.3748    0.3387 C   0  0  0  0  0  0  0  0  0  0  0  0
    4.2900    0.5958    1.3796 O   0  0  0  0  0  0  0  0  0  0  0  0
    3.3291    0.3946   -0.7791 C   0  0  1  0  0  0  0  0  0  0  0  0
    2.0988   -0.3623   -0.4014 C   0  0  0  0  0  0  0  0  0  0  0  0
    3.1738    1.1966   -1.9428 O   0  0  0  0  0  0  0  0  0  0  0  0
    0.9211   -0.2500   -1.0183 C   0  0  0  0  0  0  0  0  0  0  0  0
   -0.3196   -1.0010   -0.6509 C   0  0  1  0  0  0  0  0  0  0  0  0
   -0.0768   -2.0460    0.3912 C   0  0  0  0  0  0  0  0  0  0  0  0
   -1.3670   -0.0566   -0.1931 C   0  0  0  0  0  0  0  0  0  0  0  0
   -0.2428   -3.3525    0.1689 C   0  0  0  0  0  0  0  0  0  0  0  0
   -2.7618   -0.1112   -0.6780 C   0  0  0  0  0  0  0  0  0  0  0  0
   -1.2958    0.9646    0.7072 C   0  0  0  0  0  0  0  0  0  0  0  0
   -0.0182   -4.3931    1.1910 C   0  0  0  0  0  0  0  0  0  0  0  0
   -3.5145    0.8832   -0.0446 O   0  0  0  0  0  0  0  0  0  0  0  0
   -3.3629   -0.8101   -1.4817 O   0  0  0  0  0  0  0  0  0  0  0  0
   -2.6571    1.6259    0.8663 C   0  0  2  0  0  0  0  0  0  0  0  0
   -2.6635    3.0869    0.4888 C   0  0  0  0  0  0  0  0  0  0  0  0
   -0.2634    1.4366    1.4367 O   0  0  0  0  0  0  0  0  0  0  0  0
    4.4668    2.1146   -0.0604 H   0  0  0  0  0  0  0  0  0  0  0  0
    2.8207    1.9205    0.7190 H   0  0  0  0  0  0  0  0  0  0  0  0
    4.7120    1.2147    1.9867 H   0  0  0  0  0  0  0  0  0  0  0  0
    4.1725   -0.3394   -0.9390 H   0  0  0  0  0  0  0  0  0  0  0  0
    2.2565   -1.0383    0.4570 H   0  0  0  0  0  0  0  0  0  0  0  0
    2.9470    0.5962   -2.6631 H   0  0  0  0  0  0  0  0  0  0  0  0
    0.7892    0.4413   -1.8699 H   0  0  0  0  0  0  0  0  0  0  0  0
   -0.7010   -1.5014   -1.5947 H   0  0  0  0  0  0  0  0  0  0  0  0
    0.2354   -1.6631    1.3761 H   0  0  0  0  0  0  0  0  0  0  0  0
   -0.5693   -3.7262   -0.8171 H   0  0  0  0  0  0  0  0  0  0  0  0
   -0.9647   -4.9641    1.3673 H   0  0  0  0  0  0  0  0  0  0  0  0
    0.7620   -5.1140    0.8385 H   0  0  0  0  0  0  0  0  0  0  0  0
    0.3174   -3.9593    2.1647 H   0  0  0  0  0  0  0  0  0  0  0  0
   -3.0650    1.4573    1.8988 H   0  0  0  0  0  0  0  0  0  0  0  0
   -1.9535    3.6398    1.1497 H   0  0  0  0  0  0  0  0  0  0  0  0
   -3.6922    3.5023    0.6148 H   0  0  0  0  0  0  0  0  0  0  0  0
   -2.3563    3.2227   -0.5756 H   0  0  0  0  0  0  0  0  0  0  0  0
    0.5393    0.9475    1.1689 H   0  0  0  0  0  0  0  0  0  0  0  0
  1  2  1  0  0  0  0
  1  3  1  0  0  0  0
  3 22  1  6  0  0  0
  4  3  1  0  0  0  0
  4  6  2  0  0  0  0
  5  3  1  0  0  0  0
  5 24  1  0  0  0  0
  7  6  1  0  0  0  0
  7  8  1  0  0  0  0
  7  9  1  0  0  0  0
  7 26  1  6  0  0  0
  8 10  2  0  0  0  0
  8 27  1  0  0  0  0
  9 11  1  0  0  0  0
  9 12  2  0  0  0  0
 10 13  1  0  0  0  0
 10 28  1  0  0  0  0
 13 30  1  0  0  0  0
 14 11  1  0  0  0  0
 15 11  2  0  0  0  0
 16 12  1  0  0  0  0
 16 14  1  0  0  0  0
 16 17  1  0  0  0  0
 16 32  1  1  0  0  0
 17 33  1  0  0  0  0
 17 34  1  0  0  0  0
 17 35  1  0  0  0  0
 18 12  1  0  0  0  0
 18 36  1  0  0  0  0
 19  1  1  0  0  0  0
 20  1  1  0  0  0  0
 21  2  1  0  0  0  0
 23  4  1  0  0  0  0
 25  6  1  0  0  0  0
 29 13  1  0  0  0  0
 31 13  1  0  0  0  0
M  END
$$$$
26.mol
 OpenBabel03061408243D

 29 30  0  0  0  0  0  0  0  0999 V2000
    3.1131   -0.4142   -0.0702 C   0  0  0  0  0  0  0  0  0  0  0  0
    2.7740   -1.7786    0.0108 C   0  0  0  0  0  0  0  0  0  0  0  0
    1.5257   -2.1281    0.5059 C   0  0  0  0  0  0  0  0  0  0  0  0
    2.2194    0.5799    0.3324 C   0  0  0  0  0  0  0  0  0  0  0  0
    4.3776   -0.1645   -0.5653 O   0  0  0  0  0  0  0  0  0  0  0  0
    0.6154   -1.1567    0.9207 C   0  0  0  0  0  0  0  0  0  0  0  0
    0.9496    0.2084    0.8321 C   0  0  0  0  0  0  0  0  0  0  0  0
    4.7247    1.2025   -0.7569 C   0  0  0  0  0  0  0  0  0  0  0  0
    0.0710    1.2129    1.2770 N   0  0  0  0  0  0  0  0  0  0  0  0
   -1.2795    1.3139    0.9893 C   0  0  0  0  0  0  0  0  0  0  0  0
   -1.9290    2.2424    1.5058 O   0  0  0  0  0  0  0  0  0  0  0  0
   -1.9064    0.3605    0.0574 C   0  0  0  0  0  0  0  0  0  0  0  0
   -2.6785   -0.7315    0.3181 C   0  0  0  0  0  0  0  0  0  0  0  0
   -1.8829    0.5475   -1.4107 C   0  0  0  0  0  0  0  0  0  0  0  0
   -2.9201   -1.2570    1.5395 O   0  0  0  0  0  0  0  0  0  0  0  0
   -3.2068   -1.3060   -0.9818 C   0  0  0  0  0  0  0  0  0  0  0  0
   -2.6642   -0.4543   -2.0102 O   0  0  0  0  0  0  0  0  0  0  0  0
   -1.3581    1.3394   -2.1753 O   0  0  0  0  0  0  0  0  0  0  0  0
    3.4981   -2.5376   -0.3154 H   0  0  0  0  0  0  0  0  0  0  0  0
    1.2503   -3.1914    0.5803 H   0  0  0  0  0  0  0  0  0  0  0  0
    2.4927    1.6423    0.2584 H   0  0  0  0  0  0  0  0  0  0  0  0
   -0.3623   -1.4622    1.3245 H   0  0  0  0  0  0  0  0  0  0  0  0
    5.7496    1.1485   -1.2047 H   0  0  0  0  0  0  0  0  0  0  0  0
    4.7513    1.7412    0.2214 H   0  0  0  0  0  0  0  0  0  0  0  0
    4.0122    1.6981   -1.4599 H   0  0  0  0  0  0  0  0  0  0  0  0
    0.4736    1.9561    1.8070 H   0  0  0  0  0  0  0  0  0  0  0  0
   -3.5609   -1.9801    1.4322 H   0  0  0  0  0  0  0  0  0  0  0  0
   -4.3225   -1.2509   -1.0485 H   0  0  0  0  0  0  0  0  0  0  0  0
   -2.8371   -2.3449   -1.1714 H   0  0  0  0  0  0  0  0  0  0  0  0
  1  2  2  0  0  0  0
  1  4  1  0  0  0  0
  1  5  1  0  0  0  0
  2 19  1  0  0  0  0
  3  2  1  0  0  0  0
  3 20  1  0  0  0  0
  6  3  2  0  0  0  0
  6  7  1  0  0  0  0
  6 22  1  0  0  0  0
  7  4  2  0  0  0  0
  8  5  1  0  0  0  0
  8 23  1  0  0  0  0
  8 24  1  0  0  0  0
  9  7  1  0  0  0  0
  9 10  1  0  0  0  0
  9 26  1  0  0  0  0
 11 10  2  0  0  0  0
 12 10  1  0  0  0  0
 12 14  1  0  0  0  0
 13 12  2  0  0  0  0
 13 15  1  0  0  0  0
 13 16  1  0  0  0  0
 14 17  1  0  0  0  0
 15 27  1  0  0  0  0
 16 17  1  0  0  0  0
 16 28  1  0  0  0  0
 18 14  2  0  0  0  0
 21  4  1  0  0  0  0
 25  8  1  0  0  0  0
 29 16  1  0  0  0  0
M  END
$$$$
27.mol
 OpenBabel03061408243D

 27 28  0  0  0  0  0  0  0  0999 V2000
    4.0189    0.1310    0.3119 C   0  0  0  0  0  0  0  0  0  0  0  0
    3.6063   -1.2405    0.1445 O   0  0  0  0  0  0  0  0  0  0  0  0
    2.2205   -1.2832   -0.0847 C   0  0  0  0  0  0  0  0  0  0  0  0
    2.7429    0.9340    0.1592 C   0  0  0  0  0  0  0  0  0  0  0  0
    1.6884    0.0996   -0.0717 C   0  0  0  0  0  0  0  0  0  0  0  0
    1.7533   -2.3947   -0.2658 O   0  0  0  0  0  0  0  0  0  0  0  0
    2.8303    2.2751    0.2688 O   0  0  0  0  0  0  0  0  0  0  0  0
    0.2728    0.4160   -0.2642 C   0  0  0  0  0  0  0  0  0  0  0  0
   -0.6062   -0.3451    0.3056 N   0  0  0  0  0  0  0  0  0  0  0  0
    0.0264    1.6038   -1.1496 C   0  0  0  0  0  0  0  0  0  0  0  0
   -1.9989   -0.1664    0.1736 C   0  0  0  0  0  0  0  0  0  0  0  0
   -2.7957   -1.3215   -0.0087 C   0  0  0  0  0  0  0  0  0  0  0  0
   -2.6434    1.0816    0.3101 C   0  0  0  0  0  0  0  0  0  0  0  0
   -4.1813   -1.2143   -0.0606 C   0  0  0  0  0  0  0  0  0  0  0  0
   -4.0322    1.1688    0.2677 C   0  0  0  0  0  0  0  0  0  0  0  0
   -4.8053    0.0255    0.0774 C   0  0  0  0  0  0  0  0  0  0  0  0
    4.4632    0.2365    1.3327 H   0  0  0  0  0  0  0  0  0  0  0  0
    4.7668    0.3656   -0.4855 H   0  0  0  0  0  0  0  0  0  0  0  0
    1.9385    2.6502    0.1631 H   0  0  0  0  0  0  0  0  0  0  0  0
    0.8676    1.7362   -1.8726 H   0  0  0  0  0  0  0  0  0  0  0  0
   -0.0670    2.5310   -0.5299 H   0  0  0  0  0  0  0  0  0  0  0  0
   -0.9228    1.4791   -1.7294 H   0  0  0  0  0  0  0  0  0  0  0  0
   -2.3174   -2.3091   -0.1103 H   0  0  0  0  0  0  0  0  0  0  0  0
   -2.0507    1.9941    0.4736 H   0  0  0  0  0  0  0  0  0  0  0  0
   -4.7887   -2.1203   -0.2081 H   0  0  0  0  0  0  0  0  0  0  0  0
   -4.5188    2.1485    0.3848 H   0  0  0  0  0  0  0  0  0  0  0  0
   -5.9017    0.0994    0.0396 H   0  0  0  0  0  0  0  0  0  0  0  0
  1  4  1  0  0  0  0
  2  1  1  0  0  0  0
  2  3  1  0  0  0  0
  3  6  2  0  0  0  0
  5  3  1  0  0  0  0
  5  4  2  0  0  0  0
  5  8  1  0  0  0  0
  7  4  1  0  0  0  0
  8 10  1  0  0  0  0
  9  8  2  0  0  0  0
  9 11  1  0  0  0  0
 11 13  1  0  0  0  0
 12 11  2  0  0  0  0
 12 23  1  0  0  0  0
 13 24  1  0  0  0  0
 14 12  1  0  0  0  0
 14 16  2  0  0  0  0
 14 25  1  0  0  0  0
 15 13  2  0  0  0  0
 16 15  1  0  0  0  0
 16 27  1  0  0  0  0
 17  1  1  0  0  0  0
 18  1  1  0  0  0  0
 19  7  1  0  0  0  0
 20 10  1  0  0  0  0
 21 10  1  0  0  0  0
 22 10  1  0  0  0  0
 26 15  1  0  0  0  0
M  END
$$$$
28.mol
 OpenBabel03061408243D

 50 53  0  0  0  0  0  0  0  0999 V2000
   -3.6504    1.9815    0.3093 C   0  0  0  0  0  0  0  0  0  0  0  0
   -4.5717    2.9427   -0.0833 O   0  0  0  0  0  0  0  0  0  0  0  0
   -4.2693    3.2697   -1.4626 C   0  0  0  0  0  0  0  0  0  0  0  0
   -2.7774    1.6931   -0.7715 C   0  0  0  0  0  0  0  0  0  0  0  0
   -3.5300    1.3539    1.5289 C   0  0  0  0  0  0  0  0  0  0  0  0
   -3.1348    2.4746   -1.8697 O   0  0  0  0  0  0  0  0  0  0  0  0
   -1.7602    0.7699   -0.6678 C   0  0  0  0  0  0  0  0  0  0  0  0
   -1.6073    0.1114    0.5708 C   0  0  0  0  0  0  0  0  0  0  0  0
   -2.4813    0.4081    1.6341 C   0  0  0  0  0  0  0  0  0  0  0  0
   -0.5019   -0.8877    0.7666 C   0  0  2  0  0  0  0  0  0  0  0  0
   -2.2799   -0.2648    2.8217 O   0  0  0  0  0  0  0  0  0  0  0  0
    0.8354   -0.3057    0.3918 C   0  0  0  0  0  0  0  0  0  0  0  0
   -0.7814   -2.1844    0.1025 C   0  0  0  0  0  0  0  0  0  0  0  0
    1.5864    0.3072    1.4067 C   0  0  0  0  0  0  0  0  0  0  0  0
    1.3321   -0.3584   -0.9057 C   0  0  0  0  0  0  0  0  0  0  0  0
    2.8326    0.8616    1.1131 C   0  0  0  0  0  0  0  0  0  0  0  0
    2.5972    0.1871   -1.2040 C   0  0  0  0  0  0  0  0  0  0  0  0
    3.3600    0.8032   -0.1997 C   0  0  0  0  0  0  0  0  0  0  0  0
    2.9941    0.0090   -2.5123 O   0  0  0  0  0  0  0  0  0  0  0  0
    4.5496    1.4405   -0.5129 O   0  0  0  0  0  0  0  0  0  0  0  0
    3.9307    0.9455   -3.0402 C   0  0  0  0  0  0  0  0  0  0  0  0
    3.6513    1.4629    2.0495 O   0  0  0  0  0  0  0  0  0  0  0  0
    5.7071    0.7927    0.0187 C   0  0  0  0  0  0  0  0  0  0  0  0
    3.0779    1.6839    3.3337 C   0  0  0  0  0  0  0  0  0  0  0  0
   -0.7426   -3.4151    0.6947 C   0  0  0  0  0  0  0  0  0  0  0  0
   -1.1796   -2.4075   -1.3071 C   0  0  0  0  0  0  0  0  0  0  0  0
   -1.1193   -4.4917   -0.2986 C   0  0  0  0  0  0  0  0  0  0  0  0
   -0.4147   -3.6551    1.9875 O   0  0  0  0  0  0  0  0  0  0  0  0
   -1.3532   -1.7046   -2.2923 O   0  0  0  0  0  0  0  0  0  0  0  0
   -1.3861   -3.7803   -1.5232 O   0  0  0  0  0  0  0  0  0  0  0  0
   -5.1492    2.9910   -2.0930 H   0  0  0  0  0  0  0  0  0  0  0  0
   -3.9887    4.3502   -1.5160 H   0  0  0  0  0  0  0  0  0  0  0  0
   -4.1999    1.5683    2.3694 H   0  0  0  0  0  0  0  0  0  0  0  0
   -1.0965    0.5338   -1.5152 H   0  0  0  0  0  0  0  0  0  0  0  0
   -0.4513   -1.1253    1.8793 H   0  0  0  0  0  0  0  0  0  0  0  0
   -2.9452    0.0420    3.4547 H   0  0  0  0  0  0  0  0  0  0  0  0
    1.1815    0.3502    2.4277 H   0  0  0  0  0  0  0  0  0  0  0  0
    0.7584   -0.8237   -1.7233 H   0  0  0  0  0  0  0  0  0  0  0  0
    3.8342    0.8134   -4.1476 H   0  0  0  0  0  0  0  0  0  0  0  0
    3.6783    1.9884   -2.7342 H   0  0  0  0  0  0  0  0  0  0  0  0
    4.9600    0.6801   -2.6948 H   0  0  0  0  0  0  0  0  0  0  0  0
    6.5490    1.4542   -0.3043 H   0  0  0  0  0  0  0  0  0  0  0  0
    5.6483    0.7381    1.1324 H   0  0  0  0  0  0  0  0  0  0  0  0
    5.8129   -0.2288   -0.4198 H   0  0  0  0  0  0  0  0  0  0  0  0
    3.8722    2.2574    3.8757 H   0  0  0  0  0  0  0  0  0  0  0  0
    2.1410    2.2862    3.2536 H   0  0  0  0  0  0  0  0  0  0  0  0
    2.8770    0.7110    3.8447 H   0  0  0  0  0  0  0  0  0  0  0  0
   -2.0544   -5.0337   -0.0100 H   0  0  0  0  0  0  0  0  0  0  0  0
   -0.2811   -5.2058   -0.4968 H   0  0  0  0  0  0  0  0  0  0  0  0
   -0.4947   -4.6110    2.1376 H   0  0  0  0  0  0  0  0  0  0  0  0
  1  4  2  0  0  0  0
  2  1  1  0  0  0  0
  2  3  1  0  0  0  0
  3  6  1  0  0  0  0
  3 31  1  0  0  0  0
  3 32  1  0  0  0  0
  4  6  1  0  0  0  0
  4  7  1  0  0  0  0
  5  1  1  0  0  0  0
  5  9  2  0  0  0  0
  5 33  1  0  0  0  0
  7  8  2  0  0  0  0
  7 34  1  0  0  0  0
  8  9  1  0  0  0  0
 10  8  1  0  0  0  0
 10 12  1  0  0  0  0
 10 13  1  0  0  0  0
 10 35  1  1  0  0  0
 11  9  1  0  0  0  0
 11 36  1  0  0  0  0
 12 15  1  0  0  0  0
 13 25  2  0  0  0  0
 13 26  1  0  0  0  0
 14 12  2  0  0  0  0
 14 16  1  0  0  0  0
 14 37  1  0  0  0  0
 16 22  1  0  0  0  0
 17 15  2  0  0  0  0
 17 18  1  0  0  0  0
 17 19  1  0  0  0  0
 18 16  2  0  0  0  0
 18 20  1  0  0  0  0
 20 23  1  0  0  0  0
 21 19  1  0  0  0  0
 21 40  1  0  0  0  0
 21 41  1  0  0  0  0
 22 24  1  0  0  0  0
 23 44  1  0  0  0  0
 24 46  1  0  0  0  0
 24 47  1  0  0  0  0
 25 28  1  0  0  0  0
 26 30  1  0  0  0  0
 27 25  1  0  0  0  0
 27 30  1  0  0  0  0
 27 48  1  0  0  0  0
 27 49  1  0  0  0  0
 28 50  1  0  0  0  0
 29 26  2  0  0  0  0
 38 15  1  0  0  0  0
 39 21  1  0  0  0  0
 42 23  1  0  0  0  0
 43 23  1  0  0  0  0
 45 24  1  0  0  0  0
M  END
$$$$
29.mol
 OpenBabel03061408243D

 29 30  0  0  0  0  0  0  0  0999 V2000
    4.8170    0.1231   -0.0137 C   0  0  0  0  0  0  0  0  0  0  0  0
    3.5870   -0.7628   -0.0557 C   0  0  0  0  0  0  0  0  0  0  0  0
    2.4495    0.0215    0.0120 C   0  0  0  0  0  0  0  0  0  0  0  0
    3.7578   -2.0742   -0.1470 O   0  0  0  0  0  0  0  0  0  0  0  0
    4.3019    1.4689    0.0804 O   0  0  0  0  0  0  0  0  0  0  0  0
    2.9065    1.4217    0.0952 C   0  0  0  0  0  0  0  0  0  0  0  0
    1.0609   -0.4133    0.0015 C   0  0  0  0  0  0  0  0  0  0  0  0
    2.3364    2.5045    0.1695 O   0  0  0  0  0  0  0  0  0  0  0  0
    0.7918   -2.0078   -0.1186 S   0  0  0  0  0  0  0  0  0  0  0  0
    0.1215    0.5621    0.1038 N   0  0  0  0  0  0  0  0  0  0  0  0
   -1.2847    0.4272    0.0490 C   0  0  0  0  0  0  0  0  0  0  0  0
   -2.0374    1.5842   -0.2850 C   0  0  0  0  0  0  0  0  0  0  0  0
   -1.9688   -0.7678    0.3345 C   0  0  0  0  0  0  0  0  0  0  0  0
   -3.4191    1.5386   -0.3323 C   0  0  0  0  0  0  0  0  0  0  0  0
   -3.3610   -0.8141    0.2840 C   0  0  0  0  0  0  0  0  0  0  0  0
   -4.0876    0.3312   -0.0484 C   0  0  0  0  0  0  0  0  0  0  0  0
   -5.4638    0.3970   -0.1279 O   0  0  0  0  0  0  0  0  0  0  0  0
   -6.1659   -0.8113    0.1431 C   0  0  0  0  0  0  0  0  0  0  0  0
    5.4448   -0.0681    0.8923 H   0  0  0  0  0  0  0  0  0  0  0  0
    5.4212    0.0521   -0.9526 H   0  0  0  0  0  0  0  0  0  0  0  0
    2.8542   -2.5181   -0.1700 H   0  0  0  0  0  0  0  0  0  0  0  0
    0.4359    1.5177    0.1515 H   0  0  0  0  0  0  0  0  0  0  0  0
   -1.5297    2.5365   -0.5099 H   0  0  0  0  0  0  0  0  0  0  0  0
   -1.4122   -1.6890    0.5912 H   0  0  0  0  0  0  0  0  0  0  0  0
   -4.0052    2.4326   -0.5908 H   0  0  0  0  0  0  0  0  0  0  0  0
   -3.8684   -1.7634    0.5080 H   0  0  0  0  0  0  0  0  0  0  0  0
   -7.2396   -0.5215    0.0142 H   0  0  0  0  0  0  0  0  0  0  0  0
   -5.9723   -1.1530    1.1888 H   0  0  0  0  0  0  0  0  0  0  0  0
   -5.8807   -1.6057   -0.5884 H   0  0  0  0  0  0  0  0  0  0  0  0
  1  2  1  0  0  0  0
  1  5  1  0  0  0  0
  1 19  1  0  0  0  0
  1 20  1  0  0  0  0
  2  3  2  0  0  0  0
  4  2  1  0  0  0  0
  4 21  1  0  0  0  0
  5  6  1  0  0  0  0
  6  3  1  0  0  0  0
  6  8  2  0  0  0  0
  7  3  1  0  0  0  0
  7  9  2  0  0  0  0
 10  7  1  0  0  0  0
 10 11  1  0  0  0  0
 11 12  1  0  0  0  0
 13 11  2  0  0  0  0
 13 15  1  0  0  0  0
 13 24  1  0  0  0  0
 14 12  2  0  0  0  0
 14 16  1  0  0  0  0
 16 15  2  0  0  0  0
 16 17  1  0  0  0  0
 17 18  1  0  0  0  0
 18 28  1  0  0  0  0
 22 10  1  0  0  0  0
 23 12  1  0  0  0  0
 25 14  1  0  0  0  0
 26 15  1  0  0  0  0
 27 18  1  0  0  0  0
 29 18  1  0  0  0  0
M  END
$$$$
30.mol
 OpenBabel03061408243D

 25 26  0  0  0  0  0  0  0  0999 V2000
    2.7027   -1.2217    0.1410 C   0  0  0  0  0  0  0  0  0  0  0  0
    1.9954   -2.3600    0.3199 O   0  0  0  0  0  0  0  0  0  0  0  0
    2.1842    0.0373    0.0451 C   0  0  0  0  0  0  0  0  0  0  0  0
    4.2110   -1.1716    0.0085 C   0  0  0  0  0  0  0  0  0  0  0  0
    0.7942    0.5185    0.1693 C   0  0  0  0  0  0  0  0  0  0  0  0
    3.3211    0.9639   -0.1753 C   0  0  0  0  0  0  0  0  0  0  0  0
    4.5170    0.2200   -0.1889 O   0  0  0  0  0  0  0  0  0  0  0  0
    0.5469    1.6810    0.5323 O   0  0  0  0  0  0  0  0  0  0  0  0
   -0.1905   -0.4092   -0.1484 N   0  0  0  0  0  0  0  0  0  0  0  0
    3.4520    2.1603   -0.3555 O   0  0  0  0  0  0  0  0  0  0  0  0
   -1.5806   -0.2161   -0.0942 C   0  0  0  0  0  0  0  0  0  0  0  0
   -2.4192   -1.3465   -0.2599 C   0  0  0  0  0  0  0  0  0  0  0  0
   -2.1808    1.0469    0.0989 C   0  0  0  0  0  0  0  0  0  0  0  0
   -3.7998   -1.2189   -0.2331 C   0  0  0  0  0  0  0  0  0  0  0  0
   -3.5638    1.1739    0.1285 C   0  0  0  0  0  0  0  0  0  0  0  0
   -4.3835    0.0451   -0.0371 C   0  0  0  0  0  0  0  0  0  0  0  0
   -5.7325    0.1717   -0.0088 F   0  0  0  0  0  0  0  0  0  0  0  0
    2.6240   -3.0950    0.4196 H   0  0  0  0  0  0  0  0  0  0  0  0
    4.5786   -1.7329   -0.8874 H   0  0  0  0  0  0  0  0  0  0  0  0
    4.7313   -1.5086    0.9405 H   0  0  0  0  0  0  0  0  0  0  0  0
    0.1041   -1.3318   -0.3850 H   0  0  0  0  0  0  0  0  0  0  0  0
   -1.9847   -2.3467   -0.4135 H   0  0  0  0  0  0  0  0  0  0  0  0
   -1.5620    1.9511    0.2314 H   0  0  0  0  0  0  0  0  0  0  0  0
   -4.4432   -2.1013   -0.3631 H   0  0  0  0  0  0  0  0  0  0  0  0
   -4.0231    2.1622    0.2812 H   0  0  0  0  0  0  0  0  0  0  0  0
  1  3  2  0  0  0  0
  1  4  1  0  0  0  0
  2  1  1  0  0  0  0
  2 18  1  0  0  0  0
  3  6  1  0  0  0  0
  5  3  1  0  0  0  0
  5  8  2  0  0  0  0
  5  9  1  0  0  0  0
  6  7  1  0  0  0  0
  7  4  1  0  0  0  0
  9 21  1  0  0  0  0
 10  6  2  0  0  0  0
 11  9  1  0  0  0  0
 11 12  2  0  0  0  0
 12 22  1  0  0  0  0
 13 11  1  0  0  0  0
 13 15  2  0  0  0  0
 13 23  1  0  0  0  0
 14 12  1  0  0  0  0
 14 16  2  0  0  0  0
 14 24  1  0  0  0  0
 16 15  1  0  0  0  0
 17 16  1  0  0  0  0
 19  4  1  0  0  0  0
 20  4  1  0  0  0  0
 25 15  1  0  0  0  0
M  END
$$$$
31.mol
 OpenBabel03061408243D

 28 29  0  0  0  0  0  0  0  0999 V2000
   -3.2690    1.1790   -0.4948 C   0  0  0  0  0  0  0  0  0  0  0  0
   -4.6570    1.0937   -0.3895 C   0  0  0  0  0  0  0  0  0  0  0  0
   -5.2412    0.0737    0.3612 C   0  0  0  0  0  0  0  0  0  0  0  0
   -2.4601    0.2447    0.1594 C   0  0  0  0  0  0  0  0  0  0  0  0
   -4.4357   -0.8625    1.0103 C   0  0  0  0  0  0  0  0  0  0  0  0
   -3.0478   -0.7781    0.9114 C   0  0  0  0  0  0  0  0  0  0  0  0
   -0.9674    0.3627    0.0759 C   0  0  0  0  0  0  0  0  0  0  0  0
   -0.3418   -0.8090   -0.4868 N   0  0  0  0  0  0  0  0  0  0  0  0
    1.0033   -1.0056   -0.5613 C   0  0  0  0  0  0  0  0  0  0  0  0
    1.6511   -2.2890   -1.2445 S   0  0  0  0  0  0  0  0  0  0  0  0
    1.8790    0.0232    0.0021 C   0  0  0  0  0  0  0  0  0  0  0  0
    2.8000   -0.0768    1.0071 C   0  0  0  0  0  0  0  0  0  0  0  0
    1.9873    1.3922   -0.5523 C   0  0  0  0  0  0  0  0  0  0  0  0
    2.9878   -1.1440    1.8113 O   0  0  0  0  0  0  0  0  0  0  0  0
    3.5717    1.2222    1.1260 C   0  0  0  0  0  0  0  0  0  0  0  0
    2.9995    2.0877    0.1246 O   0  0  0  0  0  0  0  0  0  0  0  0
    1.4004    2.0226   -1.4185 O   0  0  0  0  0  0  0  0  0  0  0  0
   -2.8113    1.9822   -1.0928 H   0  0  0  0  0  0  0  0  0  0  0  0
   -5.2906    1.8319   -0.9030 H   0  0  0  0  0  0  0  0  0  0  0  0
   -6.3363    0.0065    0.4407 H   0  0  0  0  0  0  0  0  0  0  0  0
   -4.8949   -1.6684    1.6016 H   0  0  0  0  0  0  0  0  0  0  0  0
   -2.4136   -1.5141    1.4282 H   0  0  0  0  0  0  0  0  0  0  0  0
   -0.6878    1.2650   -0.5484 H   0  0  0  0  0  0  0  0  0  0  0  0
   -0.5581    0.5291    1.1164 H   0  0  0  0  0  0  0  0  0  0  0  0
   -0.9320   -1.4904   -0.9184 H   0  0  0  0  0  0  0  0  0  0  0  0
    3.7700   -0.9688    2.3619 H   0  0  0  0  0  0  0  0  0  0  0  0
    3.4311    1.7160    2.1200 H   0  0  0  0  0  0  0  0  0  0  0  0
    4.6569    1.0938    0.8840 H   0  0  0  0  0  0  0  0  0  0  0  0
  1  2  2  0  0  0  0
  3  2  1  0  0  0  0
  4  1  1  0  0  0  0
  4  6  2  0  0  0  0
  5  3  2  0  0  0  0
  5  6  1  0  0  0  0
  5 21  1  0  0  0  0
  7  4  1  0  0  0  0
  7  8  1  0  0  0  0
  9  8  1  0  0  0  0
 10  9  2  0  0  0  0
 11  9  1  0  0  0  0
 11 12  2  0  0  0  0
 13 11  1  0  0  0  0
 14 12  1  0  0  0  0
 15 12  1  0  0  0  0
 16 13  1  0  0  0  0
 16 15  1  0  0  0  0
 17 13  2  0  0  0  0
 18  1  1  0  0  0  0
 19  2  1  0  0  0  0
 20  3  1  0  0  0  0
 22  6  1  0  0  0  0
 23  7  1  0  0  0  0
 24  7  1  0  0  0  0
 25  8  1  0  0  0  0
 26 14  1  0  0  0  0
 27 15  1  0  0  0  0
 28 15  1  0  0  0  0
M  END
$$$$
32.mol
 OpenBabel03061408243D

 34 35  0  0  0  0  0  0  0  0999 V2000
    3.3038   -1.2531    0.1134 C   0  0  0  0  0  0  0  0  0  0  0  0
    2.5704   -2.3770    0.2794 O   0  0  0  0  0  0  0  0  0  0  0  0
    2.8158    0.0195    0.0433 C   0  0  0  0  0  0  0  0  0  0  0  0
    4.8117   -1.2381   -0.0318 C   0  0  0  0  0  0  0  0  0  0  0  0
    1.4378    0.5319    0.1884 C   0  0  0  0  0  0  0  0  0  0  0  0
    3.9731    0.9214   -0.1718 C   0  0  0  0  0  0  0  0  0  0  0  0
    5.1506    0.1485   -0.2085 O   0  0  0  0  0  0  0  0  0  0  0  0
    1.2251    1.6923    0.5796 O   0  0  0  0  0  0  0  0  0  0  0  0
    0.4301   -0.3640   -0.1424 N   0  0  0  0  0  0  0  0  0  0  0  0
    4.1335    2.1169   -0.3336 O   0  0  0  0  0  0  0  0  0  0  0  0
   -0.9557   -0.1400   -0.0776 C   0  0  0  0  0  0  0  0  0  0  0  0
   -1.8218   -1.2417   -0.2887 C   0  0  0  0  0  0  0  0  0  0  0  0
   -1.5281    1.1245    0.1701 C   0  0  0  0  0  0  0  0  0  0  0  0
   -3.1989   -1.0722   -0.2508 C   0  0  0  0  0  0  0  0  0  0  0  0
   -2.9118    1.2706    0.2059 C   0  0  0  0  0  0  0  0  0  0  0  0
   -3.7648    0.1834   -0.0025 C   0  0  0  0  0  0  0  0  0  0  0  0
   -5.2486    0.3663    0.0401 C   0  0  0  0  0  0  0  0  0  0  0  0
   -5.8797    0.0188   -1.2950 C   0  0  0  0  0  0  0  0  0  0  0  0
   -5.8684   -0.4601    1.1512 C   0  0  0  0  0  0  0  0  0  0  0  0
    3.1821   -3.1279    0.3621 H   0  0  0  0  0  0  0  0  0  0  0  0
    5.1575   -1.7932   -0.9402 H   0  0  0  0  0  0  0  0  0  0  0  0
    5.3314   -1.6038    0.8896 H   0  0  0  0  0  0  0  0  0  0  0  0
    0.7015   -1.2869   -0.4039 H   0  0  0  0  0  0  0  0  0  0  0  0
   -1.4127   -2.2443   -0.4858 H   0  0  0  0  0  0  0  0  0  0  0  0
   -0.8917    2.0089    0.3396 H   0  0  0  0  0  0  0  0  0  0  0  0
   -3.8544   -1.9411   -0.4180 H   0  0  0  0  0  0  0  0  0  0  0  0
   -3.3343    2.2687    0.4025 H   0  0  0  0  0  0  0  0  0  0  0  0
   -5.4689    1.4531    0.2539 H   0  0  0  0  0  0  0  0  0  0  0  0
   -6.9814    0.1963   -1.2544 H   0  0  0  0  0  0  0  0  0  0  0  0
   -5.4453    0.6497   -2.1067 H   0  0  0  0  0  0  0  0  0  0  0  0
   -5.7025   -1.0544   -1.5472 H   0  0  0  0  0  0  0  0  0  0  0  0
   -6.9700   -0.2822    1.1905 H   0  0  0  0  0  0  0  0  0  0  0  0
   -5.4255   -0.1813    2.1370 H   0  0  0  0  0  0  0  0  0  0  0  0
   -5.6910   -1.5489    0.9784 H   0  0  0  0  0  0  0  0  0  0  0  0
  1  2  1  0  0  0  0
  1  3  2  0  0  0  0
  1  4  1  0  0  0  0
  2 20  1  0  0  0  0
  4  7  1  0  0  0  0
  4 21  1  0  0  0  0
  4 22  1  0  0  0  0
  5  3  1  0  0  0  0
  5  8  2  0  0  0  0
  5  9  1  0  0  0  0
  6  3  1  0  0  0  0
  6  7  1  0  0  0  0
  6 10  2  0  0  0  0
  9 11  1  0  0  0  0
 12 11  2  0  0  0  0
 12 14  1  0  0  0  0
 13 11  1  0  0  0  0
 13 15  2  0  0  0  0
 14 26  1  0  0  0  0
 15 27  1  0  0  0  0
 16 14  2  0  0  0  0
 16 15  1  0  0  0  0
 16 17  1  0  0  0  0
 17 28  1  0  0  0  0
 18 17  1  0  0  0  0
 18 29  1  0  0  0  0
 18 30  1  0  0  0  0
 18 31  1  0  0  0  0
 19 17  1  0  0  0  0
 19 32  1  0  0  0  0
 19 33  1  0  0  0  0
 19 34  1  0  0  0  0
 23  9  1  0  0  0  0
 24 12  1  0  0  0  0
 25 13  1  0  0  0  0
M  END
$$$$
33.mol
 OpenBabel03061408243D

 25 26  0  0  0  0  0  0  0  0999 V2000
   -4.9699   -0.0967    0.0001 C   0  0  0  0  0  0  0  0  0  0  0  0
   -3.7049   -0.9310    0.0000 C   0  0  0  0  0  0  0  0  0  0  0  0
   -2.6097   -0.1002    0.0000 C   0  0  0  0  0  0  0  0  0  0  0  0
   -3.7920   -2.2625    0.0000 O   0  0  0  0  0  0  0  0  0  0  0  0
   -4.5035    1.2734    0.0001 O   0  0  0  0  0  0  0  0  0  0  0  0
   -3.1045    1.2832    0.0000 C   0  0  0  0  0  0  0  0  0  0  0  0
   -1.2128   -0.5474   -0.0001 C   0  0  0  0  0  0  0  0  0  0  0  0
   -2.5667    2.3828    0.0000 O   0  0  0  0  0  0  0  0  0  0  0  0
   -0.9749   -1.7801   -0.0001 O   0  0  0  0  0  0  0  0  0  0  0  0
   -0.2430    0.4337   -0.0001 N   0  0  0  0  0  0  0  0  0  0  0  0
    1.1503    0.2505   -0.0001 C   0  0  0  0  0  0  0  0  0  0  0  0
    1.9715    1.4063   -0.0001 C   0  0  0  0  0  0  0  0  0  0  0  0
    1.7685   -1.0173    0.0000 C   0  0  0  0  0  0  0  0  0  0  0  0
    3.3548    1.2901   -0.0001 C   0  0  0  0  0  0  0  0  0  0  0  0
    3.1563   -1.1222    0.0000 C   0  0  0  0  0  0  0  0  0  0  0  0
    3.9510    0.0254    0.0000 C   0  0  0  0  0  0  0  0  0  0  0  0
    5.6450   -0.1120    0.0001 Cl  0  0  0  0  0  0  0  0  0  0  0  0
   -5.5803   -0.2494   -0.9246 H   0  0  0  0  0  0  0  0  0  0  0  0
   -5.5801   -0.2494    0.9250 H   0  0  0  0  0  0  0  0  0  0  0  0
   -2.8837   -2.6435    0.0000 H   0  0  0  0  0  0  0  0  0  0  0  0
   -0.5548    1.3861    0.0000 H   0  0  0  0  0  0  0  0  0  0  0  0
    1.5224    2.4122   -0.0002 H   0  0  0  0  0  0  0  0  0  0  0  0
    1.1653   -1.9404    0.0000 H   0  0  0  0  0  0  0  0  0  0  0  0
    3.9778    2.1981   -0.0002 H   0  0  0  0  0  0  0  0  0  0  0  0
    3.6217   -2.1204    0.0001 H   0  0  0  0  0  0  0  0  0  0  0  0
  1  2  1  0  0  0  0
  3  2  2  0  0  0  0
  4  2  1  0  0  0  0
  5  1  1  0  0  0  0
  5  6  1  0  0  0  0
  6  3  1  0  0  0  0
  7  3  1  0  0  0  0
  7  9  2  0  0  0  0
  7 10  1  0  0  0  0
  8  6  2  0  0  0  0
 10 21  1  0  0  0  0
 11 10  1  0  0  0  0
 11 12  1  0  0  0  0
 11 13  2  0  0  0  0
 12 22  1  0  0  0  0
 13 15  1  0  0  0  0
 14 12  2  0  0  0  0
 14 24  1  0  0  0  0
 16 14  1  0  0  0  0
 16 15  2  0  0  0  0
 16 17  1  0  0  0  0
 18  1  1  0  0  0  0
 19  1  1  0  0  0  0
 20  4  1  0  0  0  0
 23 13  1  0  0  0  0
 25 15  1  0  0  0  0
M  END
$$$$
34.mol
 OpenBabel03061408243D

 62 62  0  0  0  0  0  0  0  0999 V2000
    7.3056    0.5351   -0.2247 C   0  0  0  0  0  0  0  0  0  0  0  0
    6.0264    0.0362   -0.1968 C   0  0  0  0  0  0  0  0  0  0  0  0
    4.7621    0.7676   -0.1663 C   0  0  0  0  0  0  0  0  0  0  0  0
    8.3034   -0.6145   -0.2673 C   0  0  2  0  0  0  0  0  0  0  0  0
    7.6571    1.8281   -0.2302 O   0  0  0  0  0  0  0  0  0  0  0  0
    6.1361   -1.4347   -0.1957 C   0  0  0  0  0  0  0  0  0  0  0  0
    3.5266   -0.0859   -0.1513 C   0  0  0  0  0  0  0  0  0  0  0  0
    4.7277    2.0041   -0.1538 O   0  0  0  0  0  0  0  0  0  0  0  0
    7.4938   -1.8074   -0.2196 O   0  0  0  0  0  0  0  0  0  0  0  0
    9.2621   -0.6203    0.9214 C   0  0  0  0  0  0  0  0  0  0  0  0
   10.0501    0.5535    0.7877 O   0  0  0  0  0  0  0  0  0  0  0  0
    5.3498   -2.3698   -0.1778 O   0  0  0  0  0  0  0  0  0  0  0  0
    2.2572    0.7355   -0.1263 C   0  0  0  0  0  0  0  0  0  0  0  0
    1.0346   -0.1561   -0.1107 C   0  0  0  0  0  0  0  0  0  0  0  0
   -0.2380    0.6632   -0.0861 C   0  0  0  0  0  0  0  0  0  0  0  0
   -1.4628   -0.2259   -0.0702 C   0  0  0  0  0  0  0  0  0  0  0  0
   -2.7356    0.5929   -0.0458 C   0  0  0  0  0  0  0  0  0  0  0  0
   -3.9607   -0.2960   -0.0296 C   0  0  0  0  0  0  0  0  0  0  0  0
   -5.2336    0.5227   -0.0055 C   0  0  0  0  0  0  0  0  0  0  0  0
   -6.4586   -0.3662    0.0109 C   0  0  0  0  0  0  0  0  0  0  0  0
   -7.7315    0.4524    0.0347 C   0  0  0  0  0  0  0  0  0  0  0  0
   -8.9565   -0.4366    0.0513 C   0  0  0  0  0  0  0  0  0  0  0  0
  -10.2295    0.3820    0.0750 C   0  0  0  0  0  0  0  0  0  0  0  0
  -11.4544   -0.5068    0.0917 C   0  0  0  0  0  0  0  0  0  0  0  0
  -12.7285    0.3106    0.1153 C   0  0  0  0  0  0  0  0  0  0  0  0
  -13.9508   -0.5703    0.1321 C   0  0  0  0  0  0  0  0  0  0  0  0
    8.8666   -0.6251   -1.2393 H   0  0  0  0  0  0  0  0  0  0  0  0
    8.6309    1.8836   -0.1566 H   0  0  0  0  0  0  0  0  0  0  0  0
    3.5437   -0.7520   -1.0565 H   0  0  0  0  0  0  0  0  0  0  0  0
    3.5725   -0.7623    0.7451 H   0  0  0  0  0  0  0  0  0  0  0  0
    8.6962   -0.6048    1.8897 H   0  0  0  0  0  0  0  0  0  0  0  0
    9.9065   -1.5376    0.8783 H   0  0  0  0  0  0  0  0  0  0  0  0
   10.6727    0.5600    1.5241 H   0  0  0  0  0  0  0  0  0  0  0  0
    2.2598    1.3999    0.7778 H   0  0  0  0  0  0  0  0  0  0  0  0
    2.2303    1.4089   -1.0233 H   0  0  0  0  0  0  0  0  0  0  0  0
    1.0388   -0.8180   -1.0167 H   0  0  0  0  0  0  0  0  0  0  0  0
    1.0681   -0.8268    0.7881 H   0  0  0  0  0  0  0  0  0  0  0  0
   -0.2414    1.3254    0.8196 H   0  0  0  0  0  0  0  0  0  0  0  0
   -0.2709    1.3337   -0.9852 H   0  0  0  0  0  0  0  0  0  0  0  0
   -1.4588   -0.8881   -0.9759 H   0  0  0  0  0  0  0  0  0  0  0  0
   -1.4294   -0.8962    0.8289 H   0  0  0  0  0  0  0  0  0  0  0  0
   -2.7395    1.2552    0.8598 H   0  0  0  0  0  0  0  0  0  0  0  0
   -2.7690    1.2630   -0.9451 H   0  0  0  0  0  0  0  0  0  0  0  0
   -3.9566   -0.9585   -0.9351 H   0  0  0  0  0  0  0  0  0  0  0  0
   -3.9273   -0.9660    0.8698 H   0  0  0  0  0  0  0  0  0  0  0  0
   -5.2375    1.1853    0.8998 H   0  0  0  0  0  0  0  0  0  0  0  0
   -5.2669    1.1925   -0.9050 H   0  0  0  0  0  0  0  0  0  0  0  0
   -6.4545   -1.0289   -0.8944 H   0  0  0  0  0  0  0  0  0  0  0  0
   -6.4252   -1.0359    0.9104 H   0  0  0  0  0  0  0  0  0  0  0  0
   -7.7355    1.1152    0.9399 H   0  0  0  0  0  0  0  0  0  0  0  0
   -7.7649    1.1220   -0.8649 H   0  0  0  0  0  0  0  0  0  0  0  0
   -8.9524   -1.0994   -0.8539 H   0  0  0  0  0  0  0  0  0  0  0  0
   -8.9231   -1.1061    0.9509 H   0  0  0  0  0  0  0  0  0  0  0  0
  -10.2335    1.0449    0.9801 H   0  0  0  0  0  0  0  0  0  0  0  0
  -10.2628    1.0515   -0.8247 H   0  0  0  0  0  0  0  0  0  0  0  0
  -11.4507   -1.1698   -0.8134 H   0  0  0  0  0  0  0  0  0  0  0  0
  -11.4214   -1.1763    0.9914 H   0  0  0  0  0  0  0  0  0  0  0  0
  -12.7297    0.9741    1.0203 H   0  0  0  0  0  0  0  0  0  0  0  0
  -12.7590    0.9805   -0.7844 H   0  0  0  0  0  0  0  0  0  0  0  0
  -14.8779    0.0519    0.1493 H   0  0  0  0  0  0  0  0  0  0  0  0
  -13.9800   -1.2217   -0.7748 H   0  0  0  0  0  0  0  0  0  0  0  0
  -13.9506   -1.2281    1.0347 H   0  0  0  0  0  0  0  0  0  0  0  0
  2  1  2  0  0  0  0
  2  3  1  0  0  0  0
  2  6  1  0  0  0  0
  4  1  1  0  0  0  0
  4  9  1  0  0  0  0
  4 27  1  6  0  0  0
  5  1  1  0  0  0  0
  5 28  1  0  0  0  0
  6  9  1  0  0  0  0
  6 12  2  0  0  0  0
  7  3  1  0  0  0  0
  7 13  1  0  0  0  0
  7 29  1  0  0  0  0
  7 30  1  0  0  0  0
  8  3  2  0  0  0  0
 10  4  1  0  0  0  0
 10 31  1  0  0  0  0
 10 32  1  0  0  0  0
 11 10  1  0  0  0  0
 11 33  1  0  0  0  0
 13 14  1  0  0  0  0
 13 34  1  0  0  0  0
 13 35  1  0  0  0  0
 14 15  1  0  0  0  0
 14 36  1  0  0  0  0
 14 37  1  0  0  0  0
 15 16  1  0  0  0  0
 15 38  1  0  0  0  0
 15 39  1  0  0  0  0
 16 40  1  0  0  0  0
 16 41  1  0  0  0  0
 17 16  1  0  0  0  0
 17 42  1  0  0  0  0
 17 43  1  0  0  0  0
 18 17  1  0  0  0  0
 18 19  1  0  0  0  0
 18 44  1  0  0  0  0
 18 45  1  0  0  0  0
 19 46  1  0  0  0  0
 19 47  1  0  0  0  0
 20 19  1  0  0  0  0
 20 21  1  0  0  0  0
 20 48  1  0  0  0  0
 20 49  1  0  0  0  0
 21 22  1  0  0  0  0
 21 50  1  0  0  0  0
 21 51  1  0  0  0  0
 22 52  1  0  0  0  0
 22 53  1  0  0  0  0
 23 22  1  0  0  0  0
 23 24  1  0  0  0  0
 23 54  1  0  0  0  0
 23 55  1  0  0  0  0
 24 25  1  0  0  0  0
 24 56  1  0  0  0  0
 24 57  1  0  0  0  0
 25 26  1  0  0  0  0
 25 58  1  0  0  0  0
 25 59  1  0  0  0  0
 26 60  1  0  0  0  0
 26 61  1  0  0  0  0
 26 62  1  0  0  0  0
M  END
$$$$
35.mol
 OpenBabel03061408243D

 24 24  0  0  0  0  0  0  0  0999 V2000
    2.1072   -0.2363   -0.1211 C   0  0  0  0  0  0  0  0  0  0  0  0
    1.2698    0.7741    0.3654 O   0  0  0  0  0  0  0  0  0  0  0  0
    1.2871   -1.3996   -0.5200 C   0  0  0  0  0  0  0  0  0  0  0  0
    3.3034    0.0107   -0.1197 O   0  0  0  0  0  0  0  0  0  0  0  0
   -0.1155    0.3420    0.2625 C   0  0  2  0  0  0  0  0  0  0  0  0
   -0.0126   -1.0969   -0.2769 C   0  0  0  0  0  0  0  0  0  0  0  0
   -1.0742   -1.9002   -0.5597 O   0  0  0  0  0  0  0  0  0  0  0  0
   -0.8710    1.3235   -0.6475 C   0  0  0  0  0  0  0  0  0  0  0  0
   -0.5613    0.3196    1.5903 O   0  0  0  0  0  0  0  0  0  0  0  0
   -1.9862   -2.0956    0.5319 C   0  0  0  0  0  0  0  0  0  0  0  0
   -2.3464    0.9956   -0.6941 C   0  0  0  0  0  0  0  0  0  0  0  0
   -0.6588    2.7500   -0.1833 C   0  0  0  0  0  0  0  0  0  0  0  0
    1.7177   -2.3128   -0.9270 H   0  0  0  0  0  0  0  0  0  0  0  0
   -0.4326    1.2110   -1.6790 H   0  0  0  0  0  0  0  0  0  0  0  0
   -0.3404    1.1781    1.9811 H   0  0  0  0  0  0  0  0  0  0  0  0
   -2.8539   -2.6101    0.0491 H   0  0  0  0  0  0  0  0  0  0  0  0
   -1.5050   -2.7473    1.3000 H   0  0  0  0  0  0  0  0  0  0  0  0
   -2.2877   -1.1178    0.9807 H   0  0  0  0  0  0  0  0  0  0  0  0
   -2.8774    1.7337   -1.3422 H   0  0  0  0  0  0  0  0  0  0  0  0
   -2.5076   -0.0290   -1.1108 H   0  0  0  0  0  0  0  0  0  0  0  0
   -2.7864    1.0388    0.3322 H   0  0  0  0  0  0  0  0  0  0  0  0
   -1.1118    3.4583   -0.9177 H   0  0  0  0  0  0  0  0  0  0  0  0
    0.4325    2.9726   -0.0935 H   0  0  0  0  0  0  0  0  0  0  0  0
   -1.1412    2.9158    0.8104 H   0  0  0  0  0  0  0  0  0  0  0  0
  1  2  1  0  0  0  0
  1  3  1  0  0  0  0
  1  4  2  0  0  0  0
  3  6  2  0  0  0  0
  3 13  1  0  0  0  0
  5  2  1  0  0  0  0
  5  6  1  0  0  0  0
  5  8  1  6  0  0  0
  7  6  1  0  0  0  0
  8 11  1  0  0  0  0
  8 12  1  0  0  0  0
  9  5  1  0  0  0  0
  9 15  1  0  0  0  0
 10  7  1  0  0  0  0
 14  8  1  0  0  0  0
 16 10  1  0  0  0  0
 17 10  1  0  0  0  0
 18 10  1  0  0  0  0
 19 11  1  0  0  0  0
 20 11  1  0  0  0  0
 21 11  1  0  0  0  0
 22 12  1  0  0  0  0
 23 12  1  0  0  0  0
 24 12  1  0  0  0  0
M  END
$$$$
36.mol
 OpenBabel03061408243D

 27 28  0  0  0  0  0  0  0  0999 V2000
    2.2530    0.1294    0.0322 C   0  0  0  0  0  0  0  0  0  0  0  0
    1.1356    0.9056    0.0736 C   0  0  0  0  0  0  0  0  0  0  0  0
    1.8199   -1.2763   -0.0425 C   0  0  0  0  0  0  0  0  0  0  0  0
   -0.1183    0.0275    0.0182 C   0  0  0  0  0  0  0  0  0  0  0  0
    1.2081    2.2499    0.2784 O   0  0  0  0  0  0  0  0  0  0  0  0
    0.4244   -1.3326   -0.0435 O   0  0  0  0  0  0  0  0  0  0  0  0
    2.3990   -2.3523   -0.1015 O   0  0  0  0  0  0  0  0  0  0  0  0
   -0.9611    0.2319   -1.2377 C   0  0  0  0  0  0  0  0  0  0  0  0
   -0.9448    0.1459    1.2968 C   0  0  0  0  0  0  0  0  0  0  0  0
    0.1698    3.0609   -0.2697 C   0  0  0  0  0  0  0  0  0  0  0  0
   -2.1679   -0.6844   -1.2390 C   0  0  0  0  0  0  0  0  0  0  0  0
   -2.1647   -0.7504    1.2529 C   0  0  0  0  0  0  0  0  0  0  0  0
   -2.9989   -0.5000    0.0139 C   0  0  0  0  0  0  0  0  0  0  0  0
    3.2983    0.4285    0.0653 H   0  0  0  0  0  0  0  0  0  0  0  0
   -1.3018    1.2980   -1.2791 H   0  0  0  0  0  0  0  0  0  0  0  0
   -0.3312    0.0267   -2.1416 H   0  0  0  0  0  0  0  0  0  0  0  0
   -1.2547    1.2156    1.4210 H   0  0  0  0  0  0  0  0  0  0  0  0
   -0.3055   -0.1354    2.1738 H   0  0  0  0  0  0  0  0  0  0  0  0
    0.4899    4.0979    0.0090 H   0  0  0  0  0  0  0  0  0  0  0  0
    0.1294    2.9457   -1.3795 H   0  0  0  0  0  0  0  0  0  0  0  0
   -0.8150    2.8160    0.1949 H   0  0  0  0  0  0  0  0  0  0  0  0
   -1.8183   -1.7494   -1.3021 H   0  0  0  0  0  0  0  0  0  0  0  0
   -2.7917   -0.4717   -2.1454 H   0  0  0  0  0  0  0  0  0  0  0  0
   -1.8285   -1.8218    1.2636 H   0  0  0  0  0  0  0  0  0  0  0  0
   -2.7837   -0.5745    2.1705 H   0  0  0  0  0  0  0  0  0  0  0  0
   -3.8652   -1.2112   -0.0035 H   0  0  0  0  0  0  0  0  0  0  0  0
   -3.4170    0.5402    0.0419 H   0  0  0  0  0  0  0  0  0  0  0  0
  1  2  2  0  0  0  0
  3  1  1  0  0  0  0
  3  6  1  0  0  0  0
  3  7  2  0  0  0  0
  4  2  1  0  0  0  0
  4  6  1  0  0  0  0
  4  8  1  0  0  0  0
  4  9  1  0  0  0  0
  5  2  1  0  0  0  0
  5 10  1  0  0  0  0
  8 11  1  0  0  0  0
 12  9  1  0  0  0  0
 13 11  1  0  0  0  0
 13 12  1  0  0  0  0
 13 27  1  0  0  0  0
 14  1  1  0  0  0  0
 15  8  1  0  0  0  0
 16  8  1  0  0  0  0
 17  9  1  0  0  0  0
 18  9  1  0  0  0  0
 19 10  1  0  0  0  0
 20 10  1  0  0  0  0
 21 10  1  0  0  0  0
 22 11  1  0  0  0  0
 23 11  1  0  0  0  0
 24 12  1  0  0  0  0
 25 12  1  0  0  0  0
 26 13  1  0  0  0  0
M  END
$$$$
37.mol
 OpenBabel03061408243D

 27 28  0  0  0  0  0  0  0  0999 V2000
    2.6070   -0.6090   -0.0706 C   0  0  0  0  0  0  0  0  0  0  0  0
    1.3227   -0.9952    0.1833 C   0  0  0  0  0  0  0  0  0  0  0  0
    0.4860    0.2357    0.4831 C   0  0  2  0  0  0  0  0  0  0  0  0
    2.6782    0.8635    0.0602 C   0  0  0  0  0  0  0  0  0  0  0  0
    3.6455   -1.4076   -0.4406 O   0  0  0  0  0  0  0  0  0  0  0  0
    0.8499   -2.2615    0.1990 O   0  0  0  0  0  0  0  0  0  0  0  0
   -0.6591    0.4426   -0.5101 C   0  0  1  0  0  0  0  0  0  0  0  0
    1.4079    1.3542    0.3729 O   0  0  0  0  0  0  0  0  0  0  0  0
   -1.5757   -0.6450   -0.3476 O   0  0  0  0  0  0  0  0  0  0  0  0
   -1.4769    1.7025   -0.2099 C   0  0  0  0  0  0  0  0  0  0  0  0
    3.5790    1.6839   -0.0327 O   0  0  0  0  0  0  0  0  0  0  0  0
   -2.8891   -0.1605   -0.0062 C   0  0  0  0  0  0  0  0  0  0  0  0
   -2.7125    1.2203    0.3215 O   0  0  0  0  0  0  0  0  0  0  0  0
   -3.3917   -0.9008    1.2232 C   0  0  0  0  0  0  0  0  0  0  0  0
   -3.8144   -0.3204   -1.2033 C   0  0  0  0  0  0  0  0  0  0  0  0
    0.1066    0.2274    1.5399 H   0  0  0  0  0  0  0  0  0  0  0  0
    4.4576   -0.9464   -0.1698 H   0  0  0  0  0  0  0  0  0  0  0  0
   -0.1213   -2.2112    0.1230 H   0  0  0  0  0  0  0  0  0  0  0  0
   -0.2805    0.4127   -1.5651 H   0  0  0  0  0  0  0  0  0  0  0  0
   -1.6883    2.2916   -1.1371 H   0  0  0  0  0  0  0  0  0  0  0  0
   -1.0181    2.3519    0.5771 H   0  0  0  0  0  0  0  0  0  0  0  0
   -4.3771   -0.4764    1.5281 H   0  0  0  0  0  0  0  0  0  0  0  0
   -3.5066   -1.9831    0.9814 H   0  0  0  0  0  0  0  0  0  0  0  0
   -2.6693   -0.7851    2.0649 H   0  0  0  0  0  0  0  0  0  0  0  0
   -3.8794   -1.3976   -1.4840 H   0  0  0  0  0  0  0  0  0  0  0  0
   -4.8286    0.0599   -0.9376 H   0  0  0  0  0  0  0  0  0  0  0  0
   -3.4233    0.2603   -2.0716 H   0  0  0  0  0  0  0  0  0  0  0  0
  2  1  2  0  0  0  0
  2  3  1  0  0  0  0
  2  6  1  0  0  0  0
  3  7  1  0  0  0  0
  3  8  1  0  0  0  0
  3 16  1  1  0  0  0
  4  1  1  0  0  0  0
  4  8  1  0  0  0  0
  4 11  2  0  0  0  0
  5  1  1  0  0  0  0
  5 17  1  0  0  0  0
  6 18  1  0  0  0  0
  7  9  1  0  0  0  0
  7 10  1  0  0  0  0
  7 19  1  6  0  0  0
  9 12  1  0  0  0  0
 12 14  1  0  0  0  0
 13 10  1  0  0  0  0
 13 12  1  0  0  0  0
 14 24  1  0  0  0  0
 15 12  1  0  0  0  0
 15 27  1  0  0  0  0
 20 10  1  0  0  0  0
 21 10  1  0  0  0  0
 22 14  1  0  0  0  0
 23 14  1  0  0  0  0
 25 15  1  0  0  0  0
 26 15  1  0  0  0  0
M  END
$$$$
38.mol
 OpenBabel03061408243D

 51 53  0  0  0  0  0  0  0  0999 V2000
    0.8580    1.9547   -0.6322 C   0  0  0  0  0  0  0  0  0  0  0  0
    1.1144    2.6175    0.6679 C   0  0  0  0  0  0  0  0  0  0  0  0
    0.6258    0.5102   -0.8833 C   0  0  2  0  0  0  0  0  0  0  0  0
    0.9094    2.9348   -1.5830 C   0  0  0  0  0  0  0  0  0  0  0  0
    1.3210    3.9914    0.4605 O   0  0  0  0  0  0  0  0  0  0  0  0
    1.1744    2.2682    1.8389 O   0  0  0  0  0  0  0  0  0  0  0  0
   -0.7279    0.0353   -0.4270 C   0  0  0  0  0  0  0  0  0  0  0  0
   -1.4632   -0.7771   -1.2989 C   0  0  0  0  0  0  0  0  0  0  0  0
   -1.2563    0.3813    0.8170 C   0  0  0  0  0  0  0  0  0  0  0  0
    1.7328   -0.3503   -0.3474 C   0  0  0  0  0  0  0  0  0  0  0  0
    1.2007    4.2754   -0.9477 C   0  0  0  0  0  0  0  0  0  0  0  0
    0.7354    2.7456   -2.9143 O   0  0  0  0  0  0  0  0  0  0  0  0
   -2.7220   -1.2538   -0.9181 C   0  0  0  0  0  0  0  0  0  0  0  0
   -3.5310   -2.0279   -1.7275 O   0  0  0  0  0  0  0  0  0  0  0  0
   -2.5216   -0.0854    1.1979 C   0  0  0  0  0  0  0  0  0  0  0  0
   -3.1357    0.2365    2.3895 O   0  0  0  0  0  0  0  0  0  0  0  0
    2.6337   -0.9383   -1.2415 C   0  0  0  0  0  0  0  0  0  0  0  0
    1.8910   -0.5962    1.0207 C   0  0  0  0  0  0  0  0  0  0  0  0
    3.6663   -1.7531   -0.7924 C   0  0  0  0  0  0  0  0  0  0  0  0
    2.9148   -1.4077    1.4880 C   0  0  0  0  0  0  0  0  0  0  0  0
    3.8237   -2.0158    0.5870 C   0  0  0  0  0  0  0  0  0  0  0  0
   -3.2634   -0.9273    0.3431 C   0  0  0  0  0  0  0  0  0  0  0  0
   -2.9062   -2.5988   -2.8723 C   0  0  0  0  0  0  0  0  0  0  0  0
   -2.3154    0.8725    3.3658 C   0  0  0  0  0  0  0  0  0  0  0  0
    4.7921   -2.9072    1.0719 N   0  0  0  0  0  0  0  0  0  0  0  0
    5.9314   -3.2108    0.2572 C   0  0  0  0  0  0  0  0  0  0  0  0
   -4.4394   -1.4942    0.7965 O   0  0  0  0  0  0  0  0  0  0  0  0
   -5.6107   -0.9462    0.1893 C   0  0  0  0  0  0  0  0  0  0  0  0
    0.6399    0.4024   -2.0166 H   0  0  0  0  0  0  0  0  0  0  0  0
   -1.0441   -1.0449   -2.2788 H   0  0  0  0  0  0  0  0  0  0  0  0
   -0.6779    1.0199    1.5017 H   0  0  0  0  0  0  0  0  0  0  0  0
    0.3618    5.0045   -1.0759 H   0  0  0  0  0  0  0  0  0  0  0  0
    2.1726    4.7109   -1.2903 H   0  0  0  0  0  0  0  0  0  0  0  0
    0.8141    3.6115   -3.3464 H   0  0  0  0  0  0  0  0  0  0  0  0
    2.5316   -0.7571   -2.3230 H   0  0  0  0  0  0  0  0  0  0  0  0
    1.1997   -0.1263    1.7410 H   0  0  0  0  0  0  0  0  0  0  0  0
    4.3543   -2.1966   -1.5267 H   0  0  0  0  0  0  0  0  0  0  0  0
    3.0095   -1.5802    2.5708 H   0  0  0  0  0  0  0  0  0  0  0  0
   -3.6909   -3.2857   -3.2796 H   0  0  0  0  0  0  0  0  0  0  0  0
   -2.6568   -1.8032   -3.6160 H   0  0  0  0  0  0  0  0  0  0  0  0
   -1.9904   -3.1699   -2.5863 H   0  0  0  0  0  0  0  0  0  0  0  0
   -2.9782    0.9179    4.2669 H   0  0  0  0  0  0  0  0  0  0  0  0
   -1.4012    0.2670    3.5766 H   0  0  0  0  0  0  0  0  0  0  0  0
   -2.0356    1.9007    3.0304 H   0  0  0  0  0  0  0  0  0  0  0  0
    5.0129   -2.7599    2.0352 H   0  0  0  0  0  0  0  0  0  0  0  0
    6.4748   -2.2947   -0.1039 H   0  0  0  0  0  0  0  0  0  0  0  0
    6.6433   -3.8406    0.8534 H   0  0  0  0  0  0  0  0  0  0  0  0
    5.5992   -3.7993   -0.6397 H   0  0  0  0  0  0  0  0  0  0  0  0
   -6.4442   -1.5274    0.6561 H   0  0  0  0  0  0  0  0  0  0  0  0
   -5.7006    0.1400    0.4303 H   0  0  0  0  0  0  0  0  0  0  0  0
   -5.5839   -1.1032   -0.9164 H   0  0  0  0  0  0  0  0  0  0  0  0
  1  3  1  0  0  0  0
  1  4  2  0  0  0  0
  2  1  1  0  0  0  0
  2  5  1  0  0  0  0
  2  6  2  0  0  0  0
  3  7  1  0  0  0  0
  3 10  1  0  0  0  0
  3 29  1  6  0  0  0
  7  8  1  0  0  0  0
  7  9  2  0  0  0  0
  8 30  1  0  0  0  0
  9 31  1  0  0  0  0
 11  4  1  0  0  0  0
 11  5  1  0  0  0  0
 11 32  1  0  0  0  0
 11 33  1  0  0  0  0
 12  4  1  0  0  0  0
 12 34  1  0  0  0  0
 13  8  2  0  0  0  0
 13 14  1  0  0  0  0
 13 22  1  0  0  0  0
 14 23  1  0  0  0  0
 15  9  1  0  0  0  0
 15 16  1  0  0  0  0
 15 22  2  0  0  0  0
 16 24  1  0  0  0  0
 17 10  2  0  0  0  0
 17 19  1  0  0  0  0
 17 35  1  0  0  0  0
 18 10  1  0  0  0  0
 18 20  2  0  0  0  0
 18 36  1  0  0  0  0
 19 21  2  0  0  0  0
 19 37  1  0  0  0  0
 20 38  1  0  0  0  0
 21 20  1  0  0  0  0
 21 25  1  0  0  0  0
 22 27  1  0  0  0  0
 23 39  1  0  0  0  0
 23 40  1  0  0  0  0
 23 41  1  0  0  0  0
 24 42  1  0  0  0  0
 24 43  1  0  0  0  0
 24 44  1  0  0  0  0
 25 26  1  0  0  0  0
 26 46  1  0  0  0  0
 26 47  1  0  0  0  0
 27 28  1  0  0  0  0
 28 49  1  0  0  0  0
 28 50  1  0  0  0  0
 28 51  1  0  0  0  0
 45 25  1  0  0  0  0
 48 26  1  0  0  0  0
M  END
$$$$
39.mol
 OpenBabel03061408243D

 36 39  0  0  0  0  0  0  0  0999 V2000
    5.6436    1.0921   -1.1176 C   0  0  0  0  0  0  0  0  0  0  0  0
    5.8730   -0.1898   -0.6243 C   0  0  0  0  0  0  0  0  0  0  0  0
    4.4376    1.7558   -0.8567 C   0  0  0  0  0  0  0  0  0  0  0  0
    4.9031   -0.8422    0.1489 C   0  0  0  0  0  0  0  0  0  0  0  0
    3.4744    1.1132   -0.0947 C   0  0  0  0  0  0  0  0  0  0  0  0
    3.7129   -0.1848    0.4122 C   0  0  0  0  0  0  0  0  0  0  0  0
    2.1255    1.6177    0.2968 C   0  0  0  0  0  0  0  0  0  0  0  0
    2.5505   -0.6570    1.2296 C   0  0  1  0  0  0  0  0  0  0  0  0
    1.4823    0.4874    1.1160 C   0  0  2  0  0  0  0  0  0  0  0  0
    1.9638   -1.8588    0.6925 O   0  0  0  0  0  0  0  0  0  0  0  0
    0.3254   -0.1828    0.4454 C   0  0  0  0  0  0  0  0  0  0  0  0
    0.6859   -1.5935    0.2167 C   0  0  0  0  0  0  0  0  0  0  0  0
   -0.8340    0.4242    0.1400 C   0  0  0  0  0  0  0  0  0  0  0  0
    0.1049   -2.5462   -0.2875 O   0  0  0  0  0  0  0  0  0  0  0  0
   -1.8585   -0.3224   -0.4008 O   0  0  0  0  0  0  0  0  0  0  0  0
   -2.9205    0.4352   -0.9617 C   0  0  1  0  0  0  0  0  0  0  0  0
   -4.0442   -0.5219   -1.3313 C   0  0  0  0  0  0  0  0  0  0  0  0
   -3.4309    1.2444    0.1159 O   0  0  0  0  0  0  0  0  0  0  0  0
   -5.1050   -0.2783   -0.5323 C   0  0  0  0  0  0  0  0  0  0  0  0
   -4.7375    0.8271    0.4049 C   0  0  0  0  0  0  0  0  0  0  0  0
   -6.4226   -0.9142   -0.4921 C   0  0  0  0  0  0  0  0  0  0  0  0
   -5.3065    1.4216    1.3045 O   0  0  0  0  0  0  0  0  0  0  0  0
    6.4150    1.5920   -1.7223 H   0  0  0  0  0  0  0  0  0  0  0  0
    6.8226   -0.7000   -0.8433 H   0  0  0  0  0  0  0  0  0  0  0  0
    4.2617    2.7653   -1.2532 H   0  0  0  0  0  0  0  0  0  0  0  0
    5.0795   -1.8583    0.5302 H   0  0  0  0  0  0  0  0  0  0  0  0
    2.2143    2.5473    0.9148 H   0  0  0  0  0  0  0  0  0  0  0  0
    1.5110    1.8609   -0.6065 H   0  0  0  0  0  0  0  0  0  0  0  0
    2.8343   -0.8937    2.2861 H   0  0  0  0  0  0  0  0  0  0  0  0
    1.1940    0.8551    2.1322 H   0  0  0  0  0  0  0  0  0  0  0  0
   -1.0369    1.4913    0.3306 H   0  0  0  0  0  0  0  0  0  0  0  0
   -2.5728    1.1130   -1.7813 H   0  0  0  0  0  0  0  0  0  0  0  0
   -3.9135   -1.2677   -2.1141 H   0  0  0  0  0  0  0  0  0  0  0  0
   -6.5211   -1.6847   -1.2960 H   0  0  0  0  0  0  0  0  0  0  0  0
   -7.2278   -0.1472   -0.6247 H   0  0  0  0  0  0  0  0  0  0  0  0
   -6.5778   -1.4096    0.5010 H   0  0  0  0  0  0  0  0  0  0  0  0
  1  2  2  0  0  0  0
  1  3  1  0  0  0  0
  2  4  1  0  0  0  0
  4  6  2  0  0  0  0
  5  3  2  0  0  0  0
  5  6  1  0  0  0  0
  5  7  1  0  0  0  0
  8  6  1  0  0  0  0
  8 29  1  1  0  0  0
  9  7  1  0  0  0  0
  9  8  1  0  0  0  0
  9 30  1  1  0  0  0
 10  8  1  0  0  0  0
 11  9  1  0  0  0  0
 12 10  1  0  0  0  0
 12 11  1  0  0  0  0
 12 14  2  0  0  0  0
 13 11  2  0  0  0  0
 15 13  1  0  0  0  0
 15 16  1  0  0  0  0
 16 17  1  0  0  0  0
 16 32  1  6  0  0  0
 18 16  1  0  0  0  0
 18 20  1  0  0  0  0
 19 17  2  0  0  0  0
 19 20  1  0  0  0  0
 19 21  1  0  0  0  0
 22 20  2  0  0  0  0
 23  1  1  0  0  0  0
 24  2  1  0  0  0  0
 25  3  1  0  0  0  0
 26  4  1  0  0  0  0
 27  7  1  0  0  0  0
 28  7  1  0  0  0  0
 31 13  1  0  0  0  0
 33 17  1  0  0  0  0
 34 21  1  0  0  0  0
 35 21  1  0  0  0  0
 36 21  1  0  0  0  0
M  END
$$$$
40.mol
 OpenBabel03061408243D

 57 61  0  0  0  0  0  0  0  0999 V2000
    0.0000    0.0000    0.0000 N   0  0  0  0  0  0  0  0  0  0  0  0
    1.5197    0.0000    0.0000 C   0  0  1  0  0  0  0  0  0  0  0  0
    1.8461    1.3702    0.0000 O   0  0  0  0  0  0  0  0  0  0  0  0
    2.1046   -0.7072    1.2594 C   0  0  0  0  0  0  0  0  0  0  0  0
   -0.9199   -1.4158    0.3398 S   0  0  0  0  0  0  0  0  0  0  0  0
    2.1446   -0.5759   -1.3608 C   0  0  1  0  0  0  0  0  0  0  0  0
   -0.4624    1.2959    0.5678 C   0  0  1  0  0  0  0  0  0  0  0  0
    0.7859    2.2181    0.3514 C   0  0  0  0  0  0  0  0  0  0  0  0
    2.5112   -2.0663    1.2522 C   0  0  0  0  0  0  0  0  0  0  0  0
    2.2882   -0.0062    2.4798 C   0  0  0  0  0  0  0  0  0  0  0  0
   -1.1659   -1.4709    1.8433 O   0  0  0  0  0  0  0  0  0  0  0  0
   -0.1780   -2.6260   -0.2132 O   0  0  0  0  0  0  0  0  0  0  0  0
   -2.4602   -1.3030   -0.5289 C   0  0  0  0  0  0  0  0  0  0  0  0
    1.9344    0.1908   -2.7017 C   0  0  0  0  0  0  0  0  0  0  0  0
    3.5607   -0.5568   -1.2310 O   0  0  0  0  0  0  0  0  0  0  0  0
    3.1312    0.6540   -3.1719 C   0  0  0  0  0  0  0  0  0  0  0  0
    0.7087    0.2246   -3.2446 O   0  0  0  0  0  0  0  0  0  0  0  0
   -1.7244    1.9321    0.0026 C   0  0  0  0  0  0  0  0  0  0  0  0
   -2.6428    2.5435    0.9002 C   0  0  0  0  0  0  0  0  0  0  0  0
   -1.9892    2.0454   -1.3819 C   0  0  0  0  0  0  0  0  0  0  0  0
    4.1743    0.2021   -2.2113 C   0  0  0  0  0  0  0  0  0  0  0  0
    5.3843    0.3475   -2.1734 O   0  0  0  0  0  0  0  0  0  0  0  0
   -2.5014   -1.6422   -1.8984 C   0  0  0  0  0  0  0  0  0  0  0  0
   -3.6492   -0.9837    0.1580 C   0  0  0  0  0  0  0  0  0  0  0  0
    0.4892    0.7040   -4.5505 C   0  0  0  0  0  0  0  0  0  0  0  0
   -3.7355   -1.6660   -2.5698 C   0  0  0  0  0  0  0  0  0  0  0  0
   -4.8801   -1.0219   -0.5214 C   0  0  0  0  0  0  0  0  0  0  0  0
    3.0405   -2.6943    2.3940 C   0  0  0  0  0  0  0  0  0  0  0  0
    2.8209   -0.6241    3.6252 C   0  0  0  0  0  0  0  0  0  0  0  0
   -3.7734    3.2287    0.4296 C   0  0  0  0  0  0  0  0  0  0  0  0
   -3.1154    2.7478   -1.8517 C   0  0  0  0  0  0  0  0  0  0  0  0
    3.1999   -1.9784    3.5905 C   0  0  0  0  0  0  0  0  0  0  0  0
   -4.0106    3.3455   -0.9515 C   0  0  0  0  0  0  0  0  0  0  0  0
   -4.9267   -1.3643   -1.8838 C   0  0  0  0  0  0  0  0  0  0  0  0
    1.8169   -1.6340   -1.5160 H   0  0  0  0  0  0  0  0  0  0  0  0
   -0.6167    1.1793    1.6751 H   0  0  0  0  0  0  0  0  0  0  0  0
    1.0328    2.7886    1.2817 H   0  0  0  0  0  0  0  0  0  0  0  0
    0.6497    2.9813   -0.4544 H   0  0  0  0  0  0  0  0  0  0  0  0
    2.4349   -2.6871    0.3583 H   0  0  0  0  0  0  0  0  0  0  0  0
    2.0257    1.0464    2.5884 H   0  0  0  0  0  0  0  0  0  0  0  0
    3.3739    1.2224   -4.0572 H   0  0  0  0  0  0  0  0  0  0  0  0
   -2.4802    2.4925    1.9787 H   0  0  0  0  0  0  0  0  0  0  0  0
   -1.3212    1.6039   -2.1177 H   0  0  0  0  0  0  0  0  0  0  0  0
   -1.5964   -1.8952   -2.4527 H   0  0  0  0  0  0  0  0  0  0  0  0
   -3.6468   -0.7206    1.2174 H   0  0  0  0  0  0  0  0  0  0  0  0
   -0.5987    0.5732   -4.7578 H   0  0  0  0  0  0  0  0  0  0  0  0
    0.7456    1.7854   -4.6515 H   0  0  0  0  0  0  0  0  0  0  0  0
    1.0618    0.1265   -5.3148 H   0  0  0  0  0  0  0  0  0  0  0  0
   -3.7678   -1.9291   -3.6278 H   0  0  0  0  0  0  0  0  0  0  0  0
   -5.8003   -0.7897    0.0143 H   0  0  0  0  0  0  0  0  0  0  0  0
    3.3287   -3.7448    2.3443 H   0  0  0  0  0  0  0  0  0  0  0  0
    2.9393   -0.0450    4.5419 H   0  0  0  0  0  0  0  0  0  0  0  0
   -4.4646    3.6835    1.1404 H   0  0  0  0  0  0  0  0  0  0  0  0
   -3.2888    2.8337   -2.9245 H   0  0  0  0  0  0  0  0  0  0  0  0
    3.6067   -2.4642    4.4775 H   0  0  0  0  0  0  0  0  0  0  0  0
   -4.8807    3.8905   -1.3168 H   0  0  0  0  0  0  0  0  0  0  0  0
   -5.8815   -1.3962   -2.4093 H   0  0  0  0  0  0  0  0  0  0  0  0
  1  5  1  0  0  0  0
  1  7  1  0  0  0  0
  2  1  1  0  0  0  0
  2  3  1  0  0  0  0
  2  4  1  1  0  0  0
  2  6  1  0  0  0  0
  3  8  1  0  0  0  0
  4  9  2  0  0  0  0
  5 11  2  0  0  0  0
  5 12  2  0  0  0  0
  5 13  1  0  0  0  0
  6 14  1  0  0  0  0
  6 15  1  0  0  0  0
  6 35  1  6  0  0  0
  7  8  1  0  0  0  0
  7 18  1  0  0  0  0
  7 36  1  1  0  0  0
  8 37  1  0  0  0  0
  8 38  1  0  0  0  0
  9 39  1  0  0  0  0
 10  4  1  0  0  0  0
 10 29  2  0  0  0  0
 14 16  2  0  0  0  0
 14 17  1  0  0  0  0
 15 21  1  0  0  0  0
 16 41  1  0  0  0  0
 18 19  1  0  0  0  0
 19 30  2  0  0  0  0
 19 42  1  0  0  0  0
 20 18  2  0  0  0  0
 21 16  1  0  0  0  0
 22 21  2  0  0  0  0
 23 13  1  0  0  0  0
 23 44  1  0  0  0  0
 24 13  2  0  0  0  0
 24 45  1  0  0  0  0
 25 17  1  0  0  0  0
 25 46  1  0  0  0  0
 25 47  1  0  0  0  0
 25 48  1  0  0  0  0
 26 23  2  0  0  0  0
 26 34  1  0  0  0  0
 26 49  1  0  0  0  0
 27 24  1  0  0  0  0
 27 34  2  0  0  0  0
 27 50  1  0  0  0  0
 28  9  1  0  0  0  0
 28 32  2  0  0  0  0
 28 51  1  0  0  0  0
 29 32  1  0  0  0  0
 29 52  1  0  0  0  0
 30 33  1  0  0  0  0
 30 53  1  0  0  0  0
 31 20  1  0  0  0  0
 31 33  2  0  0  0  0
 31 54  1  0  0  0  0
 32 55  1  0  0  0  0
 33 56  1  0  0  0  0
 34 57  1  0  0  0  0
 40 10  1  0  0  0  0
 43 20  1  0  0  0  0
M  END
$$$$
41.mol
 OpenBabel03061408243D

 22 23  0  0  0  0  0  0  0  0999 V2000
    2.0158   -0.4755    0.0275 C   0  0  0  0  0  0  0  0  0  0  0  0
    2.7382   -1.8906   -0.4575 Cl  0  0  0  0  0  0  0  0  0  0  0  0
    0.6972   -0.1982    0.2409 C   0  0  0  0  0  0  0  0  0  0  0  0
    2.7856    0.7641    0.3096 C   0  0  0  0  0  0  0  0  0  0  0  0
    0.5474    1.2533    0.7027 C   0  0  1  0  0  0  0  0  0  0  0  0
   -0.3008   -1.1162    0.0913 O   0  0  0  0  0  0  0  0  0  0  0  0
    1.8958    1.7731    0.6890 O   0  0  0  0  0  0  0  0  0  0  0  0
    3.9670    1.0638    0.2810 O   0  0  0  0  0  0  0  0  0  0  0  0
   -0.1709    2.0883   -0.1421 O   0  0  0  0  0  0  0  0  0  0  0  0
   -1.6079   -0.6407    0.1921 C   0  0  0  0  0  0  0  0  0  0  0  0
   -2.2060    0.1403   -0.8352 C   0  0  0  0  0  0  0  0  0  0  0  0
   -2.4027   -1.0907    1.2525 C   0  0  0  0  0  0  0  0  0  0  0  0
   -3.5256    0.4714   -0.8313 N   0  0  0  0  0  0  0  0  0  0  0  0
   -1.3868    0.5731   -1.8470 O   0  0  0  0  0  0  0  0  0  0  0  0
   -3.7558   -0.7531    1.2562 C   0  0  0  0  0  0  0  0  0  0  0  0
   -4.2645    0.0224    0.1976 C   0  0  0  0  0  0  0  0  0  0  0  0
    0.1195    1.3642    1.7338 H   0  0  0  0  0  0  0  0  0  0  0  0
    0.2073    2.0333   -1.0325 H   0  0  0  0  0  0  0  0  0  0  0  0
   -1.9597   -1.7064    2.0496 H   0  0  0  0  0  0  0  0  0  0  0  0
   -1.8954    1.1343   -2.4578 H   0  0  0  0  0  0  0  0  0  0  0  0
   -4.4164   -1.0858    2.0674 H   0  0  0  0  0  0  0  0  0  0  0  0
   -5.3333    0.3067    0.1654 H   0  0  0  0  0  0  0  0  0  0  0  0
  2  1  1  0  0  0  0
  3  1  2  0  0  0  0
  3  5  1  0  0  0  0
  4  1  1  0  0  0  0
  4  7  1  0  0  0  0
  4  8  2  0  0  0  0
  5 17  1  1  0  0  0
  6  3  1  0  0  0  0
  7  5  1  0  0  0  0
  9  5  1  0  0  0  0
 10  6  1  0  0  0  0
 10 11  1  0  0  0  0
 10 12  2  0  0  0  0
 13 11  2  0  0  0  0
 14 11  1  0  0  0  0
 14 20  1  0  0  0  0
 15 12  1  0  0  0  0
 15 16  2  0  0  0  0
 15 21  1  0  0  0  0
 16 13  1  0  0  0  0
 18  9  1  0  0  0  0
 19 12  1  0  0  0  0
 22 16  1  0  0  0  0
M  END
$$$$
42.mol
 OpenBabel03061408243D

 23 24  0  0  0  0  0  0  0  0999 V2000
    2.2272   -1.2119   -0.0959 C   0  0  0  0  0  0  0  0  0  0  0  0
    1.4366   -2.6907    0.1535 Cl  0  0  0  0  0  0  0  0  0  0  0  0
    1.5546    0.0000    0.1239 C   0  0  0  0  0  0  0  0  0  0  0  0
    3.5600   -1.2105   -0.5206 C   0  0  0  0  0  0  0  0  0  0  0  0
    2.2274    1.2118   -0.0956 C   0  0  0  0  0  0  0  0  0  0  0  0
    0.1587    0.0000    0.6074 C   0  0  0  0  0  0  0  0  0  0  0  0
    4.2178   -0.0001   -0.7299 C   0  0  0  0  0  0  0  0  0  0  0  0
    3.5602    1.2104   -0.5203 C   0  0  0  0  0  0  0  0  0  0  0  0
    1.4370    2.6907    0.1541 Cl  0  0  0  0  0  0  0  0  0  0  0  0
   -0.2696   -0.0001    1.7542 O   0  0  0  0  0  0  0  0  0  0  0  0
   -0.7373    0.0002   -0.4510 O   0  0  0  0  0  0  0  0  0  0  0  0
   -2.0862    0.0002   -0.2232 C   0  0  0  0  0  0  0  0  0  0  0  0
   -2.9953    0.0010   -1.2345 C   0  0  0  0  0  0  0  0  0  0  0  0
   -2.7919   -0.0009    1.1155 C   0  0  0  0  0  0  0  0  0  0  0  0
   -4.3359    0.0003   -0.6116 C   0  0  0  0  0  0  0  0  0  0  0  0
   -4.1999   -0.0009    0.7815 O   0  0  0  0  0  0  0  0  0  0  0  0
   -5.4794    0.0006   -1.0427 O   0  0  0  0  0  0  0  0  0  0  0  0
    4.0854   -2.1638   -0.6893 H   0  0  0  0  0  0  0  0  0  0  0  0
    5.2673   -0.0001   -1.0648 H   0  0  0  0  0  0  0  0  0  0  0  0
    4.0857    2.1636   -0.6888 H   0  0  0  0  0  0  0  0  0  0  0  0
   -2.8397    0.0019   -2.3107 H   0  0  0  0  0  0  0  0  0  0  0  0
   -2.5809   -0.9227    1.7132 H   0  0  0  0  0  0  0  0  0  0  0  0
   -2.5812    0.9200    1.7146 H   0  0  0  0  0  0  0  0  0  0  0  0
  1  2  1  0  0  0  0
  1  3  1  0  0  0  0
  1  4  2  0  0  0  0
  3  5  2  0  0  0  0
  6  3  1  0  0  0  0
  6 10  2  0  0  0  0
  6 11  1  0  0  0  0
  7  4  1  0  0  0  0
  7  8  2  0  0  0  0
  8  5  1  0  0  0  0
  9  5  1  0  0  0  0
 12 11  1  0  0  0  0
 12 13  2  0  0  0  0
 12 14  1  0  0  0  0
 13 15  1  0  0  0  0
 16 14  1  0  0  0  0
 16 15  1  0  0  0  0
 17 15  2  0  0  0  0
 18  4  1  0  0  0  0
 19  7  1  0  0  0  0
 20  8  1  0  0  0  0
 21 13  1  0  0  0  0
 22 14  1  0  0  0  0
 23 14  1  0  0  0  0
M  END
$$$$
43.mol
 OpenBabel03061408243D

 60 63  0  0  0  0  0  0  0  0999 V2000
    2.8209    3.0370   -0.4759 C   0  0  0  0  0  0  0  0  0  0  0  0
    3.2456    4.2977   -0.8782 O   0  0  0  0  0  0  0  0  0  0  0  0
    2.4520    4.6541   -2.0358 C   0  0  0  0  0  0  0  0  0  0  0  0
    1.7889    2.5874   -1.3432 C   0  0  0  0  0  0  0  0  0  0  0  0
    3.2713    2.2727    0.5765 C   0  0  0  0  0  0  0  0  0  0  0  0
    1.5469    3.5599   -2.3079 O   0  0  0  0  0  0  0  0  0  0  0  0
    1.1732    1.3656   -1.1829 C   0  0  0  0  0  0  0  0  0  0  0  0
    1.6102    0.5608   -0.1065 C   0  0  0  0  0  0  0  0  0  0  0  0
    2.6401    1.0152    0.7305 C   0  0  0  0  0  0  0  0  0  0  0  0
    0.9416   -0.7623    0.1459 C   0  0  1  0  0  0  0  0  0  0  0  0
    3.1905    0.1748    1.7024 O   0  0  0  0  0  0  0  0  0  0  0  0
   -0.5530   -0.5993    0.2203 C   0  0  0  0  0  0  0  0  0  0  0  0
    1.3915   -1.8097   -0.8009 C   0  0  0  0  0  0  0  0  0  0  0  0
   -1.0851   -0.0949    1.4165 C   0  0  0  0  0  0  0  0  0  0  0  0
   -1.3984   -0.9346   -0.8345 C   0  0  0  0  0  0  0  0  0  0  0  0
   -2.4651    0.0687    1.5578 C   0  0  0  0  0  0  0  0  0  0  0  0
   -2.7866   -0.7884   -0.6926 C   0  0  0  0  0  0  0  0  0  0  0  0
   -3.3323   -0.2912    0.4999 C   0  0  0  0  0  0  0  0  0  0  0  0
   -3.6542   -1.2079   -1.6876 O   0  0  0  0  0  0  0  0  0  0  0  0
   -4.7014   -0.2529    0.7233 O   0  0  0  0  0  0  0  0  0  0  0  0
   -3.5237   -0.4762   -2.9103 C   0  0  0  0  0  0  0  0  0  0  0  0
   -3.0814    0.5620    2.6879 O   0  0  0  0  0  0  0  0  0  0  0  0
   -2.2146    1.0162    3.7243 C   0  0  0  0  0  0  0  0  0  0  0  0
    1.9274   -3.0238   -0.4714 C   0  0  0  0  0  0  0  0  0  0  0  0
    1.3794   -1.7415   -2.2805 C   0  0  0  0  0  0  0  0  0  0  0  0
    2.2933   -3.7943   -1.7194 C   0  0  0  0  0  0  0  0  0  0  0  0
    2.1105   -3.4670    0.8004 O   0  0  0  0  0  0  0  0  0  0  0  0
    0.9996   -0.9345   -3.1175 O   0  0  0  0  0  0  0  0  0  0  0  0
    1.9254   -2.9223   -2.8073 O   0  0  0  0  0  0  0  0  0  0  0  0
    2.6396   -4.7928    0.9087 C   0  0  0  0  0  0  0  0  0  0  0  0
    2.6457    0.1562    2.9674 C   0  0  0  0  0  0  0  0  0  0  0  0
    1.6233    0.8005    3.1936 O   0  0  0  0  0  0  0  0  0  0  0  0
    3.4317   -0.7034    3.8958 C   0  0  0  0  0  0  0  0  0  0  0  0
   -5.4612    0.6785    0.0472 C   0  0  0  0  0  0  0  0  0  0  0  0
   -4.9166    1.4435   -0.7461 O   0  0  0  0  0  0  0  0  0  0  0  0
   -6.9009    0.5823    0.4168 C   0  0  0  0  0  0  0  0  0  0  0  0
    3.1361    4.7781   -2.9110 H   0  0  0  0  0  0  0  0  0  0  0  0
    1.8504    5.5629   -1.7882 H   0  0  0  0  0  0  0  0  0  0  0  0
    4.0689    2.5974    1.2546 H   0  0  0  0  0  0  0  0  0  0  0  0
    0.3836    1.0099   -1.8636 H   0  0  0  0  0  0  0  0  0  0  0  0
    1.2738   -1.1159    1.1757 H   0  0  0  0  0  0  0  0  0  0  0  0
   -0.4013    0.1907    2.2328 H   0  0  0  0  0  0  0  0  0  0  0  0
   -0.9984   -1.3106   -1.7881 H   0  0  0  0  0  0  0  0  0  0  0  0
   -4.2499   -0.9813   -3.5944 H   0  0  0  0  0  0  0  0  0  0  0  0
   -3.8062    0.5925   -2.7423 H   0  0  0  0  0  0  0  0  0  0  0  0
   -2.4836   -0.5537   -3.3082 H   0  0  0  0  0  0  0  0  0  0  0  0
   -2.9229    1.4218    4.4904 H   0  0  0  0  0  0  0  0  0  0  0  0
   -1.5318    1.8172    3.3505 H   0  0  0  0  0  0  0  0  0  0  0  0
   -1.6258    0.1642    4.1427 H   0  0  0  0  0  0  0  0  0  0  0  0
    3.3925   -3.9881   -1.7965 H   0  0  0  0  0  0  0  0  0  0  0  0
    1.7057   -4.7401   -1.8300 H   0  0  0  0  0  0  0  0  0  0  0  0
    2.7005   -4.9547    2.0143 H   0  0  0  0  0  0  0  0  0  0  0  0
    1.9450   -5.5279    0.4358 H   0  0  0  0  0  0  0  0  0  0  0  0
    3.6515   -4.8463    0.4400 H   0  0  0  0  0  0  0  0  0  0  0  0
    4.2736   -1.2067    3.3621 H   0  0  0  0  0  0  0  0  0  0  0  0
    3.8409   -0.0634    4.7160 H   0  0  0  0  0  0  0  0  0  0  0  0
    2.7531   -1.4746    4.3359 H   0  0  0  0  0  0  0  0  0  0  0  0
   -7.2728    1.6003    0.6878 H   0  0  0  0  0  0  0  0  0  0  0  0
   -7.4721    0.2030   -0.4659 H   0  0  0  0  0  0  0  0  0  0  0  0
   -7.0476   -0.1128    1.2785 H   0  0  0  0  0  0  0  0  0  0  0  0
  1  4  2  0  0  0  0
  1  5  1  0  0  0  0
  2  1  1  0  0  0  0
  2  3  1  0  0  0  0
  3 37  1  0  0  0  0
  5  9  2  0  0  0  0
  6  3  1  0  0  0  0
  6  4  1  0  0  0  0
  7  4  1  0  0  0  0
  7 40  1  0  0  0  0
  8  7  2  0  0  0  0
  8  9  1  0  0  0  0
  8 10  1  0  0  0  0
 10 13  1  0  0  0  0
 10 41  1  1  0  0  0
 11  9  1  0  0  0  0
 12 10  1  0  0  0  0
 12 14  2  0  0  0  0
 12 15  1  0  0  0  0
 14 42  1  0  0  0  0
 16 14  1  0  0  0  0
 17 15  2  0  0  0  0
 18 16  2  0  0  0  0
 18 17  1  0  0  0  0
 18 20  1  0  0  0  0
 19 17  1  0  0  0  0
 19 21  1  0  0  0  0
 20 34  1  0  0  0  0
 21 45  1  0  0  0  0
 21 46  1  0  0  0  0
 22 16  1  0  0  0  0
 22 23  1  0  0  0  0
 23 47  1  0  0  0  0
 23 48  1  0  0  0  0
 23 49  1  0  0  0  0
 24 13  2  0  0  0  0
 24 27  1  0  0  0  0
 25 13  1  0  0  0  0
 25 28  2  0  0  0  0
 25 29  1  0  0  0  0
 26 24  1  0  0  0  0
 26 29  1  0  0  0  0
 26 50  1  0  0  0  0
 26 51  1  0  0  0  0
 27 30  1  0  0  0  0
 30 52  1  0  0  0  0
 30 53  1  0  0  0  0
 31 11  1  0  0  0  0
 32 31  2  0  0  0  0
 33 31  1  0  0  0  0
 33 56  1  0  0  0  0
 33 57  1  0  0  0  0
 34 35  2  0  0  0  0
 34 36  1  0  0  0  0
 36 58  1  0  0  0  0
 36 60  1  0  0  0  0
 38  3  1  0  0  0  0
 39  5  1  0  0  0  0
 43 15  1  0  0  0  0
 44 21  1  0  0  0  0
 54 30  1  0  0  0  0
 55 33  1  0  0  0  0
 59 36  1  0  0  0  0
M  END
$$$$
44.mol
 OpenBabel03061408243D

 21 21  0  0  0  0  0  0  0  0999 V2000
    0.2354   -0.8578   -0.1386 C   0  0  0  0  0  0  0  0  0  0  0  0
    0.1653    0.5720   -0.6739 C   0  0  1  0  0  0  0  0  0  0  0  0
   -1.2444    0.9105   -0.5610 O   0  0  0  0  0  0  0  0  0  0  0  0
    1.0164    1.5425    0.0811 C   0  0  0  0  0  0  0  0  0  0  0  0
   -0.9975   -1.2779    0.2486 C   0  0  0  0  0  0  0  0  0  0  0  0
    1.4355   -1.4851   -0.1495 O   0  0  0  0  0  0  0  0  0  0  0  0
   -1.9377   -0.1733   -0.0050 C   0  0  0  0  0  0  0  0  0  0  0  0
    2.4582    1.4793   -0.2611 C   0  0  0  0  0  0  0  0  0  0  0  0
    0.5131    2.4106    0.9620 C   0  0  0  0  0  0  0  0  0  0  0  0
    1.4234   -2.8216    0.3685 C   0  0  0  0  0  0  0  0  0  0  0  0
   -3.1400   -0.0129    0.1493 O   0  0  0  0  0  0  0  0  0  0  0  0
    0.4104    0.5965   -1.7714 H   0  0  0  0  0  0  0  0  0  0  0  0
   -1.3113   -2.2292    0.6697 H   0  0  0  0  0  0  0  0  0  0  0  0
    2.8293    0.4255   -0.1881 H   0  0  0  0  0  0  0  0  0  0  0  0
    3.0631    2.1187    0.4269 H   0  0  0  0  0  0  0  0  0  0  0  0
    2.6199    1.8365   -1.3092 H   0  0  0  0  0  0  0  0  0  0  0  0
    1.1463    3.1310    1.4965 H   0  0  0  0  0  0  0  0  0  0  0  0
   -0.5608    2.4594    1.1905 H   0  0  0  0  0  0  0  0  0  0  0  0
    2.4889   -3.1466    0.2685 H   0  0  0  0  0  0  0  0  0  0  0  0
    1.1004   -2.8157    1.4372 H   0  0  0  0  0  0  0  0  0  0  0  0
    0.7451   -3.4636   -0.2434 H   0  0  0  0  0  0  0  0  0  0  0  0
  2  1  1  0  0  0  0
  2  3  1  0  0  0  0
  2 12  1  6  0  0  0
  4  2  1  0  0  0  0
  5  1  2  0  0  0  0
  6  1  1  0  0  0  0
  7  3  1  0  0  0  0
  7  5  1  0  0  0  0
  7 11  2  0  0  0  0
  8  4  1  0  0  0  0
  8 16  1  0  0  0  0
  9  4  2  0  0  0  0
  9 17  1  0  0  0  0
 10  6  1  0  0  0  0
 10 19  1  0  0  0  0
 10 20  1  0  0  0  0
 10 21  1  0  0  0  0
 13  5  1  0  0  0  0
 14  8  1  0  0  0  0
 15  8  1  0  0  0  0
 18  9  1  0  0  0  0
M  END
$$$$
45.mol
 OpenBabel03061408243D

 57 60  0  0  0  0  0  0  0  0999 V2000
    0.7779    1.4676    1.4849 C   0  0  0  0  0  0  0  0  0  0  0  0
    1.7411    0.5451    1.1889 C   0  0  0  0  0  0  0  0  0  0  0  0
    2.9992    1.2696    0.7257 C   0  0  2  0  0  0  0  0  0  0  0  0
    1.3269    2.8137    1.1963 C   0  0  0  0  0  0  0  0  0  0  0  0
   -0.4214    1.2267    2.1009 O   0  0  0  0  0  0  0  0  0  0  0  0
    1.8319   -0.7928    1.3744 O   0  0  0  0  0  0  0  0  0  0  0  0
    2.6385    2.6822    0.7608 O   0  0  0  0  0  0  0  0  0  0  0  0
    3.4386    0.9204   -0.6987 C   0  0  1  0  0  0  0  0  0  0  0  0
    0.8734    3.9489    1.2641 O   0  0  0  0  0  0  0  0  0  0  0  0
    4.5989    1.6857   -1.0288 O   0  0  0  0  0  0  0  0  0  0  0  0
    3.8725   -0.5417   -0.8471 C   0  0  0  0  0  0  0  0  0  0  0  0
    5.7553    0.8387   -1.1209 C   0  0  0  0  0  0  0  0  0  0  0  0
   -1.5312    1.9845    1.6013 C   0  0  0  0  0  0  0  0  0  0  0  0
    0.6104   -1.5487    1.3310 C   0  0  0  0  0  0  0  0  0  0  0  0
    5.2449   -0.4932   -1.2406 O   0  0  0  0  0  0  0  0  0  0  0  0
    6.6134    0.9717    0.1293 C   0  0  0  0  0  0  0  0  0  0  0  0
    6.5215    1.1967   -2.3854 C   0  0  0  0  0  0  0  0  0  0  0  0
    0.5651   -2.3599    0.0560 C   0  0  0  0  0  0  0  0  0  0  0  0
   -0.4302   -3.4501    0.0424 C   0  0  0  0  0  0  0  0  0  0  0  0
    1.3276   -2.1413   -0.8901 O   0  0  0  0  0  0  0  0  0  0  0  0
   -2.3820    1.1480    0.6760 C   0  0  0  0  0  0  0  0  0  0  0  0
   -3.5062    1.8353    0.0143 C   0  0  0  0  0  0  0  0  0  0  0  0
   -2.1510   -0.0554    0.4971 O   0  0  0  0  0  0  0  0  0  0  0  0
   -0.1131   -4.6509   -0.6075 C   0  0  0  0  0  0  0  0  0  0  0  0
   -1.6813   -3.2983    0.6516 C   0  0  0  0  0  0  0  0  0  0  0  0
   -4.2260    1.1477   -0.9752 C   0  0  0  0  0  0  0  0  0  0  0  0
   -3.8729    3.1466    0.3446 C   0  0  0  0  0  0  0  0  0  0  0  0
   -1.0197   -5.7042   -0.6288 C   0  0  0  0  0  0  0  0  0  0  0  0
   -5.2918    1.7521   -1.6304 C   0  0  0  0  0  0  0  0  0  0  0  0
   -2.6041   -4.3384    0.6330 C   0  0  0  0  0  0  0  0  0  0  0  0
   -4.9377    3.7676   -0.2975 C   0  0  0  0  0  0  0  0  0  0  0  0
   -2.2718   -5.5498   -0.0034 C   0  0  0  0  0  0  0  0  0  0  0  0
   -3.1621   -6.5683   -0.0182 F   0  0  0  0  0  0  0  0  0  0  0  0
   -5.6522    3.0703   -1.2913 C   0  0  0  0  0  0  0  0  0  0  0  0
   -6.6878    3.6694   -1.9205 F   0  0  0  0  0  0  0  0  0  0  0  0
    3.8442    1.1394    1.4535 H   0  0  0  0  0  0  0  0  0  0  0  0
    2.6459    1.2248   -1.4323 H   0  0  0  0  0  0  0  0  0  0  0  0
    3.7960   -1.1162    0.1107 H   0  0  0  0  0  0  0  0  0  0  0  0
    3.3155   -1.0747   -1.6592 H   0  0  0  0  0  0  0  0  0  0  0  0
   -1.1990    2.9292    1.0962 H   0  0  0  0  0  0  0  0  0  0  0  0
   -2.1227    2.2298    2.5278 H   0  0  0  0  0  0  0  0  0  0  0  0
   -0.3004   -0.8950    1.4111 H   0  0  0  0  0  0  0  0  0  0  0  0
    0.6802   -2.2331    2.2205 H   0  0  0  0  0  0  0  0  0  0  0  0
    7.5161    0.3247    0.0296 H   0  0  0  0  0  0  0  0  0  0  0  0
    6.9255    2.0351    0.2536 H   0  0  0  0  0  0  0  0  0  0  0  0
    6.0369    0.6530    1.0294 H   0  0  0  0  0  0  0  0  0  0  0  0
    7.3855    0.5013   -2.4996 H   0  0  0  0  0  0  0  0  0  0  0  0
    5.8558    1.1042   -3.2753 H   0  0  0  0  0  0  0  0  0  0  0  0
    6.8879    2.2470   -2.3085 H   0  0  0  0  0  0  0  0  0  0  0  0
    0.8640   -4.7519   -1.1083 H   0  0  0  0  0  0  0  0  0  0  0  0
   -1.9525   -2.3403    1.1280 H   0  0  0  0  0  0  0  0  0  0  0  0
   -3.9345    0.1142   -1.2298 H   0  0  0  0  0  0  0  0  0  0  0  0
   -3.3235    3.7049    1.1196 H   0  0  0  0  0  0  0  0  0  0  0  0
   -0.7734   -6.6507   -1.1312 H   0  0  0  0  0  0  0  0  0  0  0  0
   -5.8544    1.2149   -2.4079 H   0  0  0  0  0  0  0  0  0  0  0  0
   -3.5901   -4.2239    1.1061 H   0  0  0  0  0  0  0  0  0  0  0  0
   -5.2271    4.7972   -0.0404 H   0  0  0  0  0  0  0  0  0  0  0  0
  1  5  1  0  0  0  0
  2  1  2  0  0  0  0
  2  6  1  0  0  0  0
  3  2  1  0  0  0  0
  3  8  1  0  0  0  0
  3 36  1  1  0  0  0
  4  1  1  0  0  0  0
  4  9  2  0  0  0  0
  5 13  1  0  0  0  0
  6 14  1  0  0  0  0
  7  3  1  0  0  0  0
  7  4  1  0  0  0  0
  8 37  1  6  0  0  0
 10  8  1  0  0  0  0
 10 12  1  0  0  0  0
 11  8  1  0  0  0  0
 11 15  1  0  0  0  0
 11 38  1  0  0  0  0
 12 16  1  0  0  0  0
 15 12  1  0  0  0  0
 17 12  1  0  0  0  0
 17 47  1  0  0  0  0
 17 48  1  0  0  0  0
 17 49  1  0  0  0  0
 18 14  1  0  0  0  0
 19 18  1  0  0  0  0
 20 18  2  0  0  0  0
 21 13  1  0  0  0  0
 22 21  1  0  0  0  0
 22 27  2  0  0  0  0
 23 21  2  0  0  0  0
 24 19  1  0  0  0  0
 24 28  2  0  0  0  0
 24 50  1  0  0  0  0
 25 19  2  0  0  0  0
 25 30  1  0  0  0  0
 25 51  1  0  0  0  0
 26 22  1  0  0  0  0
 26 29  2  0  0  0  0
 26 52  1  0  0  0  0
 27 31  1  0  0  0  0
 27 53  1  0  0  0  0
 28 32  1  0  0  0  0
 28 54  1  0  0  0  0
 29 34  1  0  0  0  0
 29 55  1  0  0  0  0
 30 32  2  0  0  0  0
 30 56  1  0  0  0  0
 31 34  2  0  0  0  0
 32 33  1  0  0  0  0
 35 34  1  0  0  0  0
 39 11  1  0  0  0  0
 40 13  1  0  0  0  0
 41 13  1  0  0  0  0
 42 14  1  0  0  0  0
 43 14  1  0  0  0  0
 44 16  1  0  0  0  0
 45 16  1  0  0  0  0
 46 16  1  0  0  0  0
 57 31  1  0  0  0  0
M  END
$$$$
46.mol
 OpenBabel03061408243D

 27 28  0  0  0  0  0  0  0  0999 V2000
    1.5311   -0.9493   -0.2409 C   0  0  0  0  0  0  0  0  0  0  0  0
    1.2593   -2.2689   -0.3705 O   0  0  0  0  0  0  0  0  0  0  0  0
    2.7072   -0.3039    0.0020 C   0  0  0  0  0  0  0  0  0  0  0  0
    0.4215    0.0720   -0.4085 C   0  0  1  0  0  0  0  0  0  0  0  0
    2.4428    1.1514    0.0056 C   0  0  0  0  0  0  0  0  0  0  0  0
    3.9144   -0.9069    0.2005 O   0  0  0  0  0  0  0  0  0  0  0  0
   -0.6884   -0.0238    0.6408 C   0  0  1  0  0  0  0  0  0  0  0  0
    1.0928    1.3608   -0.2455 O   0  0  0  0  0  0  0  0  0  0  0  0
   -1.7110    0.9240    0.3286 O   0  0  0  0  0  0  0  0  0  0  0  0
   -1.3975   -1.3829    0.6460 C   0  0  0  0  0  0  0  0  0  0  0  0
   -2.9114    0.2558   -0.0900 C   0  0  0  0  0  0  0  0  0  0  0  0
   -2.7660   -1.0979    0.3557 O   0  0  0  0  0  0  0  0  0  0  0  0
   -3.0504    0.3079   -1.6046 C   0  0  0  0  0  0  0  0  0  0  0  0
   -4.0968    0.8902    0.6211 C   0  0  0  0  0  0  0  0  0  0  0  0
    3.1565    2.1309    0.1665 O   0  0  0  0  0  0  0  0  0  0  0  0
    2.0985   -2.7510   -0.2654 H   0  0  0  0  0  0  0  0  0  0  0  0
   -0.0011    0.0670   -1.4485 H   0  0  0  0  0  0  0  0  0  0  0  0
    4.5676   -0.1942    0.3031 H   0  0  0  0  0  0  0  0  0  0  0  0
   -0.2894    0.2714    1.6479 H   0  0  0  0  0  0  0  0  0  0  0  0
   -1.3773   -1.8712    1.6521 H   0  0  0  0  0  0  0  0  0  0  0  0
   -1.0079   -2.0822   -0.1370 H   0  0  0  0  0  0  0  0  0  0  0  0
   -3.9968   -0.1979   -1.9077 H   0  0  0  0  0  0  0  0  0  0  0  0
   -3.0700    1.3717   -1.9388 H   0  0  0  0  0  0  0  0  0  0  0  0
   -2.1906   -0.2114   -2.0899 H   0  0  0  0  0  0  0  0  0  0  0  0
   -4.1890    1.9548    0.3027 H   0  0  0  0  0  0  0  0  0  0  0  0
   -5.0251    0.3331    0.3545 H   0  0  0  0  0  0  0  0  0  0  0  0
   -3.9480    0.8489    1.7255 H   0  0  0  0  0  0  0  0  0  0  0  0
  2  1  1  0  0  0  0
  3  1  2  0  0  0  0
  4  1  1  0  0  0  0
  4  7  1  0  0  0  0
  4 17  1  6  0  0  0
  5  3  1  0  0  0  0
  5  8  1  0  0  0  0
  6  3  1  0  0  0  0
  6 18  1  0  0  0  0
  7 19  1  1  0  0  0
  8  4  1  0  0  0  0
  9  7  1  0  0  0  0
 10  7  1  0  0  0  0
 10 12  1  0  0  0  0
 11  9  1  0  0  0  0
 11 12  1  0  0  0  0
 11 13  1  0  0  0  0
 11 14  1  0  0  0  0
 13 23  1  0  0  0  0
 15  5  2  0  0  0  0
 16  2  1  0  0  0  0
 20 10  1  0  0  0  0
 21 10  1  0  0  0  0
 22 13  1  0  0  0  0
 24 13  1  0  0  0  0
 25 14  1  0  0  0  0
 26 14  1  0  0  0  0
 27 14  1  0  0  0  0
M  END
$$$$
47.mol
 OpenBabel03061408243D

 24 25  0  0  0  0  0  0  0  0999 V2000
   -0.8201   -0.6544    0.5316 C   0  0  0  0  0  0  0  0  0  0  0  0
    0.0199   -1.8202    1.4414 Cl  0  0  0  0  0  0  0  0  0  0  0  0
   -0.1432    0.3926   -0.1174 C   0  0  0  0  0  0  0  0  0  0  0  0
   -2.2136   -0.7580    0.4620 C   0  0  0  0  0  0  0  0  0  0  0  0
   -0.8983    1.3502   -0.8140 C   0  0  0  0  0  0  0  0  0  0  0  0
    1.2950    0.5265   -0.0821 C   0  0  0  0  0  0  0  0  0  0  0  0
   -2.9381    0.1980   -0.2521 C   0  0  0  0  0  0  0  0  0  0  0  0
   -2.2839    1.2588   -0.8872 C   0  0  0  0  0  0  0  0  0  0  0  0
    2.2780   -0.3192   -0.5159 C   0  0  0  0  0  0  0  0  0  0  0  0
    1.9707    1.7301    0.4595 C   0  0  0  0  0  0  0  0  0  0  0  0
   -4.6297    0.0724   -0.3427 Cl  0  0  0  0  0  0  0  0  0  0  0  0
    3.6383    0.2899   -0.2502 C   0  0  0  0  0  0  0  0  0  0  0  0
    2.0713   -1.5154   -1.1202 O   0  0  0  0  0  0  0  0  0  0  0  0
    3.3610    1.5670    0.3583 O   0  0  0  0  0  0  0  0  0  0  0  0
    1.6009    2.7884    0.9438 O   0  0  0  0  0  0  0  0  0  0  0  0
    3.2576   -2.2553   -1.4301 C   0  0  0  0  0  0  0  0  0  0  0  0
   -2.7329   -1.5852    0.9714 H   0  0  0  0  0  0  0  0  0  0  0  0
   -0.3790    2.1914   -1.3002 H   0  0  0  0  0  0  0  0  0  0  0  0
   -2.8587    2.0182   -1.4389 H   0  0  0  0  0  0  0  0  0  0  0  0
    4.2131    0.4807   -1.1910 H   0  0  0  0  0  0  0  0  0  0  0  0
    4.2395   -0.3106    0.4778 H   0  0  0  0  0  0  0  0  0  0  0  0
    2.8583   -3.1883   -1.9024 H   0  0  0  0  0  0  0  0  0  0  0  0
    3.8947   -1.6845   -2.1475 H   0  0  0  0  0  0  0  0  0  0  0  0
    3.8241   -2.4902   -0.4973 H   0  0  0  0  0  0  0  0  0  0  0  0
  1  3  1  0  0  0  0
  2  1  1  0  0  0  0
  4  1  2  0  0  0  0
  4  7  1  0  0  0  0
  4 17  1  0  0  0  0
  5  3  2  0  0  0  0
  5  8  1  0  0  0  0
  5 18  1  0  0  0  0
  6  3  1  0  0  0  0
  6  9  2  0  0  0  0
  7 11  1  0  0  0  0
  8  7  2  0  0  0  0
  8 19  1  0  0  0  0
  9 12  1  0  0  0  0
 10  6  1  0  0  0  0
 10 14  1  0  0  0  0
 10 15  2  0  0  0  0
 12 14  1  0  0  0  0
 13  9  1  0  0  0  0
 16 13  1  0  0  0  0
 16 23  1  0  0  0  0
 20 12  1  0  0  0  0
 21 12  1  0  0  0  0
 22 16  1  0  0  0  0
 24 16  1  0  0  0  0
M  END
$$$$
48.mol
 OpenBabel03061408243D

 37 38  0  0  0  0  0  0  0  0999 V2000
   -1.1630    3.0355   -0.1610 C   0  0  0  0  0  0  0  0  0  0  0  0
   -2.5367    2.6078   -0.0649 O   0  0  0  0  0  0  0  0  0  0  0  0
   -2.5688    1.2254    0.1680 C   0  0  0  0  0  0  0  0  0  0  0  0
   -0.3491    1.7694    0.0451 C   0  0  0  0  0  0  0  0  0  0  0  0
   -1.1815    0.7049    0.2368 C   0  0  0  0  0  0  0  0  0  0  0  0
   -3.6849    0.7385    0.2716 O   0  0  0  0  0  0  0  0  0  0  0  0
    0.9902    1.9330    0.0216 O   0  0  0  0  0  0  0  0  0  0  0  0
   -0.9148   -0.6987    0.4610 C   0  0  0  0  0  0  0  0  0  0  0  0
    1.7811    0.7326    0.1640 C   0  0  0  0  0  0  0  0  0  0  0  0
   -0.5294   -1.5618   -0.5912 C   0  0  0  0  0  0  0  0  0  0  0  0
   -1.0890   -1.2466    1.7380 C   0  0  0  0  0  0  0  0  0  0  0  0
   -0.3318   -2.9294   -0.3605 C   0  0  0  0  0  0  0  0  0  0  0  0
   -0.3212   -0.9657   -1.8218 O   0  0  0  0  0  0  0  0  0  0  0  0
   -0.8868   -2.6060    1.9694 C   0  0  0  0  0  0  0  0  0  0  0  0
   -0.5128   -3.4443    0.9213 C   0  0  0  0  0  0  0  0  0  0  0  0
   -0.3388   -1.8378   -2.9477 C   0  0  0  0  0  0  0  0  0  0  0  0
    3.2261    1.1929    0.1431 C   0  0  0  0  0  0  0  0  0  0  0  0
    4.1526    0.0052    0.2909 C   0  0  0  0  0  0  0  0  0  0  0  0
    5.5968    0.4349    0.2716 C   0  0  0  0  0  0  0  0  0  0  0  0
   -0.9817    3.7922    0.6412 H   0  0  0  0  0  0  0  0  0  0  0  0
   -1.0086    3.4726   -1.1783 H   0  0  0  0  0  0  0  0  0  0  0  0
    1.5152    0.2355    1.1329 H   0  0  0  0  0  0  0  0  0  0  0  0
    1.5462    0.0448   -0.6911 H   0  0  0  0  0  0  0  0  0  0  0  0
   -1.4041   -0.5901    2.5640 H   0  0  0  0  0  0  0  0  0  0  0  0
   -0.0412   -3.5986   -1.1822 H   0  0  0  0  0  0  0  0  0  0  0  0
   -1.0329   -3.0162    2.9791 H   0  0  0  0  0  0  0  0  0  0  0  0
   -0.3611   -4.5191    1.1015 H   0  0  0  0  0  0  0  0  0  0  0  0
   -0.3653   -1.1364   -3.8200 H   0  0  0  0  0  0  0  0  0  0  0  0
    0.5916   -2.4562   -2.9704 H   0  0  0  0  0  0  0  0  0  0  0  0
   -1.2442   -2.4907   -2.9373 H   0  0  0  0  0  0  0  0  0  0  0  0
    3.4340    1.7288   -0.8195 H   0  0  0  0  0  0  0  0  0  0  0  0
    3.3990    1.9245    0.9750 H   0  0  0  0  0  0  0  0  0  0  0  0
    3.9300   -0.5271    1.2535 H   0  0  0  0  0  0  0  0  0  0  0  0
    3.9642   -0.7233   -0.5417 H   0  0  0  0  0  0  0  0  0  0  0  0
    6.2652   -0.4530    0.3813 H   0  0  0  0  0  0  0  0  0  0  0  0
    5.8438    0.9463   -0.6902 H   0  0  0  0  0  0  0  0  0  0  0  0
    5.8094    1.1426    1.1090 H   0  0  0  0  0  0  0  0  0  0  0  0
  1 20  1  0  0  0  0
  1 21  1  0  0  0  0
  2  1  1  0  0  0  0
  2  3  1  0  0  0  0
  4  1  1  0  0  0  0
  4  7  1  0  0  0  0
  5  3  1  0  0  0  0
  5  4  2  0  0  0  0
  5  8  1  0  0  0  0
  6  3  2  0  0  0  0
  9  7  1  0  0  0  0
  9 17  1  0  0  0  0
  9 23  1  0  0  0  0
 10  8  1  0  0  0  0
 10 12  2  0  0  0  0
 10 13  1  0  0  0  0
 11  8  2  0  0  0  0
 11 24  1  0  0  0  0
 14 11  1  0  0  0  0
 14 15  2  0  0  0  0
 14 26  1  0  0  0  0
 15 12  1  0  0  0  0
 16 13  1  0  0  0  0
 16 28  1  0  0  0  0
 16 30  1  0  0  0  0
 17 31  1  0  0  0  0
 18 17  1  0  0  0  0
 18 19  1  0  0  0  0
 18 33  1  0  0  0  0
 19 35  1  0  0  0  0
 19 36  1  0  0  0  0
 19 37  1  0  0  0  0
 22  9  1  0  0  0  0
 25 12  1  0  0  0  0
 27 15  1  0  0  0  0
 29 16  1  0  0  0  0
 32 17  1  0  0  0  0
 34 18  1  0  0  0  0
M  END
$$$$
49.mol
 OpenBabel03061408243D

 24 25  0  0  0  0  0  0  0  0999 V2000
   -1.4593   -1.2068    0.0924 C   0  0  0  0  0  0  0  0  0  0  0  0
   -0.6559   -2.6995   -0.0416 Cl  0  0  0  0  0  0  0  0  0  0  0  0
   -0.7462    0.0000   -0.0255 C   0  0  0  0  0  0  0  0  0  0  0  0
   -2.8388   -1.2087    0.3197 C   0  0  0  0  0  0  0  0  0  0  0  0
   -1.4597    1.2063    0.0940 C   0  0  0  0  0  0  0  0  0  0  0  0
    0.6793    0.0004   -0.2720 C   0  0  0  0  0  0  0  0  0  0  0  0
   -3.5227   -0.0008    0.4327 C   0  0  0  0  0  0  0  0  0  0  0  0
   -2.8392    1.2075    0.3213 C   0  0  0  0  0  0  0  0  0  0  0  0
   -0.6568    2.6994   -0.0380 Cl  0  0  0  0  0  0  0  0  0  0  0  0
    1.7199   -0.0005    0.6129 C   0  0  0  0  0  0  0  0  0  0  0  0
    1.2658    0.0019   -1.6336 C   0  0  0  0  0  0  0  0  0  0  0  0
    3.0347    0.0005   -0.1375 C   0  0  0  0  0  0  0  0  0  0  0  0
    1.5943   -0.0020    1.9637 O   0  0  0  0  0  0  0  0  0  0  0  0
    2.6667    0.0019   -1.5309 O   0  0  0  0  0  0  0  0  0  0  0  0
    0.8241    0.0030   -2.7713 O   0  0  0  0  0  0  0  0  0  0  0  0
    2.8286   -0.0025    2.6894 C   0  0  0  0  0  0  0  0  0  0  0  0
   -3.3824   -2.1622    0.4060 H   0  0  0  0  0  0  0  0  0  0  0  0
   -4.6090   -0.0011    0.6091 H   0  0  0  0  0  0  0  0  0  0  0  0
   -3.3831    2.1607    0.4088 H   0  0  0  0  0  0  0  0  0  0  0  0
    3.6361   -0.9233    0.0544 H   0  0  0  0  0  0  0  0  0  0  0  0
    3.6359    0.9240    0.0563 H   0  0  0  0  0  0  0  0  0  0  0  0
    2.4952   -0.0032    3.7579 H   0  0  0  0  0  0  0  0  0  0  0  0
    3.4174   -0.9213    2.4536 H   0  0  0  0  0  0  0  0  0  0  0  0
    3.4176    0.9164    2.4548 H   0  0  0  0  0  0  0  0  0  0  0  0
  1  2  1  0  0  0  0
  3  1  1  0  0  0  0
  4  1  2  0  0  0  0
  4  7  1  0  0  0  0
  4 17  1  0  0  0  0
  5  3  2  0  0  0  0
  6  3  1  0  0  0  0
  7 18  1  0  0  0  0
  8  5  1  0  0  0  0
  8  7  2  0  0  0  0
  8 19  1  0  0  0  0
  9  5  1  0  0  0  0
 10  6  2  0  0  0  0
 10 12  1  0  0  0  0
 11  6  1  0  0  0  0
 11 14  1  0  0  0  0
 11 15  2  0  0  0  0
 13 10  1  0  0  0  0
 14 12  1  0  0  0  0
 16 13  1  0  0  0  0
 16 22  1  0  0  0  0
 16 23  1  0  0  0  0
 16 24  1  0  0  0  0
 20 12  1  0  0  0  0
 21 12  1  0  0  0  0
M  END
$$$$
50.mol
 OpenBabel03061408243D

 39 40  0  0  0  0  0  0  0  0999 V2000
   -2.8988    1.7679   -0.2254 C   0  0  0  0  0  0  0  0  0  0  0  0
   -1.6953    1.1501   -0.4063 C   0  0  0  0  0  0  0  0  0  0  0  0
   -1.6871   -0.1537    0.3722 C   0  0  1  0  0  0  0  0  0  0  0  0
   -3.7184    0.9237    0.6727 C   0  0  0  0  0  0  0  0  0  0  0  0
   -3.3187    2.9278   -0.8005 O   0  0  0  0  0  0  0  0  0  0  0  0
   -0.6500    1.6148   -1.1267 O   0  0  0  0  0  0  0  0  0  0  0  0
   -2.9927   -0.2227    1.0069 O   0  0  0  0  0  0  0  0  0  0  0  0
   -1.5067   -1.3846   -0.5172 C   0  0  1  0  0  0  0  0  0  0  0  0
   -4.8334    1.0330    1.1603 O   0  0  0  0  0  0  0  0  0  0  0  0
   -0.2276   -1.3045   -1.1581 O   0  0  0  0  0  0  0  0  0  0  0  0
   -1.4682   -2.6937    0.2780 C   0  0  0  0  0  0  0  0  0  0  0  0
    0.6560   -2.2992   -0.6306 C   0  0  2  0  0  0  0  0  0  0  0  0
   -0.1808   -3.2581    0.0058 O   0  0  0  0  0  0  0  0  0  0  0  0
    1.6601   -1.7033    0.3494 C   0  0  0  0  0  0  0  0  0  0  0  0
    2.6375   -0.7970   -0.3642 C   0  0  0  0  0  0  0  0  0  0  0  0
    3.6170   -0.1752    0.6076 C   0  0  0  0  0  0  0  0  0  0  0  0
    4.5995    0.7270   -0.1077 C   0  0  0  0  0  0  0  0  0  0  0  0
    5.5802    1.3506    0.8627 C   0  0  0  0  0  0  0  0  0  0  0  0
    6.5610    2.2493    0.1552 C   0  0  0  0  0  0  0  0  0  0  0  0
   -0.9252   -0.1305    1.1971 H   0  0  0  0  0  0  0  0  0  0  0  0
   -4.0173    3.2840   -0.2252 H   0  0  0  0  0  0  0  0  0  0  0  0
   -0.0718    0.8545   -1.3273 H   0  0  0  0  0  0  0  0  0  0  0  0
   -2.2736   -1.3965   -1.3361 H   0  0  0  0  0  0  0  0  0  0  0  0
   -1.5645   -2.5299    1.3804 H   0  0  0  0  0  0  0  0  0  0  0  0
   -2.2230   -3.4383   -0.0776 H   0  0  0  0  0  0  0  0  0  0  0  0
    1.1534   -2.7994   -1.5061 H   0  0  0  0  0  0  0  0  0  0  0  0
    1.1148   -1.1343    1.1462 H   0  0  0  0  0  0  0  0  0  0  0  0
    2.2015   -2.5495    0.8476 H   0  0  0  0  0  0  0  0  0  0  0  0
    3.1971   -1.3821   -1.1411 H   0  0  0  0  0  0  0  0  0  0  0  0
    2.0708    0.0098   -0.9021 H   0  0  0  0  0  0  0  0  0  0  0  0
    3.0580    0.4157    1.3805 H   0  0  0  0  0  0  0  0  0  0  0  0
    4.1739   -0.9847    1.1493 H   0  0  0  0  0  0  0  0  0  0  0  0
    4.0424    1.5359   -0.6500 H   0  0  0  0  0  0  0  0  0  0  0  0
    5.1597    0.1366   -0.8799 H   0  0  0  0  0  0  0  0  0  0  0  0
    6.1350    0.5403    1.4057 H   0  0  0  0  0  0  0  0  0  0  0  0
    5.0181    1.9399    1.6348 H   0  0  0  0  0  0  0  0  0  0  0  0
    7.2739    2.6984    0.8881 H   0  0  0  0  0  0  0  0  0  0  0  0
    6.0282    3.0777   -0.3715 H   0  0  0  0  0  0  0  0  0  0  0  0
    7.1482    1.6746   -0.6013 H   0  0  0  0  0  0  0  0  0  0  0  0
  2  1  2  0  0  0  0
  3  2  1  0  0  0  0
  3  7  1  0  0  0  0
  3  8  1  0  0  0  0
  3 20  1  1  0  0  0
  4  1  1  0  0  0  0
  4  7  1  0  0  0  0
  4  9  2  0  0  0  0
  5  1  1  0  0  0  0
  6  2  1  0  0  0  0
  8 23  1  6  0  0  0
 10  8  1  0  0  0  0
 11  8  1  0  0  0  0
 11 13  1  0  0  0  0
 11 24  1  0  0  0  0
 11 25  1  0  0  0  0
 12 10  1  0  0  0  0
 12 13  1  0  0  0  0
 12 14  1  0  0  0  0
 12 26  1  6  0  0  0
 14 27  1  0  0  0  0
 14 28  1  0  0  0  0
 15 14  1  0  0  0  0
 15 29  1  0  0  0  0
 15 30  1  0  0  0  0
 16 15  1  0  0  0  0
 16 17  1  0  0  0  0
 16 31  1  0  0  0  0
 16 32  1  0  0  0  0
 17 18  1  0  0  0  0
 17 33  1  0  0  0  0
 17 34  1  0  0  0  0
 18 35  1  0  0  0  0
 18 36  1  0  0  0  0
 19 18  1  0  0  0  0
 19 37  1  0  0  0  0
 19 38  1  0  0  0  0
 19 39  1  0  0  0  0
 21  5  1  0  0  0  0
 22  6  1  0  0  0  0
M  END
$$$$
51.mol
 OpenBabel03061408243D

 42 42  0  0  0  0  0  0  0  0999 V2000
    1.9998    1.1975    0.1226 C   0  0  0  0  0  0  0  0  0  0  0  0
    1.1868    1.3895   -0.9582 C   0  0  0  0  0  0  0  0  0  0  0  0
    1.4152    0.9699   -2.2179 O   0  0  0  0  0  0  0  0  0  0  0  0
    1.3723    1.8337    1.3005 C   0  0  0  0  0  0  0  0  0  0  0  0
    3.2357    0.6108    0.1856 O   0  0  0  0  0  0  0  0  0  0  0  0
   -0.0312    2.1859   -0.5203 C   0  0  2  0  0  0  0  0  0  0  0  0
    0.1524    2.4044    0.8997 O   0  0  0  0  0  0  0  0  0  0  0  0
    1.6603    1.9684    2.4780 O   0  0  0  0  0  0  0  0  0  0  0  0
    3.2893   -0.7768    0.2562 C   0  0  0  0  0  0  0  0  0  0  0  0
   -1.3581    1.4583   -0.7630 C   0  0  2  0  0  0  0  0  0  0  0  0
   -1.4261    0.1168   -0.0309 C   0  0  0  0  0  0  0  0  0  0  0  0
   -1.4422    1.2940   -2.1751 O   0  0  0  0  0  0  0  0  0  0  0  0
    4.6983   -1.2545    0.4012 C   0  0  0  0  0  0  0  0  0  0  0  0
    2.2364   -1.4056    0.2050 O   0  0  0  0  0  0  0  0  0  0  0  0
    4.8979   -2.5811   -0.3022 C   0  0  0  0  0  0  0  0  0  0  0  0
    6.2801   -3.1227   -0.0449 C   0  0  0  0  0  0  0  0  0  0  0  0
   -2.5748   -0.6080   -0.4733 O   0  0  0  0  0  0  0  0  0  0  0  0
   -3.7685   -0.3907    0.1742 C   0  0  0  0  0  0  0  0  0  0  0  0
   -4.8578   -1.2866   -0.3251 C   0  0  0  0  0  0  0  0  0  0  0  0
   -3.8088    0.4880    1.0339 O   0  0  0  0  0  0  0  0  0  0  0  0
   -5.7403   -1.7519    0.8155 C   0  0  0  0  0  0  0  0  0  0  0  0
   -6.9140   -2.5429    0.2993 C   0  0  0  0  0  0  0  0  0  0  0  0
    0.6015    1.1219   -2.7372 H   0  0  0  0  0  0  0  0  0  0  0  0
   -0.0527    3.1970   -1.0103 H   0  0  0  0  0  0  0  0  0  0  0  0
   -2.2079    2.1139   -0.4178 H   0  0  0  0  0  0  0  0  0  0  0  0
   -1.4544    0.2898    1.0765 H   0  0  0  0  0  0  0  0  0  0  0  0
   -0.5650   -0.5499   -0.3127 H   0  0  0  0  0  0  0  0  0  0  0  0
   -2.0900    0.5962   -2.3425 H   0  0  0  0  0  0  0  0  0  0  0  0
    5.4027   -0.4814   -0.0059 H   0  0  0  0  0  0  0  0  0  0  0  0
    4.9028   -1.3584    1.5015 H   0  0  0  0  0  0  0  0  0  0  0  0
    4.1243   -3.3119    0.0557 H   0  0  0  0  0  0  0  0  0  0  0  0
    4.7406   -2.4468   -1.4049 H   0  0  0  0  0  0  0  0  0  0  0  0
    6.4160   -4.0938   -0.5797 H   0  0  0  0  0  0  0  0  0  0  0  0
    7.0592   -2.4085   -0.4060 H   0  0  0  0  0  0  0  0  0  0  0  0
    6.4411   -3.2958    1.0467 H   0  0  0  0  0  0  0  0  0  0  0  0
   -5.4617   -0.7003   -1.0692 H   0  0  0  0  0  0  0  0  0  0  0  0
   -4.4104   -2.1658   -0.8597 H   0  0  0  0  0  0  0  0  0  0  0  0
   -5.1372   -2.3825    1.5208 H   0  0  0  0  0  0  0  0  0  0  0  0
   -6.1004   -0.8595    1.3941 H   0  0  0  0  0  0  0  0  0  0  0  0
   -7.5459   -2.8896    1.1524 H   0  0  0  0  0  0  0  0  0  0  0  0
   -7.5467   -1.9183   -0.3768 H   0  0  0  0  0  0  0  0  0  0  0  0
   -6.5684   -3.4389   -0.2711 H   0  0  0  0  0  0  0  0  0  0  0  0
  1  2  2  0  0  0  0
  3  2  1  0  0  0  0
  4  1  1  0  0  0  0
  5  1  1  0  0  0  0
  6  2  1  0  0  0  0
  6  7  1  0  0  0  0
  6 10  1  0  0  0  0
  6 23  1  6  0  0  0
  7  4  1  0  0  0  0
  8  4  2  0  0  0  0
  9  5  1  0  0  0  0
 10 25  1  1  0  0  0
 11 10  1  0  0  0  0
 11 26  1  0  0  0  0
 11 27  1  0  0  0  0
 12 10  1  0  0  0  0
 12 28  1  0  0  0  0
 13  9  1  0  0  0  0
 13 15  1  0  0  0  0
 14  9  2  0  0  0  0
 15 16  1  0  0  0  0
 17 11  1  0  0  0  0
 17 18  1  0  0  0  0
 18 20  2  0  0  0  0
 19 18  1  0  0  0  0
 19 21  1  0  0  0  0
 19 36  1  0  0  0  0
 21 22  1  0  0  0  0
 24  3  1  0  0  0  0
 29 13  1  0  0  0  0
 30 13  1  0  0  0  0
 31 15  1  0  0  0  0
 32 15  1  0  0  0  0
 33 16  1  0  0  0  0
 34 16  1  0  0  0  0
 35 16  1  0  0  0  0
 37 19  1  0  0  0  0
 38 21  1  0  0  0  0
 39 21  1  0  0  0  0
 40 22  1  0  0  0  0
 41 22  1  0  0  0  0
 42 22  1  0  0  0  0
M  END
$$$$
52.mol
 OpenBabel03061408243D

 27 28  0  0  0  0  0  0  0  0999 V2000
   -3.1059    1.6658   -0.0005 C   0  0  0  0  0  0  0  0  0  0  0  0
   -4.5086    1.3234   -0.0005 O   0  0  0  0  0  0  0  0  0  0  0  0
   -4.6355   -0.0745    0.0001 C   0  0  0  0  0  0  0  0  0  0  0  0
   -2.3903    0.3245    0.0000 C   0  0  0  0  0  0  0  0  0  0  0  0
   -3.2903   -0.6891    0.0004 C   0  0  0  0  0  0  0  0  0  0  0  0
   -5.7790   -0.5042    0.0003 O   0  0  0  0  0  0  0  0  0  0  0  0
   -1.0301    0.3926    0.0001 O   0  0  0  0  0  0  0  0  0  0  0  0
   -0.2560   -0.7673    0.0001 C   0  0  0  0  0  0  0  0  0  0  0  0
   -0.8375   -1.8486    0.0001 O   0  0  0  0  0  0  0  0  0  0  0  0
    1.1797   -0.4863    0.0001 C   0  0  0  0  0  0  0  0  0  0  0  0
    2.0650   -1.5795   -0.0004 C   0  0  0  0  0  0  0  0  0  0  0  0
    1.6802    0.8202    0.0004 C   0  0  0  0  0  0  0  0  0  0  0  0
    3.4346   -1.3691   -0.0004 C   0  0  0  0  0  0  0  0  0  0  0  0
    3.0539    1.0464    0.0004 C   0  0  0  0  0  0  0  0  0  0  0  0
    3.9305   -0.0481   -0.0001 C   0  0  0  0  0  0  0  0  0  0  0  0
    5.3017    0.0526   -0.0002 O   0  0  0  0  0  0  0  0  0  0  0  0
    5.8438    1.3708    0.0002 C   0  0  0  0  0  0  0  0  0  0  0  0
   -2.8983    2.2592    0.9232 H   0  0  0  0  0  0  0  0  0  0  0  0
   -2.8981    2.2586   -0.9246 H   0  0  0  0  0  0  0  0  0  0  0  0
   -3.1343   -1.7681    0.0007 H   0  0  0  0  0  0  0  0  0  0  0  0
    1.6574   -2.6047   -0.0006 H   0  0  0  0  0  0  0  0  0  0  0  0
    0.9840    1.6746    0.0007 H   0  0  0  0  0  0  0  0  0  0  0  0
    4.1414   -2.2116   -0.0008 H   0  0  0  0  0  0  0  0  0  0  0  0
    3.4348    2.0771    0.0006 H   0  0  0  0  0  0  0  0  0  0  0  0
    6.9494    1.1932    0.0000 H   0  0  0  0  0  0  0  0  0  0  0  0
    5.5317    1.9239   -0.9185 H   0  0  0  0  0  0  0  0  0  0  0  0
    5.5319    1.9233    0.9194 H   0  0  0  0  0  0  0  0  0  0  0  0
  1  4  1  0  0  0  0
  2  1  1  0  0  0  0
  2  3  1  0  0  0  0
  3  5  1  0  0  0  0
  3  6  2  0  0  0  0
  5  4  2  0  0  0  0
  7  4  1  0  0  0  0
  7  8  1  0  0  0  0
  9  8  2  0  0  0  0
 10  8  1  0  0  0  0
 10 11  1  0  0  0  0
 10 12  2  0  0  0  0
 11 21  1  0  0  0  0
 12 22  1  0  0  0  0
 13 11  2  0  0  0  0
 13 15  1  0  0  0  0
 13 23  1  0  0  0  0
 14 12  1  0  0  0  0
 14 24  1  0  0  0  0
 15 14  2  0  0  0  0
 15 16  1  0  0  0  0
 17 16  1  0  0  0  0
 17 25  1  0  0  0  0
 17 26  1  0  0  0  0
 17 27  1  0  0  0  0
 18  1  1  0  0  0  0
 19  1  1  0  0  0  0
 20  5  1  0  0  0  0
M  END
$$$$
53.mol
 OpenBabel03061408243D

 41 42  0  0  0  0  0  0  0  0999 V2000
    1.6134   -0.2617   -1.0848 C   0  0  0  0  0  0  0  0  0  0  0  0
    1.2363    0.8271   -1.7895 O   0  0  0  0  0  0  0  0  0  0  0  0
    0.7837   -1.1360   -0.4414 C   0  0  0  0  0  0  0  0  0  0  0  0
    3.0486   -0.7280   -0.9182 C   0  0  1  0  0  0  0  0  0  0  0  0
    1.6206   -2.1453    0.2444 C   0  0  0  0  0  0  0  0  0  0  0  0
   -0.5804   -1.1629   -0.5035 O   0  0  0  0  0  0  0  0  0  0  0  0
    3.9885    0.3188   -0.3139 C   0  0  1  0  0  0  0  0  0  0  0  0
    2.9699   -1.8730   -0.0320 O   0  0  0  0  0  0  0  0  0  0  0  0
    4.0195    1.3864   -1.2532 O   0  0  0  0  0  0  0  0  0  0  0  0
    3.5125    0.8059    1.0574 C   0  0  0  0  0  0  0  0  0  0  0  0
    4.4155    1.8313    1.4395 O   0  0  0  0  0  0  0  0  0  0  0  0
    1.4118   -3.0919    0.9866 O   0  0  0  0  0  0  0  0  0  0  0  0
   -1.2407   -1.0823    0.7638 C   0  0  2  0  0  0  0  0  0  0  0  0
   -2.7210   -1.4464    0.5441 C   0  0  2  0  0  0  0  0  0  0  0  0
   -1.0820    0.2468    1.2107 O   0  0  0  0  0  0  0  0  0  0  0  0
   -2.7700   -2.7606    0.0310 O   0  0  0  0  0  0  0  0  0  0  0  0
   -3.3711   -0.4324   -0.4081 C   0  0  1  0  0  0  0  0  0  0  0  0
   -1.6597    1.2416    0.3584 C   0  0  1  0  0  0  0  0  0  0  0  0
   -4.7491   -0.7568   -0.4667 O   0  0  0  0  0  0  0  0  0  0  0  0
   -3.1594    0.9850    0.1486 C   0  0  1  0  0  0  0  0  0  0  0  0
   -3.6982    1.8664   -0.8215 O   0  0  0  0  0  0  0  0  0  0  0  0
   -1.4035    2.5773    1.0646 C   0  0  0  0  0  0  0  0  0  0  0  0
   -1.7753    3.6594    0.2351 O   0  0  0  0  0  0  0  0  0  0  0  0
    2.0467    1.2636   -2.1153 H   0  0  0  0  0  0  0  0  0  0  0  0
    3.4666   -1.0937   -1.8960 H   0  0  0  0  0  0  0  0  0  0  0  0
    5.0193   -0.1246   -0.2151 H   0  0  0  0  0  0  0  0  0  0  0  0
    4.5189    2.1051   -0.8411 H   0  0  0  0  0  0  0  0  0  0  0  0
    3.5339   -0.0444    1.7880 H   0  0  0  0  0  0  0  0  0  0  0  0
    2.4725    1.2237    0.9863 H   0  0  0  0  0  0  0  0  0  0  0  0
    4.2089    2.0598    2.3530 H   0  0  0  0  0  0  0  0  0  0  0  0
   -0.7484   -1.7318    1.5392 H   0  0  0  0  0  0  0  0  0  0  0  0
   -3.2384   -1.4126    1.5451 H   0  0  0  0  0  0  0  0  0  0  0  0
   -3.6735   -2.8961   -0.2883 H   0  0  0  0  0  0  0  0  0  0  0  0
   -2.9137   -0.5153   -1.4334 H   0  0  0  0  0  0  0  0  0  0  0  0
   -1.1333    1.2195   -0.6388 H   0  0  0  0  0  0  0  0  0  0  0  0
   -5.1686   -0.0722   -1.0050 H   0  0  0  0  0  0  0  0  0  0  0  0
   -3.7125    1.1006    1.1219 H   0  0  0  0  0  0  0  0  0  0  0  0
   -3.5942    2.7659   -0.4793 H   0  0  0  0  0  0  0  0  0  0  0  0
   -2.0461    2.6786    1.9790 H   0  0  0  0  0  0  0  0  0  0  0  0
   -0.3226    2.6494    1.3547 H   0  0  0  0  0  0  0  0  0  0  0  0
   -1.2201    3.6263   -0.5541 H   0  0  0  0  0  0  0  0  0  0  0  0
  1  4  1  0  0  0  0
  2  1  1  0  0  0  0
  2 24  1  0  0  0  0
  3  1  2  0  0  0  0
  3  6  1  0  0  0  0
  4 25  1  6  0  0  0
  5  3  1  0  0  0  0
  5  8  1  0  0  0  0
  5 12  2  0  0  0  0
  7  4  1  0  0  0  0
  7 10  1  0  0  0  0
  7 26  1  1  0  0  0
  8  4  1  0  0  0  0
  9  7  1  0  0  0  0
 10 28  1  0  0  0  0
 11 10  1  0  0  0  0
 13  6  1  0  0  0  0
 13 14  1  0  0  0  0
 13 31  1  1  0  0  0
 14 32  1  1  0  0  0
 15 13  1  0  0  0  0
 15 18  1  0  0  0  0
 16 14  1  0  0  0  0
 17 14  1  0  0  0  0
 17 34  1  6  0  0  0
 18 35  1  6  0  0  0
 19 17  1  0  0  0  0
 20 17  1  0  0  0  0
 20 18  1  0  0  0  0
 20 21  1  0  0  0  0
 20 37  1  1  0  0  0
 22 18  1  0  0  0  0
 22 23  1  0  0  0  0
 27  9  1  0  0  0  0
 29 10  1  0  0  0  0
 30 11  1  0  0  0  0
 33 16  1  0  0  0  0
 36 19  1  0  0  0  0
 38 21  1  0  0  0  0
 39 22  1  0  0  0  0
 40 22  1  0  0  0  0
 41 23  1  0  0  0  0
M  END
$$$$
54.mol
 OpenBabel03061408243D

 21 21  0  0  0  0  0  0  0  0999 V2000
   -1.2576    0.7356   -0.0323 C   0  0  0  0  0  0  0  0  0  0  0  0
   -1.5624   -0.7081   -0.1154 C   0  0  0  0  0  0  0  0  0  0  0  0
    0.0857    0.8506    0.1695 C   0  0  0  0  0  0  0  0  0  0  0  0
   -0.3795   -1.4498    0.0385 O   0  0  0  0  0  0  0  0  0  0  0  0
   -2.5736   -1.3717   -0.2911 O   0  0  0  0  0  0  0  0  0  0  0  0
   -2.2783    1.7760   -0.1536 C   0  0  0  0  0  0  0  0  0  0  0  0
    0.7298   -0.5320    0.2462 C   0  0  1  0  0  0  0  0  0  0  0  0
    0.7693    2.0098    0.2958 O   0  0  0  0  0  0  0  0  0  0  0  0
    1.7297   -0.7647   -0.8942 C   0  0  0  0  0  0  0  0  0  0  0  0
    1.3491   -0.8043    1.6016 C   0  0  0  0  0  0  0  0  0  0  0  0
    2.7542    0.2077   -0.7451 O   0  0  0  0  0  0  0  0  0  0  0  0
   -2.9633    1.5517   -1.0098 H   0  0  0  0  0  0  0  0  0  0  0  0
   -2.8950    1.8264    0.7801 H   0  0  0  0  0  0  0  0  0  0  0  0
   -1.8012    2.7740   -0.3188 H   0  0  0  0  0  0  0  0  0  0  0  0
    1.7206    1.7944    0.2941 H   0  0  0  0  0  0  0  0  0  0  0  0
    1.2175   -0.6499   -1.8854 H   0  0  0  0  0  0  0  0  0  0  0  0
    2.1599   -1.7973   -0.8094 H   0  0  0  0  0  0  0  0  0  0  0  0
    0.6186   -0.5866    2.4164 H   0  0  0  0  0  0  0  0  0  0  0  0
    2.2529   -0.1598    1.7248 H   0  0  0  0  0  0  0  0  0  0  0  0
    1.6485   -1.8779    1.6684 H   0  0  0  0  0  0  0  0  0  0  0  0
    3.3340    0.1203   -1.5105 H   0  0  0  0  0  0  0  0  0  0  0  0
  2  1  1  0  0  0  0
  2  4  1  0  0  0  0
  2  5  2  0  0  0  0
  3  1  2  0  0  0  0
  3  7  1  0  0  0  0
  3  8  1  0  0  0  0
  4  7  1  0  0  0  0
  6  1  1  0  0  0  0
  6 12  1  0  0  0  0
  6 13  1  0  0  0  0
  6 14  1  0  0  0  0
  7  9  1  6  0  0  0
  9 11  1  0  0  0  0
  9 16  1  0  0  0  0
  9 17  1  0  0  0  0
 10  7  1  0  0  0  0
 10 18  1  0  0  0  0
 10 19  1  0  0  0  0
 15  8  1  0  0  0  0
 20 10  1  0  0  0  0
 21 11  1  0  0  0  0
M  END
$$$$
55.mol
 OpenBabel03061408243D

 25 26  0  0  0  0  0  0  0  0999 V2000
   -4.0643    0.2627   -0.0127 C   0  0  0  0  0  0  0  0  0  0  0  0
   -2.8745   -0.6768   -0.0442 C   0  0  0  0  0  0  0  0  0  0  0  0
   -1.7031    0.0577    0.0077 C   0  0  0  0  0  0  0  0  0  0  0  0
   -3.1041   -1.9804   -0.1137 O   0  0  0  0  0  0  0  0  0  0  0  0
   -3.4904    1.5859    0.0585 O   0  0  0  0  0  0  0  0  0  0  0  0
   -2.0985    1.4778    0.0702 C   0  0  0  0  0  0  0  0  0  0  0  0
   -0.3349   -0.4383    0.0010 C   0  0  0  0  0  0  0  0  0  0  0  0
   -1.4818    2.5359    0.1258 O   0  0  0  0  0  0  0  0  0  0  0  0
   -0.1386   -2.0430   -0.0947 S   0  0  0  0  0  0  0  0  0  0  0  0
    0.6462    0.4993    0.0818 N   0  0  0  0  0  0  0  0  0  0  0  0
    2.0463    0.3124    0.0420 C   0  0  0  0  0  0  0  0  0  0  0  0
    2.8434    1.4512   -0.2433 C   0  0  0  0  0  0  0  0  0  0  0  0
    2.6846   -0.9167    0.2951 C   0  0  0  0  0  0  0  0  0  0  0  0
    4.2272    1.3452   -0.2743 C   0  0  0  0  0  0  0  0  0  0  0  0
    4.0763   -0.9981    0.2565 C   0  0  0  0  0  0  0  0  0  0  0  0
    4.8518    0.1216   -0.0267 C   0  0  0  0  0  0  0  0  0  0  0  0
   -4.6745    0.2035   -0.9486 H   0  0  0  0  0  0  0  0  0  0  0  0
   -4.6967    0.1135    0.8980 H   0  0  0  0  0  0  0  0  0  0  0  0
   -2.2219   -2.4652   -0.1316 H   0  0  0  0  0  0  0  0  0  0  0  0
    0.3688    1.4673    0.1128 H   0  0  0  0  0  0  0  0  0  0  0  0
    2.3750    2.4285   -0.4416 H   0  0  0  0  0  0  0  0  0  0  0  0
    2.0945   -1.8255    0.5156 H   0  0  0  0  0  0  0  0  0  0  0  0
    4.8332    2.2363   -0.4979 H   0  0  0  0  0  0  0  0  0  0  0  0
    4.5587   -1.9678    0.4540 H   0  0  0  0  0  0  0  0  0  0  0  0
    5.9483    0.0461   -0.0559 H   0  0  0  0  0  0  0  0  0  0  0  0
  1  5  1  0  0  0  0
  1 18  1  0  0  0  0
  2  1  1  0  0  0  0
  2  4  1  0  0  0  0
  3  2  2  0  0  0  0
  3  6  1  0  0  0  0
  3  7  1  0  0  0  0
  6  5  1  0  0  0  0
  7  9  2  0  0  0  0
  8  6  2  0  0  0  0
 10  7  1  0  0  0  0
 10 11  1  0  0  0  0
 11 12  1  0  0  0  0
 13 11  2  0  0  0  0
 13 15  1  0  0  0  0
 13 22  1  0  0  0  0
 14 12  2  0  0  0  0
 14 16  1  0  0  0  0
 14 23  1  0  0  0  0
 16 15  2  0  0  0  0
 17  1  1  0  0  0  0
 19  4  1  0  0  0  0
 20 10  1  0  0  0  0
 21 12  1  0  0  0  0
 24 15  1  0  0  0  0
 25 16  1  0  0  0  0
M  END
$$$$
56.mol
 OpenBabel03061408243D

 26 26  0  0  0  0  0  0  0  0999 V2000
   -1.3805   -2.4706    0.1171 C   0  0  0  0  0  0  0  0  0  0  0  0
   -0.8793   -3.8633    0.4069 C   0  0  0  0  0  0  0  0  0  0  0  0
   -0.2778   -1.5823    0.4193 O   0  0  0  0  0  0  0  0  0  0  0  0
   -0.5574   -0.2644    0.2732 C   0  0  0  0  0  0  0  0  0  0  0  0
   -1.6521    0.3926   -0.2069 C   0  0  0  0  0  0  0  0  0  0  0  0
    0.4691    0.7512    0.7478 C   0  0  2  0  0  0  0  0  0  0  0  0
   -1.4099    1.8465   -0.0816 C   0  0  0  0  0  0  0  0  0  0  0  0
   -2.7849   -0.1730   -0.7194 O   0  0  0  0  0  0  0  0  0  0  0  0
   -0.1598    2.0467    0.4876 O   0  0  0  0  0  0  0  0  0  0  0  0
    1.8214    0.7459    0.0257 C   0  0  2  0  0  0  0  0  0  0  0  0
   -2.0787    2.8323   -0.3595 O   0  0  0  0  0  0  0  0  0  0  0  0
    2.1015   -0.5789   -0.6893 C   0  0  0  0  0  0  0  0  0  0  0  0
    2.7926    0.9701    1.0384 O   0  0  0  0  0  0  0  0  0  0  0  0
    3.3986   -0.4450   -1.2508 O   0  0  0  0  0  0  0  0  0  0  0  0
   -1.6616   -2.3366   -0.9603 H   0  0  0  0  0  0  0  0  0  0  0  0
   -2.2537   -2.1941    0.7636 H   0  0  0  0  0  0  0  0  0  0  0  0
   -1.6975   -4.5927    0.1958 H   0  0  0  0  0  0  0  0  0  0  0  0
   -0.5725   -3.9565    1.4762 H   0  0  0  0  0  0  0  0  0  0  0  0
    0.0015   -4.1064   -0.2342 H   0  0  0  0  0  0  0  0  0  0  0  0
    0.6178    0.6902    1.8611 H   0  0  0  0  0  0  0  0  0  0  0  0
   -3.4058    0.5565   -0.8855 H   0  0  0  0  0  0  0  0  0  0  0  0
    1.8558    1.5930   -0.7179 H   0  0  0  0  0  0  0  0  0  0  0  0
    1.3449   -0.7541   -1.4981 H   0  0  0  0  0  0  0  0  0  0  0  0
    2.0758   -1.4306    0.0412 H   0  0  0  0  0  0  0  0  0  0  0  0
    3.6559    0.9227    0.6053 H   0  0  0  0  0  0  0  0  0  0  0  0
    3.6353   -1.3070   -1.6110 H   0  0  0  0  0  0  0  0  0  0  0  0
  1  2  1  0  0  0  0
  1  3  1  0  0  0  0
  4  3  1  0  0  0  0
  4  5  2  0  0  0  0
  4  6  1  0  0  0  0
  5  7  1  0  0  0  0
  5  8  1  0  0  0  0
  6 20  1  1  0  0  0
  9  6  1  0  0  0  0
  9  7  1  0  0  0  0
 10  6  1  0  0  0  0
 10 12  1  0  0  0  0
 10 13  1  0  0  0  0
 10 22  1  6  0  0  0
 11  7  2  0  0  0  0
 12 14  1  0  0  0  0
 15  1  1  0  0  0  0
 16  1  1  0  0  0  0
 17  2  1  0  0  0  0
 18  2  1  0  0  0  0
 19  2  1  0  0  0  0
 21  8  1  0  0  0  0
 23 12  1  0  0  0  0
 24 12  1  0  0  0  0
 25 13  1  0  0  0  0
 26 14  1  0  0  0  0
M  END
$$$$

 OpenBabel03061408243D

 43 43  0  0  0  0  0  0  0  0999 V2000
    1.5978    2.8416    2.8468 C   0  0  0  0  0  0  0  0  0  0  0  0
    1.0122    1.6117    2.9355 C   0  0  0  0  0  0  0  0  0  0  0  0
    0.6054    0.9798    4.0708 O   0  0  0  0  0  0  0  0  0  0  0  0
    1.9235    3.1293    1.3925 C   0  0  2  0  0  0  0  0  0  0  0  0
    1.8329    3.6998    3.8650 O   0  0  0  0  0  0  0  0  0  0  0  0
    0.9409    1.0384    1.5726 C   0  0  0  0  0  0  0  0  0  0  0  0
    1.5181    1.9360    0.6696 O   0  0  0  0  0  0  0  0  0  0  0  0
    3.4017    3.4138    1.1107 C   0  0  2  0  0  0  0  0  0  0  0  0
    4.3133    2.3015    1.6296 C   0  0  0  0  0  0  0  0  0  0  0  0
    3.6769    4.6474    1.7637 O   0  0  0  0  0  0  0  0  0  0  0  0
    0.4928    0.0000    1.1104 O   0  0  0  0  0  0  0  0  0  0  0  0
    5.6439    2.7190    1.2933 O   0  0  0  0  0  0  0  0  0  0  0  0
    6.6462    1.7970    1.4769 C   0  0  0  0  0  0  0  0  0  0  0  0
    7.9847    2.3179    1.0593 C   0  0  0  0  0  0  0  0  0  0  0  0
    6.3363    0.6962    1.9295 O   0  0  0  0  0  0  0  0  0  0  0  0
    9.0678    1.8501    2.0093 C   0  0  0  0  0  0  0  0  0  0  0  0
   10.4349    2.2618    1.5068 C   0  0  0  0  0  0  0  0  0  0  0  0
   11.5216    1.8140    2.4609 C   0  0  0  0  0  0  0  0  0  0  0  0
   12.8912    2.2195    1.9601 C   0  0  0  0  0  0  0  0  0  0  0  0
   13.9795    1.7730    2.9132 C   0  0  0  0  0  0  0  0  0  0  0  0
   15.3452    2.1746    2.4194 C   0  0  0  0  0  0  0  0  0  0  0  0
    0.0000    0.2722    3.7907 H   0  0  0  0  0  0  0  0  0  0  0  0
    1.2960    3.9768    1.0019 H   0  0  0  0  0  0  0  0  0  0  0  0
    2.4318    4.3928    3.5282 H   0  0  0  0  0  0  0  0  0  0  0  0
    3.5476    3.5334    0.0000 H   0  0  0  0  0  0  0  0  0  0  0  0
    4.0774    1.3255    1.1319 H   0  0  0  0  0  0  0  0  0  0  0  0
    4.2411    2.1936    2.7431 H   0  0  0  0  0  0  0  0  0  0  0  0
    4.6257    4.8056    1.6700 H   0  0  0  0  0  0  0  0  0  0  0  0
    8.1833    1.9339    0.0220 H   0  0  0  0  0  0  0  0  0  0  0  0
    7.9591    3.4383    1.0117 H   0  0  0  0  0  0  0  0  0  0  0  0
    8.8905    2.2868    3.0272 H   0  0  0  0  0  0  0  0  0  0  0  0
    9.0164    0.7334    2.1138 H   0  0  0  0  0  0  0  0  0  0  0  0
   10.6158    1.8136    0.4942 H   0  0  0  0  0  0  0  0  0  0  0  0
   10.4742    3.3768    1.3880 H   0  0  0  0  0  0  0  0  0  0  0  0
   11.3426    2.2636    3.4732 H   0  0  0  0  0  0  0  0  0  0  0  0
   11.4796    0.6993    2.5820 H   0  0  0  0  0  0  0  0  0  0  0  0
   13.0707    1.7694    0.9482 H   0  0  0  0  0  0  0  0  0  0  0  0
   12.9331    3.3341    1.8382 H   0  0  0  0  0  0  0  0  0  0  0  0
   13.7973    2.2224    3.9252 H   0  0  0  0  0  0  0  0  0  0  0  0
   13.9352    0.6583    3.0347 H   0  0  0  0  0  0  0  0  0  0  0  0
   16.1319    1.8361    3.1361 H   0  0  0  0  0  0  0  0  0  0  0  0
   15.5552    1.7160    1.4229 H   0  0  0  0  0  0  0  0  0  0  0  0
   15.4168    3.2844    2.3155 H   0  0  0  0  0  0  0  0  0  0  0  0
  1  2  2  0  0  0  0
  1  5  1  0  0  0  0
  2  6  1  0  0  0  0
  3  2  1  0  0  0  0
  3 22  1  0  0  0  0
  4  1  1  0  0  0  0
  4  7  1  0  0  0  0
  4  8  1  0  0  0  0
  4 23  1  6  0  0  0
  7  6  1  0  0  0  0
  8  9  1  0  0  0  0
  8 10  1  0  0  0  0
  8 25  1  6  0  0  0
 11  6  2  0  0  0  0
 12  9  1  0  0  0  0
 12 13  1  0  0  0  0
 13 14  1  0  0  0  0
 13 15  2  0  0  0  0
 14 16  1  0  0  0  0
 14 29  1  0  0  0  0
 14 30  1  0  0  0  0
 16 17  1  0  0  0  0
 16 31  1  0  0  0  0
 16 32  1  0  0  0  0
 17 18  1  0  0  0  0
 17 33  1  0  0  0  0
 17 34  1  0  0  0  0
 18 19  1  0  0  0  0
 18 35  1  0  0  0  0
 18 36  1  0  0  0  0
 19 20  1  0  0  0  0
 19 37  1  0  0  0  0
 19 38  1  0  0  0  0
 20 39  1  0  0  0  0
 21 20  1  0  0  0  0
 21 41  1  0  0  0  0
 21 42  1  0  0  0  0
 24  5  1  0  0  0  0
 26  9  1  0  0  0  0
 27  9  1  0  0  0  0
 28 10  1  0  0  0  0
 40 20  1  0  0  0  0
 43 21  1  0  0  0  0
M  END
$$$$
58.mol
 OpenBabel03061408243D

 22 23  0  0  0  0  0  0  0  0999 V2000
    4.0089    0.0702    0.2142 C   0  0  0  0  0  0  0  0  0  0  0  0
    5.3209   -0.1407    0.4696 F   0  0  0  0  0  0  0  0  0  0  0  0
    3.3095   -0.8183   -0.6258 C   0  0  0  0  0  0  0  0  0  0  0  0
    3.3549    1.1761    0.7925 C   0  0  0  0  0  0  0  0  0  0  0  0
    1.9614   -0.5999   -0.8893 C   0  0  0  0  0  0  0  0  0  0  0  0
    2.0062    1.3911    0.5320 C   0  0  0  0  0  0  0  0  0  0  0  0
    1.3247    0.5014   -0.3083 C   0  0  0  0  0  0  0  0  0  0  0  0
    0.0118    0.8508   -0.6653 O   0  0  0  0  0  0  0  0  0  0  0  0
   -0.9817    0.0608   -0.1715 C   0  0  0  0  0  0  0  0  0  0  0  0
   -2.2748    0.4678   -0.0183 C   0  0  0  0  0  0  0  0  0  0  0  0
   -0.8579   -1.4088    0.2438 C   0  0  1  0  0  0  0  0  0  0  0  0
   -3.0538   -0.6903    0.4910 C   0  0  0  0  0  0  0  0  0  0  0  0
   -2.9644    1.9491   -0.3169 Cl  0  0  0  0  0  0  0  0  0  0  0  0
   -2.1899   -1.7825    0.6470 O   0  0  0  0  0  0  0  0  0  0  0  0
   -0.5355   -2.2782   -0.7962 O   0  0  0  0  0  0  0  0  0  0  0  0
   -4.2187   -0.8777    0.7948 O   0  0  0  0  0  0  0  0  0  0  0  0
    3.8344   -1.6772   -1.0695 H   0  0  0  0  0  0  0  0  0  0  0  0
    3.9161    1.8613    1.4448 H   0  0  0  0  0  0  0  0  0  0  0  0
    1.3957   -1.2900   -1.5372 H   0  0  0  0  0  0  0  0  0  0  0  0
    1.4791    2.2547    0.9650 H   0  0  0  0  0  0  0  0  0  0  0  0
   -0.1384   -1.5923    1.0835 H   0  0  0  0  0  0  0  0  0  0  0  0
   -1.3049   -2.3677   -1.3777 H   0  0  0  0  0  0  0  0  0  0  0  0
  1  4  2  0  0  0  0
  2  1  1  0  0  0  0
  3  1  1  0  0  0  0
  3  5  2  0  0  0  0
  3 17  1  0  0  0  0
  4  6  1  0  0  0  0
  4 18  1  0  0  0  0
  5 19  1  0  0  0  0
  6 20  1  0  0  0  0
  7  5  1  0  0  0  0
  7  6  2  0  0  0  0
  7  8  1  0  0  0  0
  8  9  1  0  0  0  0
  9 10  2  0  0  0  0
  9 11  1  0  0  0  0
 11 21  1  1  0  0  0
 12 10  1  0  0  0  0
 13 10  1  0  0  0  0
 14 11  1  0  0  0  0
 14 12  1  0  0  0  0
 15 11  1  0  0  0  0
 15 22  1  0  0  0  0
 16 12  2  0  0  0  0
M  END
$$$$
59.mol
 OpenBabel03061408243D

 37 38  0  0  0  0  0  0  0  0999 V2000
   -2.9939    0.4400   -0.2627 C   0  0  0  0  0  0  0  0  0  0  0  0
   -1.9492   -0.3414   -0.6563 C   0  0  0  0  0  0  0  0  0  0  0  0
   -3.9520   -0.3552    0.6112 C   0  0  1  0  0  0  0  0  0  0  0  0
   -3.1806    1.7339   -0.6193 O   0  0  0  0  0  0  0  0  0  0  0  0
   -2.1726   -1.6799   -0.0632 C   0  0  0  0  0  0  0  0  0  0  0  0
   -0.7992   -0.0260   -1.5214 C   0  0  0  0  0  0  0  0  0  0  0  0
   -3.3512   -1.6770    0.6846 O   0  0  0  0  0  0  0  0  0  0  0  0
   -4.1044    0.2058    2.0041 C   0  0  0  0  0  0  0  0  0  0  0  0
   -1.5617   -2.7400   -0.1088 O   0  0  0  0  0  0  0  0  0  0  0  0
    0.4275    0.3747   -0.7732 C   0  0  0  0  0  0  0  0  0  0  0  0
    0.6418    1.7131   -0.3997 C   0  0  0  0  0  0  0  0  0  0  0  0
    1.4362   -0.5698   -0.4771 C   0  0  0  0  0  0  0  0  0  0  0  0
    1.8435    2.1252    0.2210 C   0  0  0  0  0  0  0  0  0  0  0  0
   -0.2704    2.7150   -0.6175 O   0  0  0  0  0  0  0  0  0  0  0  0
    2.8210    1.1707    0.4701 C   0  0  0  0  0  0  0  0  0  0  0  0
    2.0376    3.5462    0.5851 C   0  0  0  0  0  0  0  0  0  0  0  0
    2.6458   -0.1795    0.1311 C   0  0  0  0  0  0  0  0  0  0  0  0
    3.7517   -1.1096    0.4456 C   0  0  0  0  0  0  0  0  0  0  0  0
    4.6154   -0.8006    1.2810 O   0  0  0  0  0  0  0  0  0  0  0  0
    3.8170   -2.4105   -0.2835 C   0  0  0  0  0  0  0  0  0  0  0  0
    1.3004   -1.8959   -0.8005 O   0  0  0  0  0  0  0  0  0  0  0  0
   -4.9453   -0.4889    0.1026 H   0  0  0  0  0  0  0  0  0  0  0  0
   -3.9391    2.0755   -0.1168 H   0  0  0  0  0  0  0  0  0  0  0  0
   -0.5729   -0.9229   -2.1661 H   0  0  0  0  0  0  0  0  0  0  0  0
   -1.0906    0.7989   -2.2325 H   0  0  0  0  0  0  0  0  0  0  0  0
   -4.7507   -0.4737    2.6116 H   0  0  0  0  0  0  0  0  0  0  0  0
   -4.5789    1.2150    1.9537 H   0  0  0  0  0  0  0  0  0  0  0  0
   -3.1123    0.2900    2.5097 H   0  0  0  0  0  0  0  0  0  0  0  0
   -1.1016    2.3282   -0.9321 H   0  0  0  0  0  0  0  0  0  0  0  0
    3.7657    1.4668    0.9611 H   0  0  0  0  0  0  0  0  0  0  0  0
    1.1793    3.9044    1.2074 H   0  0  0  0  0  0  0  0  0  0  0  0
    2.9852    3.6913    1.1583 H   0  0  0  0  0  0  0  0  0  0  0  0
    2.0750    4.1763   -0.3390 H   0  0  0  0  0  0  0  0  0  0  0  0
    4.8222   -2.8798   -0.1550 H   0  0  0  0  0  0  0  0  0  0  0  0
    3.6108   -2.2582   -1.3707 H   0  0  0  0  0  0  0  0  0  0  0  0
    3.0368   -3.1013    0.1254 H   0  0  0  0  0  0  0  0  0  0  0  0
    0.3559   -2.1269   -0.8227 H   0  0  0  0  0  0  0  0  0  0  0  0
  1  3  1  0  0  0  0
  1  4  1  0  0  0  0
  2  1  2  0  0  0  0
  2  5  1  0  0  0  0
  2  6  1  0  0  0  0
  3 22  1  6  0  0  0
  6 24  1  0  0  0  0
  7  3  1  0  0  0  0
  7  5  1  0  0  0  0
  8  3  1  0  0  0  0
  8 26  1  0  0  0  0
  8 27  1  0  0  0  0
  8 28  1  0  0  0  0
  9  5  2  0  0  0  0
 10  6  1  0  0  0  0
 10 11  1  0  0  0  0
 12 10  2  0  0  0  0
 12 17  1  0  0  0  0
 12 21  1  0  0  0  0
 13 11  2  0  0  0  0
 13 15  1  0  0  0  0
 13 16  1  0  0  0  0
 14 11  1  0  0  0  0
 14 29  1  0  0  0  0
 15 30  1  0  0  0  0
 16 31  1  0  0  0  0
 16 32  1  0  0  0  0
 16 33  1  0  0  0  0
 17 15  2  0  0  0  0
 18 17  1  0  0  0  0
 18 19  2  0  0  0  0
 18 20  1  0  0  0  0
 20 34  1  0  0  0  0
 20 35  1  0  0  0  0
 20 36  1  0  0  0  0
 21 37  1  0  0  0  0
 23  4  1  0  0  0  0
 25  6  1  0  0  0  0
M  END
$$$$
60.mol
 OpenBabel03061408243D

 57 61  0  0  0  0  0  0  0  0999 V2000
   -1.6882   -0.0906   -0.2712 C   0  0  1  0  0  0  0  0  0  0  0  0
   -2.2786   -1.4385   -0.0959 C   0  0  0  0  0  0  0  0  0  0  0  0
   -2.5280    0.8138   -1.1005 C   0  0  0  0  0  0  0  0  0  0  0  0
   -1.3404    0.5498    1.0492 C   0  0  0  0  0  0  0  0  0  0  0  0
   -1.8134   -2.5734   -0.7110 C   0  0  0  0  0  0  0  0  0  0  0  0
   -3.4048   -1.8576    0.7559 C   0  0  0  0  0  0  0  0  0  0  0  0
   -1.8865    1.7533   -2.0543 C   0  0  0  0  0  0  0  0  0  0  0  0
   -3.8725    1.0071   -1.2114 C   0  0  0  0  0  0  0  0  0  0  0  0
   -0.0113    0.5924    1.5448 C   0  0  0  0  0  0  0  0  0  0  0  0
   -2.3722    1.1126    1.8092 C   0  0  0  0  0  0  0  0  0  0  0  0
   -2.4807   -3.7428   -0.3852 O   0  0  0  0  0  0  0  0  0  0  0  0
   -0.8252   -2.7756   -1.5966 O   0  0  0  0  0  0  0  0  0  0  0  0
   -2.8699    2.4994   -2.7187 O   0  0  0  0  0  0  0  0  0  0  0  0
   -0.7322    2.0001   -2.3743 O   0  0  0  0  0  0  0  0  0  0  0  0
    1.0438   -0.0361    0.8145 N   0  0  0  0  0  0  0  0  0  0  0  0
    2.0802   -0.6790    1.6004 C   0  0  0  0  0  0  0  0  0  0  0  0
    1.5671    0.7368   -0.3024 C   0  0  0  0  0  0  0  0  0  0  0  0
    0.2172    1.2165    2.7914 C   0  0  0  0  0  0  0  0  0  0  0  0
   -4.1643    2.0847   -2.2370 C   0  0  0  0  0  0  0  0  0  0  0  0
   -4.8413    0.3440   -0.5359 O   0  0  0  0  0  0  0  0  0  0  0  0
   -3.5216   -3.3786    0.5640 C   0  0  0  0  0  0  0  0  0  0  0  0
   -4.1495   -1.2118    1.4866 O   0  0  0  0  0  0  0  0  0  0  0  0
    3.3651    0.1385    1.8632 C   0  0  0  0  0  0  0  0  0  0  0  0
    2.8163    1.5830    0.0170 C   0  0  0  0  0  0  0  0  0  0  0  0
    3.8745    0.8812    0.7208 N   0  0  0  0  0  0  0  0  0  0  0  0
    4.8577    0.2116   -0.0573 C   0  0  0  0  0  0  0  0  0  0  0  0
    6.0630   -0.1866    0.5715 C   0  0  0  0  0  0  0  0  0  0  0  0
    4.7333   -0.0068   -1.4463 C   0  0  0  0  0  0  0  0  0  0  0  0
   -2.1267    1.7197    3.0361 C   0  0  0  0  0  0  0  0  0  0  0  0
   -0.8240    1.7706    3.5260 C   0  0  0  0  0  0  0  0  0  0  0  0
    7.0880   -0.7677   -0.1653 C   0  0  0  0  0  0  0  0  0  0  0  0
    5.7738   -0.5821   -2.1709 C   0  0  0  0  0  0  0  0  0  0  0  0
    6.9529   -0.9676   -1.5387 C   0  0  0  0  0  0  0  0  0  0  0  0
   -0.7348   -0.2414   -0.8733 H   0  0  0  0  0  0  0  0  0  0  0  0
   -3.4073    1.0382    1.4309 H   0  0  0  0  0  0  0  0  0  0  0  0
   -0.7595   -3.7334   -1.7716 H   0  0  0  0  0  0  0  0  0  0  0  0
    2.3645   -1.6063    1.0232 H   0  0  0  0  0  0  0  0  0  0  0  0
    1.6628   -1.0013    2.5936 H   0  0  0  0  0  0  0  0  0  0  0  0
    0.7704    1.4236   -0.7067 H   0  0  0  0  0  0  0  0  0  0  0  0
    1.8222   -0.0116   -1.1066 H   0  0  0  0  0  0  0  0  0  0  0  0
    1.2386    1.2711    3.1986 H   0  0  0  0  0  0  0  0  0  0  0  0
   -4.6611    2.9803   -1.7872 H   0  0  0  0  0  0  0  0  0  0  0  0
   -4.7426    1.6965   -3.1122 H   0  0  0  0  0  0  0  0  0  0  0  0
   -5.6910    0.7580   -0.7587 H   0  0  0  0  0  0  0  0  0  0  0  0
   -4.4960   -3.6761    0.1081 H   0  0  0  0  0  0  0  0  0  0  0  0
   -3.3157   -3.9410    1.5061 H   0  0  0  0  0  0  0  0  0  0  0  0
    3.1691    0.9009    2.6697 H   0  0  0  0  0  0  0  0  0  0  0  0
    4.1496   -0.5721    2.2436 H   0  0  0  0  0  0  0  0  0  0  0  0
    2.5145    2.4386    0.6881 H   0  0  0  0  0  0  0  0  0  0  0  0
    3.2112    2.0221   -0.9389 H   0  0  0  0  0  0  0  0  0  0  0  0
    6.2029   -0.0238    1.6511 H   0  0  0  0  0  0  0  0  0  0  0  0
    3.8115    0.2724   -1.9791 H   0  0  0  0  0  0  0  0  0  0  0  0
   -2.9567    2.1489    3.6149 H   0  0  0  0  0  0  0  0  0  0  0  0
   -0.6149    2.2503    4.4936 H   0  0  0  0  0  0  0  0  0  0  0  0
    8.0171   -1.0666    0.3430 H   0  0  0  0  0  0  0  0  0  0  0  0
    5.6556   -0.7363   -3.2541 H   0  0  0  0  0  0  0  0  0  0  0  0
    7.7693   -1.4237   -2.1155 H   0  0  0  0  0  0  0  0  0  0  0  0
  1  4  1  0  0  0  0
  1 34  1  6  0  0  0
  2  1  1  0  0  0  0
  3  1  1  0  0  0  0
  5  2  2  0  0  0  0
  6  2  1  0  0  0  0
  7  3  1  0  0  0  0
  8  3  2  0  0  0  0
  9  4  1  0  0  0  0
 10  4  2  0  0  0  0
 10 35  1  0  0  0  0
 11  5  1  0  0  0  0
 11 21  1  0  0  0  0
 12  5  1  0  0  0  0
 12 36  1  0  0  0  0
 13  7  1  0  0  0  0
 13 19  1  0  0  0  0
 14  7  2  0  0  0  0
 15  9  1  0  0  0  0
 15 16  1  0  0  0  0
 15 17  1  0  0  0  0
 16 38  1  0  0  0  0
 18  9  2  0  0  0  0
 18 30  1  0  0  0  0
 18 41  1  0  0  0  0
 19  8  1  0  0  0  0
 19 42  1  0  0  0  0
 19 43  1  0  0  0  0
 20  8  1  0  0  0  0
 20 44  1  0  0  0  0
 21  6  1  0  0  0  0
 21 45  1  0  0  0  0
 21 46  1  0  0  0  0
 22  6  2  0  0  0  0
 23 16  1  0  0  0  0
 23 25  1  0  0  0  0
 23 47  1  0  0  0  0
 23 48  1  0  0  0  0
 24 17  1  0  0  0  0
 24 25  1  0  0  0  0
 24 49  1  0  0  0  0
 24 50  1  0  0  0  0
 26 25  1  0  0  0  0
 26 27  2  0  0  0  0
 27 51  1  0  0  0  0
 28 26  1  0  0  0  0
 28 32  2  0  0  0  0
 28 52  1  0  0  0  0
 29 10  1  0  0  0  0
 29 30  2  0  0  0  0
 29 53  1  0  0  0  0
 30 54  1  0  0  0  0
 31 27  1  0  0  0  0
 31 55  1  0  0  0  0
 32 56  1  0  0  0  0
 33 31  2  0  0  0  0
 33 32  1  0  0  0  0
 33 57  1  0  0  0  0
 37 16  1  0  0  0  0
 39 17  1  0  0  0  0
 40 17  1  0  0  0  0
M  END
$$$$
61.mol
 OpenBabel03061408243D

 32 33  0  0  0  0  0  0  0  0999 V2000
    3.5093   -1.1278    0.1454 C   0  0  0  0  0  0  0  0  0  0  0  0
    2.8770   -2.3113    0.3134 O   0  0  0  0  0  0  0  0  0  0  0  0
    2.9101    0.0947    0.0500 C   0  0  0  0  0  0  0  0  0  0  0  0
    5.0122   -0.9784    0.0267 C   0  0  0  0  0  0  0  0  0  0  0  0
    1.4889    0.4811    0.1637 C   0  0  0  0  0  0  0  0  0  0  0  0
    3.9851    1.0948   -0.1565 C   0  0  0  0  0  0  0  0  0  0  0  0
    5.2280    0.4312   -0.1621 O   0  0  0  0  0  0  0  0  0  0  0  0
    1.1635    1.6221    0.5359 O   0  0  0  0  0  0  0  0  0  0  0  0
    0.5728   -0.5035   -0.1760 N   0  0  0  0  0  0  0  0  0  0  0  0
    4.0403    2.2980   -0.3314 O   0  0  0  0  0  0  0  0  0  0  0  0
   -0.8296   -0.4000   -0.1234 C   0  0  0  0  0  0  0  0  0  0  0  0
   -1.5938   -1.5899   -0.2317 C   0  0  0  0  0  0  0  0  0  0  0  0
   -1.5083    0.8269    0.0087 C   0  0  0  0  0  0  0  0  0  0  0  0
   -2.9779   -1.5493   -0.2089 C   0  0  0  0  0  0  0  0  0  0  0  0
   -2.9004    0.8674    0.0361 C   0  0  0  0  0  0  0  0  0  0  0  0
   -3.6382   -0.3141   -0.0727 C   0  0  0  0  0  0  0  0  0  0  0  0
   -5.0171   -0.3933   -0.0596 O   0  0  0  0  0  0  0  0  0  0  0  0
   -5.7121    0.8524    0.0830 C   0  0  0  0  0  0  0  0  0  0  0  0
   -7.1844    0.5115    0.0737 C   0  0  0  0  0  0  0  0  0  0  0  0
    3.5523   -3.0030    0.4159 H   0  0  0  0  0  0  0  0  0  0  0  0
    5.4235   -1.5102   -0.8682 H   0  0  0  0  0  0  0  0  0  0  0  0
    5.5454   -1.2851    0.9617 H   0  0  0  0  0  0  0  0  0  0  0  0
    0.9263   -1.4050   -0.4109 H   0  0  0  0  0  0  0  0  0  0  0  0
   -1.0947   -2.5657   -0.3370 H   0  0  0  0  0  0  0  0  0  0  0  0
   -0.9488    1.7737    0.0971 H   0  0  0  0  0  0  0  0  0  0  0  0
   -3.5703   -2.4715   -0.2942 H   0  0  0  0  0  0  0  0  0  0  0  0
   -3.3992    1.8412    0.1435 H   0  0  0  0  0  0  0  0  0  0  0  0
   -5.4137    1.3372    1.0498 H   0  0  0  0  0  0  0  0  0  0  0  0
   -5.4463    1.5274   -0.7729 H   0  0  0  0  0  0  0  0  0  0  0  0
   -7.7772    1.4504    0.1835 H   0  0  0  0  0  0  0  0  0  0  0  0
   -7.4634    0.0108   -0.8840 H   0  0  0  0  0  0  0  0  0  0  0  0
   -7.4307   -0.1789    0.9154 H   0  0  0  0  0  0  0  0  0  0  0  0
  2  1  1  0  0  0  0
  3  1  2  0  0  0  0
  4  1  1  0  0  0  0
  5  3  1  0  0  0  0
  6  3  1  0  0  0  0
  7  4  1  0  0  0  0
  7  6  1  0  0  0  0
  8  5  2  0  0  0  0
  9  5  1  0  0  0  0
 10  6  2  0  0  0  0
 11  9  1  0  0  0  0
 12 11  2  0  0  0  0
 13 11  1  0  0  0  0
 14 12  1  0  0  0  0
 15 13  2  0  0  0  0
 16 14  2  0  0  0  0
 16 15  1  0  0  0  0
 16 17  1  0  0  0  0
 18 17  1  0  0  0  0
 18 19  1  0  0  0  0
 20  2  1  0  0  0  0
 21  4  1  0  0  0  0
 22  4  1  0  0  0  0
 23  9  1  0  0  0  0
 24 12  1  0  0  0  0
 25 13  1  0  0  0  0
 26 14  1  0  0  0  0
 27 15  1  0  0  0  0
 28 18  1  0  0  0  0
 29 18  1  0  0  0  0
 30 19  1  0  0  0  0
 31 19  1  0  0  0  0
 32 19  1  0  0  0  0
M  END
$$$$
62.mol
 OpenBabel03061408243D

 26 26  0  0  0  0  0  0  0  0999 V2000
   -0.0733   -0.5475   -0.3003 C   0  0  0  0  0  0  0  0  0  0  0  0
   -1.4152   -0.6617   -0.4435 O   0  0  0  0  0  0  0  0  0  0  0  0
   -1.9599   -1.9553   -0.0853 C   0  0  0  0  0  0  0  0  0  0  0  0
    0.8936   -1.4223    0.0986 C   0  0  0  0  0  0  0  0  0  0  0  0
    0.5667    0.7838   -0.6492 C   0  0  1  0  0  0  0  0  0  0  0  0
   -3.4558   -1.8170   -0.2205 C   0  0  0  0  0  0  0  0  0  0  0  0
    2.1971   -0.7250    0.0444 C   0  0  0  0  0  0  0  0  0  0  0  0
    0.7106   -2.7176    0.4901 O   0  0  0  0  0  0  0  0  0  0  0  0
    0.1066    1.9611    0.2211 C   0  0  1  0  0  0  0  0  0  0  0  0
    1.9920    0.5780   -0.3976 O   0  0  0  0  0  0  0  0  0  0  0  0
    0.9038    3.0957   -0.0675 O   0  0  0  0  0  0  0  0  0  0  0  0
   -1.3436    2.3655   -0.0886 C   0  0  0  0  0  0  0  0  0  0  0  0
   -2.2254    1.8769    0.8964 O   0  0  0  0  0  0  0  0  0  0  0  0
    3.3443   -1.0652    0.2948 O   0  0  0  0  0  0  0  0  0  0  0  0
   -1.5369   -2.7230   -0.7838 H   0  0  0  0  0  0  0  0  0  0  0  0
   -1.6509   -2.1993    0.9648 H   0  0  0  0  0  0  0  0  0  0  0  0
    0.4709    1.0212   -1.7418 H   0  0  0  0  0  0  0  0  0  0  0  0
   -3.9367   -2.7771    0.0846 H   0  0  0  0  0  0  0  0  0  0  0  0
   -3.8343   -0.9936    0.4326 H   0  0  0  0  0  0  0  0  0  0  0  0
   -3.7369   -1.5862   -1.2759 H   0  0  0  0  0  0  0  0  0  0  0  0
    1.5948   -3.0810    0.6672 H   0  0  0  0  0  0  0  0  0  0  0  0
    0.2064    1.6864    1.3085 H   0  0  0  0  0  0  0  0  0  0  0  0
    1.8212    2.8543    0.1205 H   0  0  0  0  0  0  0  0  0  0  0  0
   -1.4371    3.4849   -0.0355 H   0  0  0  0  0  0  0  0  0  0  0  0
   -1.6402    2.0039   -1.1076 H   0  0  0  0  0  0  0  0  0  0  0  0
   -2.2936    0.9201    0.7778 H   0  0  0  0  0  0  0  0  0  0  0  0
  1  2  1  0  0  0  0
  1  4  2  0  0  0  0
  1  5  1  0  0  0  0
  2  3  1  0  0  0  0
  3  6  1  0  0  0  0
  3 16  1  0  0  0  0
  4  7  1  0  0  0  0
  4  8  1  0  0  0  0
  5 17  1  6  0  0  0
  6 18  1  0  0  0  0
  6 19  1  0  0  0  0
  6 20  1  0  0  0  0
  7 14  2  0  0  0  0
  8 21  1  0  0  0  0
  9  5  1  0  0  0  0
  9 11  1  0  0  0  0
  9 12  1  0  0  0  0
  9 22  1  1  0  0  0
 10  5  1  0  0  0  0
 10  7  1  0  0  0  0
 11 23  1  0  0  0  0
 12 13  1  0  0  0  0
 12 24  1  0  0  0  0
 12 25  1  0  0  0  0
 15  3  1  0  0  0  0
 26 13  1  0  0  0  0
M  END
$$$$
63.mol
 OpenBabel03061408243D

 18 18  0  0  0  0  0  0  0  0999 V2000
    0.1068    0.9376    0.0639 C   0  0  0  0  0  0  0  0  0  0  0  0
   -1.1982    1.2621    0.2696 C   0  0  0  0  0  0  0  0  0  0  0  0
    0.2220   -0.5198   -0.3559 C   0  0  2  0  0  0  0  0  0  0  0  0
    1.1466    1.7916    0.2466 O   0  0  0  0  0  0  0  0  0  0  0  0
   -2.0016    0.0591   -0.0115 C   0  0  0  0  0  0  0  0  0  0  0  0
   -1.1488   -0.9881   -0.4009 O   0  0  0  0  0  0  0  0  0  0  0  0
    1.0011   -1.3866    0.6394 C   0  0  0  0  0  0  0  0  0  0  0  0
    2.3711    1.4216   -0.4002 C   0  0  0  0  0  0  0  0  0  0  0  0
    2.1503   -1.9286    0.0249 O   0  0  0  0  0  0  0  0  0  0  0  0
   -3.1930   -0.2111    0.0062 O   0  0  0  0  0  0  0  0  0  0  0  0
   -1.6346    2.2083    0.5807 H   0  0  0  0  0  0  0  0  0  0  0  0
    0.6362   -0.6182   -1.3949 H   0  0  0  0  0  0  0  0  0  0  0  0
    1.3946   -0.7649    1.4885 H   0  0  0  0  0  0  0  0  0  0  0  0
    0.3320   -2.1946    1.0388 H   0  0  0  0  0  0  0  0  0  0  0  0
    3.0839    2.2162   -0.0643 H   0  0  0  0  0  0  0  0  0  0  0  0
    2.7081    0.4097   -0.0669 H   0  0  0  0  0  0  0  0  0  0  0  0
    2.2363    1.4481   -1.5082 H   0  0  0  0  0  0  0  0  0  0  0  0
    1.8591   -2.6343   -0.5659 H   0  0  0  0  0  0  0  0  0  0  0  0
  1  2  2  0  0  0  0
  1  3  1  0  0  0  0
  3 12  1  6  0  0  0
  4  1  1  0  0  0  0
  5  2  1  0  0  0  0
  5  6  1  0  0  0  0
  6  3  1  0  0  0  0
  7  3  1  0  0  0  0
  7  9  1  0  0  0  0
  7 13  1  0  0  0  0
  7 14  1  0  0  0  0
  8  4  1  0  0  0  0
 10  5  2  0  0  0  0
 11  2  1  0  0  0  0
 15  8  1  0  0  0  0
 16  8  1  0  0  0  0
 17  8  1  0  0  0  0
 18  9  1  0  0  0  0
M  END
$$$$
64.mol
 OpenBabel03061408243D

 46 48  0  0  0  0  0  0  0  0999 V2000
   -0.7316   -0.1988   -0.0812 C   0  0  0  0  0  0  0  0  0  0  0  0
   -0.7677   -1.2566   -0.9401 C   0  0  0  0  0  0  0  0  0  0  0  0
   -1.7635   -0.4147    1.0169 C   0  0  2  0  0  0  0  0  0  0  0  0
   -1.8270   -2.1851   -0.4826 C   0  0  0  0  0  0  0  0  0  0  0  0
    0.0637    0.8920    0.0379 O   0  0  0  0  0  0  0  0  0  0  0  0
    0.0337   -1.4708   -2.0233 O   0  0  0  0  0  0  0  0  0  0  0  0
   -2.3916   -1.6865    0.6872 O   0  0  0  0  0  0  0  0  0  0  0  0
   -2.8021    0.7012    1.0952 C   0  0  1  0  0  0  0  0  0  0  0  0
   -2.2657   -3.2406   -0.9164 O   0  0  0  0  0  0  0  0  0  0  0  0
   -3.5233    0.8416   -0.1279 O   0  0  0  0  0  0  0  0  0  0  0  0
   -3.8719    0.4414    2.1629 C   0  0  0  0  0  0  0  0  0  0  0  0
   -4.9271    0.5929    0.0734 C   0  0  0  0  0  0  0  0  0  0  0  0
    0.6346    1.4006   -1.1818 C   0  0  0  0  0  0  0  0  0  0  0  0
   -5.1166    0.6344    1.4932 O   0  0  0  0  0  0  0  0  0  0  0  0
   -5.3106   -0.7691   -0.4833 C   0  0  0  0  0  0  0  0  0  0  0  0
   -5.7193    1.7257   -0.5616 C   0  0  0  0  0  0  0  0  0  0  0  0
    1.9917    1.9949   -0.8387 C   0  0  0  0  0  0  0  0  0  0  0  0
    3.0660    1.0929   -0.4030 C   0  0  0  0  0  0  0  0  0  0  0  0
    2.1574    3.2126   -0.9792 O   0  0  0  0  0  0  0  0  0  0  0  0
    4.2899    1.6485   -0.0018 C   0  0  0  0  0  0  0  0  0  0  0  0
    2.9064   -0.3015   -0.3819 C   0  0  0  0  0  0  0  0  0  0  0  0
    5.3401    0.8374    0.4170 C   0  0  0  0  0  0  0  0  0  0  0  0
    3.9422   -1.1270    0.0301 C   0  0  0  0  0  0  0  0  0  0  0  0
    5.1652   -0.5530    0.4324 C   0  0  0  0  0  0  0  0  0  0  0  0
    6.1273   -1.4566    0.8246 O   0  0  0  0  0  0  0  0  0  0  0  0
    7.3791   -0.9123    1.2318 C   0  0  0  0  0  0  0  0  0  0  0  0
   -1.2730   -0.5527    2.0181 H   0  0  0  0  0  0  0  0  0  0  0  0
   -0.4228   -2.1206   -2.5846 H   0  0  0  0  0  0  0  0  0  0  0  0
   -2.2520    1.6703    1.2533 H   0  0  0  0  0  0  0  0  0  0  0  0
   -3.8319   -0.6073    2.5534 H   0  0  0  0  0  0  0  0  0  0  0  0
   -3.8430    1.1825    2.9993 H   0  0  0  0  0  0  0  0  0  0  0  0
   -0.0590    2.2049   -1.5500 H   0  0  0  0  0  0  0  0  0  0  0  0
    0.7496    0.6044   -1.9616 H   0  0  0  0  0  0  0  0  0  0  0  0
   -6.3489   -1.0189   -0.1621 H   0  0  0  0  0  0  0  0  0  0  0  0
   -5.2597   -0.7457   -1.5967 H   0  0  0  0  0  0  0  0  0  0  0  0
   -4.6103   -1.5525   -0.1026 H   0  0  0  0  0  0  0  0  0  0  0  0
   -6.8086    1.5335   -0.4212 H   0  0  0  0  0  0  0  0  0  0  0  0
   -5.4816    1.7749   -1.6498 H   0  0  0  0  0  0  0  0  0  0  0  0
   -5.4532    2.6972   -0.0832 H   0  0  0  0  0  0  0  0  0  0  0  0
    4.4130    2.7447   -0.0226 H   0  0  0  0  0  0  0  0  0  0  0  0
    1.9489   -0.7546   -0.6937 H   0  0  0  0  0  0  0  0  0  0  0  0
    6.2899    1.2932    0.7285 H   0  0  0  0  0  0  0  0  0  0  0  0
    3.8268   -2.2200    0.0479 H   0  0  0  0  0  0  0  0  0  0  0  0
    7.9812   -1.8188    1.4949 H   0  0  0  0  0  0  0  0  0  0  0  0
    7.2493   -0.2518    2.1231 H   0  0  0  0  0  0  0  0  0  0  0  0
    7.8558   -0.3511    0.3920 H   0  0  0  0  0  0  0  0  0  0  0  0
  1  2  2  0  0  0  0
  1  3  1  0  0  0  0
  1  5  1  0  0  0  0
  3  7  1  0  0  0  0
  3  8  1  0  0  0  0
  3 27  1  1  0  0  0
  4  2  1  0  0  0  0
  4  7  1  0  0  0  0
  4  9  2  0  0  0  0
  5 13  1  0  0  0  0
  6  2  1  0  0  0  0
  8 29  1  1  0  0  0
 10  8  1  0  0  0  0
 11  8  1  0  0  0  0
 11 14  1  0  0  0  0
 11 30  1  0  0  0  0
 11 31  1  0  0  0  0
 12 10  1  0  0  0  0
 12 14  1  0  0  0  0
 12 15  1  0  0  0  0
 12 16  1  0  0  0  0
 13 32  1  0  0  0  0
 13 33  1  0  0  0  0
 15 34  1  0  0  0  0
 15 35  1  0  0  0  0
 15 36  1  0  0  0  0
 16 37  1  0  0  0  0
 16 38  1  0  0  0  0
 16 39  1  0  0  0  0
 17 13  1  0  0  0  0
 18 17  1  0  0  0  0
 18 20  2  0  0  0  0
 19 17  2  0  0  0  0
 20 40  1  0  0  0  0
 21 18  1  0  0  0  0
 21 41  1  0  0  0  0
 22 20  1  0  0  0  0
 22 24  2  0  0  0  0
 22 42  1  0  0  0  0
 23 21  2  0  0  0  0
 23 24  1  0  0  0  0
 23 43  1  0  0  0  0
 24 25  1  0  0  0  0
 25 26  1  0  0  0  0
 26 44  1  0  0  0  0
 26 45  1  0  0  0  0
 26 46  1  0  0  0  0
 28  6  1  0  0  0  0
M  END
$$$$
65.mol
 OpenBabel03061408243D

 27 28  0  0  0  0  0  0  0  0999 V2000
    2.6068   -0.6091   -0.0706 C   0  0  0  0  0  0  0  0  0  0  0  0
    1.3224   -0.9951    0.1833 C   0  0  0  0  0  0  0  0  0  0  0  0
    0.4859    0.2360    0.4830 C   0  0  1  0  0  0  0  0  0  0  0  0
    2.6783    0.8633    0.0601 C   0  0  0  0  0  0  0  0  0  0  0  0
    3.6451   -1.4080   -0.4404 O   0  0  0  0  0  0  0  0  0  0  0  0
    0.8494   -2.2613    0.1991 O   0  0  0  0  0  0  0  0  0  0  0  0
    1.4081    1.3543    0.3728 O   0  0  0  0  0  0  0  0  0  0  0  0
   -0.6591    0.4432   -0.5102 C   0  0  1  0  0  0  0  0  0  0  0  0
    3.5793    1.6836   -0.0328 O   0  0  0  0  0  0  0  0  0  0  0  0
   -1.5755   -0.6447   -0.3484 O   0  0  0  0  0  0  0  0  0  0  0  0
   -1.4771    1.7028   -0.2094 C   0  0  0  0  0  0  0  0  0  0  0  0
   -2.8889   -0.1605   -0.0063 C   0  0  0  0  0  0  0  0  0  0  0  0
   -2.7125    1.2201    0.3221 O   0  0  0  0  0  0  0  0  0  0  0  0
   -3.3909   -0.9016    1.2230 C   0  0  0  0  0  0  0  0  0  0  0  0
   -3.8146   -0.3201   -1.2030 C   0  0  0  0  0  0  0  0  0  0  0  0
    0.1065    0.2278    1.5398 H   0  0  0  0  0  0  0  0  0  0  0  0
    4.4574   -0.9465   -0.1705 H   0  0  0  0  0  0  0  0  0  0  0  0
   -0.1218   -2.2108    0.1228 H   0  0  0  0  0  0  0  0  0  0  0  0
   -0.2804    0.4139   -1.5652 H   0  0  0  0  0  0  0  0  0  0  0  0
   -1.0184    2.3521    0.5776 H   0  0  0  0  0  0  0  0  0  0  0  0
   -1.6889    2.2921   -1.1364 H   0  0  0  0  0  0  0  0  0  0  0  0
   -4.3761   -0.4773    1.5287 H   0  0  0  0  0  0  0  0  0  0  0  0
   -3.5060   -1.9838    0.9806 H   0  0  0  0  0  0  0  0  0  0  0  0
   -2.6680   -0.7865    2.0644 H   0  0  0  0  0  0  0  0  0  0  0  0
   -4.8293    0.0581   -0.9363 H   0  0  0  0  0  0  0  0  0  0  0  0
   -3.4249    0.2625   -2.0707 H   0  0  0  0  0  0  0  0  0  0  0  0
   -3.8780   -1.3970   -1.4854 H   0  0  0  0  0  0  0  0  0  0  0  0
  1  2  2  0  0  0  0
  1  4  1  0  0  0  0
  1  5  1  0  0  0  0
  3  2  1  0  0  0  0
  3 16  1  1  0  0  0
  6  2  1  0  0  0  0
  7  3  1  0  0  0  0
  7  4  1  0  0  0  0
  8  3  1  0  0  0  0
  8 19  1  6  0  0  0
  9  4  2  0  0  0  0
 10  8  1  0  0  0  0
 11  8  1  0  0  0  0
 11 13  1  0  0  0  0
 12 10  1  0  0  0  0
 12 13  1  0  0  0  0
 12 14  1  0  0  0  0
 15 12  1  0  0  0  0
 15 25  1  0  0  0  0
 15 26  1  0  0  0  0
 15 27  1  0  0  0  0
 17  5  1  0  0  0  0
 18  6  1  0  0  0  0
 20 11  1  0  0  0  0
 21 11  1  0  0  0  0
 22 14  1  0  0  0  0
 23 14  1  0  0  0  0
 24 14  1  0  0  0  0
M  END
$$$$
66.mol
 OpenBabel03061408243D

 40 42  0  0  0  0  0  0  0  0999 V2000
   -1.7579   -1.1332    0.4468 C   0  0  0  0  0  0  0  0  0  0  0  0
   -2.4151   -2.1647   -0.1552 C   0  0  0  0  0  0  0  0  0  0  0  0
   -2.7517   -0.3029    1.2424 C   0  0  2  0  0  0  0  0  0  0  0  0
   -3.8495   -2.0578    0.1878 C   0  0  0  0  0  0  0  0  0  0  0  0
   -0.4569   -0.7596    0.4881 O   0  0  0  0  0  0  0  0  0  0  0  0
   -1.8622   -3.1469   -0.9270 O   0  0  0  0  0  0  0  0  0  0  0  0
   -4.0329   -0.9618    1.0279 O   0  0  0  0  0  0  0  0  0  0  0  0
   -2.8109    1.1590    0.8080 C   0  0  1  0  0  0  0  0  0  0  0  0
   -4.8400   -2.7108   -0.1083 O   0  0  0  0  0  0  0  0  0  0  0  0
   -3.1839    1.2944   -0.5624 O   0  0  0  0  0  0  0  0  0  0  0  0
   -3.8554    1.9669    1.5883 C   0  0  0  0  0  0  0  0  0  0  0  0
   -4.4199    2.0223   -0.6871 C   0  0  0  0  0  0  0  0  0  0  0  0
   -4.6220    2.6392    0.5906 O   0  0  0  0  0  0  0  0  0  0  0  0
   -5.5635    1.0770   -1.0187 C   0  0  0  0  0  0  0  0  0  0  0  0
   -4.2412    3.1104   -1.7351 C   0  0  0  0  0  0  0  0  0  0  0  0
    0.4149   -1.5464   -0.3613 C   0  0  0  0  0  0  0  0  0  0  0  0
    1.7877   -0.9819   -0.2303 C   0  0  0  0  0  0  0  0  0  0  0  0
    2.8871   -1.8473   -0.2401 C   0  0  0  0  0  0  0  0  0  0  0  0
    1.9947    0.3972   -0.1319 C   0  0  0  0  0  0  0  0  0  0  0  0
    4.1812   -1.3373   -0.1620 C   0  0  0  0  0  0  0  0  0  0  0  0
    3.2880    0.9093   -0.0463 C   0  0  0  0  0  0  0  0  0  0  0  0
    4.3847    0.0427   -0.0639 C   0  0  0  0  0  0  0  0  0  0  0  0
    6.1238    0.7278    0.0450 Br  0  0  0  0  0  0  0  0  0  0  0  0
   -2.5440   -0.3655    2.3448 H   0  0  0  0  0  0  0  0  0  0  0  0
   -2.6022   -3.6177   -1.3458 H   0  0  0  0  0  0  0  0  0  0  0  0
   -1.7725    1.5837    0.8972 H   0  0  0  0  0  0  0  0  0  0  0  0
   -4.5374    1.3089    2.1845 H   0  0  0  0  0  0  0  0  0  0  0  0
   -3.4027    2.7622    2.2302 H   0  0  0  0  0  0  0  0  0  0  0  0
   -6.5307    1.6265   -0.9383 H   0  0  0  0  0  0  0  0  0  0  0  0
   -5.4392    0.6897   -2.0567 H   0  0  0  0  0  0  0  0  0  0  0  0
   -5.5705    0.2155   -0.3068 H   0  0  0  0  0  0  0  0  0  0  0  0
   -3.9599    2.6411   -2.7067 H   0  0  0  0  0  0  0  0  0  0  0  0
   -3.4382    3.8181   -1.4227 H   0  0  0  0  0  0  0  0  0  0  0  0
   -5.1993    3.6692   -1.8489 H   0  0  0  0  0  0  0  0  0  0  0  0
    0.3643   -2.6174   -0.0279 H   0  0  0  0  0  0  0  0  0  0  0  0
    0.0469   -1.4690   -1.4202 H   0  0  0  0  0  0  0  0  0  0  0  0
    2.7331   -2.9349   -0.3110 H   0  0  0  0  0  0  0  0  0  0  0  0
    1.1286    1.0772   -0.1157 H   0  0  0  0  0  0  0  0  0  0  0  0
    5.0384   -2.0288   -0.1751 H   0  0  0  0  0  0  0  0  0  0  0  0
    3.4366    1.9976    0.0331 H   0  0  0  0  0  0  0  0  0  0  0  0
  2  1  2  0  0  0  0
  3  1  1  0  0  0  0
  3  7  1  0  0  0  0
  3  8  1  0  0  0  0
  3 24  1  1  0  0  0
  4  2  1  0  0  0  0
  4  7  1  0  0  0  0
  4  9  2  0  0  0  0
  5  1  1  0  0  0  0
  5 16  1  0  0  0  0
  6  2  1  0  0  0  0
  6 25  1  0  0  0  0
  8 26  1  1  0  0  0
 10  8  1  0  0  0  0
 10 12  1  0  0  0  0
 11  8  1  0  0  0  0
 11 13  1  0  0  0  0
 12 13  1  0  0  0  0
 12 14  1  0  0  0  0
 12 15  1  0  0  0  0
 15 33  1  0  0  0  0
 15 34  1  0  0  0  0
 16 17  1  0  0  0  0
 16 35  1  0  0  0  0
 16 36  1  0  0  0  0
 17 19  1  0  0  0  0
 18 17  2  0  0  0  0
 18 37  1  0  0  0  0
 19 38  1  0  0  0  0
 20 18  1  0  0  0  0
 20 39  1  0  0  0  0
 21 19  2  0  0  0  0
 21 22  1  0  0  0  0
 21 40  1  0  0  0  0
 22 20  2  0  0  0  0
 22 23  1  0  0  0  0
 27 11  1  0  0  0  0
 28 11  1  0  0  0  0
 29 14  1  0  0  0  0
 30 14  1  0  0  0  0
 31 14  1  0  0  0  0
 32 15  1  0  0  0  0
M  END
$$$$
67.mol
 OpenBabel03061408243D

 31 32  0  0  0  0  0  0  0  0999 V2000
   -2.4417   -0.3214   -0.3160 C   0  0  0  0  0  0  0  0  0  0  0  0
   -3.1653   -1.1611   -1.5539 Cl  0  0  0  0  0  0  0  0  0  0  0  0
   -1.1262   -0.0136   -0.1240 C   0  0  0  0  0  0  0  0  0  0  0  0
   -3.2071    0.2433    0.8241 C   0  0  0  0  0  0  0  0  0  0  0  0
   -0.9737    0.7798    1.1786 C   0  0  2  0  0  0  0  0  0  0  0  0
   -0.1279   -0.3421   -0.9881 O   0  0  0  0  0  0  0  0  0  0  0  0
   -2.3160    0.8795    1.6973 O   0  0  0  0  0  0  0  0  0  0  0  0
   -4.3823    0.2603    1.1474 O   0  0  0  0  0  0  0  0  0  0  0  0
   -0.5502    2.0956    1.0151 O   0  0  0  0  0  0  0  0  0  0  0  0
    1.1745   -0.3318   -0.4501 C   0  0  0  0  0  0  0  0  0  0  0  0
    2.0263    0.7409   -0.7544 C   0  0  0  0  0  0  0  0  0  0  0  0
    1.6055   -1.4632    0.2492 C   0  0  0  0  0  0  0  0  0  0  0  0
    3.3628    0.6568   -0.3199 C   0  0  0  0  0  0  0  0  0  0  0  0
    1.5208    1.9246   -1.4846 C   0  0  0  0  0  0  0  0  0  0  0  0
    2.9362   -1.5335    0.6668 C   0  0  0  0  0  0  0  0  0  0  0  0
    3.8007   -0.4704    0.3801 C   0  0  0  0  0  0  0  0  0  0  0  0
    4.3104    1.7623   -0.5988 C   0  0  0  0  0  0  0  0  0  0  0  0
    3.4340   -2.7235    1.3944 C   0  0  0  0  0  0  0  0  0  0  0  0
   -0.3053    0.2952    1.9369 H   0  0  0  0  0  0  0  0  0  0  0  0
   -1.2523    2.5943    0.5725 H   0  0  0  0  0  0  0  0  0  0  0  0
    0.9039   -2.2852    0.4530 H   0  0  0  0  0  0  0  0  0  0  0  0
    0.6728    1.6425   -2.1574 H   0  0  0  0  0  0  0  0  0  0  0  0
    1.1482    2.6831   -0.7473 H   0  0  0  0  0  0  0  0  0  0  0  0
    2.3239    2.3920   -2.1055 H   0  0  0  0  0  0  0  0  0  0  0  0
    4.8483   -0.5261    0.7160 H   0  0  0  0  0  0  0  0  0  0  0  0
    3.8740    2.7403   -0.2745 H   0  0  0  0  0  0  0  0  0  0  0  0
    5.2782    1.6117   -0.0607 H   0  0  0  0  0  0  0  0  0  0  0  0
    4.5239    1.8203   -1.6963 H   0  0  0  0  0  0  0  0  0  0  0  0
    2.5918   -3.3052    1.8430 H   0  0  0  0  0  0  0  0  0  0  0  0
    3.9885   -3.3951    0.6910 H   0  0  0  0  0  0  0  0  0  0  0  0
    4.1328   -2.4226    2.2138 H   0  0  0  0  0  0  0  0  0  0  0  0
  1  2  1  0  0  0  0
  1  3  2  0  0  0  0
  1  4  1  0  0  0  0
  5  3  1  0  0  0  0
  5 19  1  1  0  0  0
  6  3  1  0  0  0  0
  7  4  1  0  0  0  0
  7  5  1  0  0  0  0
  8  4  2  0  0  0  0
  9  5  1  0  0  0  0
 10  6  1  0  0  0  0
 11 10  1  0  0  0  0
 11 13  2  0  0  0  0
 11 14  1  0  0  0  0
 12 10  2  0  0  0  0
 12 21  1  0  0  0  0
 13 17  1  0  0  0  0
 14 24  1  0  0  0  0
 15 12  1  0  0  0  0
 15 16  2  0  0  0  0
 15 18  1  0  0  0  0
 16 13  1  0  0  0  0
 16 25  1  0  0  0  0
 17 26  1  0  0  0  0
 17 27  1  0  0  0  0
 17 28  1  0  0  0  0
 18 29  1  0  0  0  0
 18 30  1  0  0  0  0
 18 31  1  0  0  0  0
 20  9  1  0  0  0  0
 22 14  1  0  0  0  0
 23 14  1  0  0  0  0
M  END
$$$$
68.mol
 OpenBabel03061408243D

 23 24  0  0  0  0  0  0  0  0999 V2000
   -3.8173   -0.2089   -0.0001 C   0  0  0  0  0  0  0  0  0  0  0  0
   -5.4723   -0.5773    0.0002 Cl  0  0  0  0  0  0  0  0  0  0  0  0
   -2.8762   -1.2451    0.0015 C   0  0  0  0  0  0  0  0  0  0  0  0
   -3.4050    1.1292   -0.0018 C   0  0  0  0  0  0  0  0  0  0  0  0
   -1.5169   -0.9415    0.0015 C   0  0  0  0  0  0  0  0  0  0  0  0
   -2.0462    1.4302   -0.0018 C   0  0  0  0  0  0  0  0  0  0  0  0
   -1.0992    0.3950   -0.0001 C   0  0  0  0  0  0  0  0  0  0  0  0
    0.3206    0.7611    0.0000 C   0  0  0  0  0  0  0  0  0  0  0  0
    0.8327    1.8779    0.0000 O   0  0  0  0  0  0  0  0  0  0  0  0
    1.1594   -0.3477   -0.0002 O   0  0  0  0  0  0  0  0  0  0  0  0
    2.5180   -0.1962   -0.0001 C   0  0  0  0  0  0  0  0  0  0  0  0
    3.3674   -1.2587   -0.0018 C   0  0  0  0  0  0  0  0  0  0  0  0
    3.3011    1.0989    0.0021 C   0  0  0  0  0  0  0  0  0  0  0  0
    4.7418   -0.7152   -0.0006 C   0  0  0  0  0  0  0  0  0  0  0  0
    4.6873    0.6831    0.0018 O   0  0  0  0  0  0  0  0  0  0  0  0
    5.8579   -1.2131   -0.0013 O   0  0  0  0  0  0  0  0  0  0  0  0
   -3.2049   -2.2960    0.0027 H   0  0  0  0  0  0  0  0  0  0  0  0
   -4.1486    1.9414   -0.0032 H   0  0  0  0  0  0  0  0  0  0  0  0
   -0.7698   -1.7522    0.0028 H   0  0  0  0  0  0  0  0  0  0  0  0
   -1.7063    2.4795   -0.0030 H   0  0  0  0  0  0  0  0  0  0  0  0
    3.1510   -2.3242   -0.0037 H   0  0  0  0  0  0  0  0  0  0  0  0
    3.1257    1.7100   -0.9182 H   0  0  0  0  0  0  0  0  0  0  0  0
    3.1253    1.7070    0.9243 H   0  0  0  0  0  0  0  0  0  0  0  0
  1  4  2  0  0  0  0
  2  1  1  0  0  0  0
  3  1  1  0  0  0  0
  3  5  2  0  0  0  0
  3 17  1  0  0  0  0
  4 18  1  0  0  0  0
  5 19  1  0  0  0  0
  6  4  1  0  0  0  0
  7  5  1  0  0  0  0
  7  6  2  0  0  0  0
  7  8  1  0  0  0  0
  9  8  2  0  0  0  0
 10  8  1  0  0  0  0
 10 11  1  0  0  0  0
 11 12  2  0  0  0  0
 12 21  1  0  0  0  0
 13 11  1  0  0  0  0
 13 15  1  0  0  0  0
 14 12  1  0  0  0  0
 14 15  1  0  0  0  0
 14 16  2  0  0  0  0
 20  6  1  0  0  0  0
 22 13  1  0  0  0  0
 23 13  1  0  0  0  0
M  END
$$$$
69.mol
 OpenBabel03061408243D

 24 25  0  0  0  0  0  0  0  0999 V2000
   -1.4980    0.0153    0.0817 C   0  0  0  0  0  0  0  0  0  0  0  0
   -1.1044   -1.7323   -0.4765 Br  0  0  0  0  0  0  0  0  0  0  0  0
   -0.4938    0.9903    0.2027 C   0  0  0  0  0  0  0  0  0  0  0  0
   -2.8263    0.3419    0.3729 C   0  0  0  0  0  0  0  0  0  0  0  0
   -0.8438    2.2859    0.6107 C   0  0  0  0  0  0  0  0  0  0  0  0
    0.8928    0.6938   -0.0913 C   0  0  0  0  0  0  0  0  0  0  0  0
   -3.1599    1.6316    0.7808 C   0  0  0  0  0  0  0  0  0  0  0  0
   -2.1682    2.6045    0.8986 C   0  0  0  0  0  0  0  0  0  0  0  0
    1.8486    0.1073    0.6885 C   0  0  0  0  0  0  0  0  0  0  0  0
    1.5309    1.0173   -1.3897 C   0  0  0  0  0  0  0  0  0  0  0  0
    3.1515    0.0103   -0.0762 C   0  0  0  0  0  0  0  0  0  0  0  0
    1.6650   -0.3108    1.9665 O   0  0  0  0  0  0  0  0  0  0  0  0
    2.8728    0.6027   -1.3602 O   0  0  0  0  0  0  0  0  0  0  0  0
    1.1706    1.5470   -2.4288 O   0  0  0  0  0  0  0  0  0  0  0  0
    2.7857   -0.9809    2.5536 C   0  0  0  0  0  0  0  0  0  0  0  0
   -3.6168   -0.4192    0.2779 H   0  0  0  0  0  0  0  0  0  0  0  0
   -0.0606    3.0543    0.6978 H   0  0  0  0  0  0  0  0  0  0  0  0
   -4.2077    1.8796    1.0061 H   0  0  0  0  0  0  0  0  0  0  0  0
   -2.4302    3.6248    1.2160 H   0  0  0  0  0  0  0  0  0  0  0  0
    3.9724    0.6030    0.3997 H   0  0  0  0  0  0  0  0  0  0  0  0
    3.4650   -1.0495   -0.2508 H   0  0  0  0  0  0  0  0  0  0  0  0
    2.4202   -1.2355    3.5804 H   0  0  0  0  0  0  0  0  0  0  0  0
    3.0320   -1.9044    1.9767 H   0  0  0  0  0  0  0  0  0  0  0  0
    3.6668   -0.2968    2.6006 H   0  0  0  0  0  0  0  0  0  0  0  0
  1  2  1  0  0  0  0
  1  3  1  0  0  0  0
  4  1  2  0  0  0  0
  5  3  2  0  0  0  0
  6  3  1  0  0  0  0
  6  9  2  0  0  0  0
  7  4  1  0  0  0  0
  7  8  2  0  0  0  0
  7 18  1  0  0  0  0
  8  5  1  0  0  0  0
  9 11  1  0  0  0  0
  9 12  1  0  0  0  0
 10  6  1  0  0  0  0
 10 13  1  0  0  0  0
 10 14  2  0  0  0  0
 11 13  1  0  0  0  0
 11 21  1  0  0  0  0
 12 15  1  0  0  0  0
 15 22  1  0  0  0  0
 15 24  1  0  0  0  0
 16  4  1  0  0  0  0
 17  5  1  0  0  0  0
 19  8  1  0  0  0  0
 20 11  1  0  0  0  0
 23 15  1  0  0  0  0
M  END
$$$$
70.mol
 OpenBabel03061408243D

 22 22  0  0  0  0  0  0  0  0999 V2000
    2.0605   -0.1681    0.0020 C   0  0  0  0  0  0  0  0  0  0  0  0
    1.1856    0.7525    0.6056 O   0  0  0  0  0  0  0  0  0  0  0  0
    1.2806   -1.2825   -0.5657 C   0  0  0  0  0  0  0  0  0  0  0  0
    3.2469    0.1143    0.0646 O   0  0  0  0  0  0  0  0  0  0  0  0
   -0.1786    0.2943    0.4355 C   0  0  2  0  0  0  0  0  0  0  0  0
   -0.0335   -1.0491   -0.3078 C   0  0  0  0  0  0  0  0  0  0  0  0
   -1.0481   -1.8647   -0.6832 O   0  0  0  0  0  0  0  0  0  0  0  0
   -0.9829    1.3333   -0.3024 C   0  0  0  0  0  0  0  0  0  0  0  0
   -0.6214    0.0471    1.7455 O   0  0  0  0  0  0  0  0  0  0  0  0
   -2.2586   -1.7290    0.0754 C   0  0  0  0  0  0  0  0  0  0  0  0
   -2.1280    1.8046    0.1982 C   0  0  0  0  0  0  0  0  0  0  0  0
   -0.4108    1.7892   -1.5904 C   0  0  0  0  0  0  0  0  0  0  0  0
    1.7405   -2.1232   -1.0807 H   0  0  0  0  0  0  0  0  0  0  0  0
   -0.3204    0.7855    2.2958 H   0  0  0  0  0  0  0  0  0  0  0  0
   -2.9300   -2.4986   -0.3798 H   0  0  0  0  0  0  0  0  0  0  0  0
   -2.0590   -1.9420    1.1533 H   0  0  0  0  0  0  0  0  0  0  0  0
   -2.6729   -0.6985   -0.0465 H   0  0  0  0  0  0  0  0  0  0  0  0
   -2.7275    2.5588   -0.3287 H   0  0  0  0  0  0  0  0  0  0  0  0
   -2.5321    1.4654    1.1624 H   0  0  0  0  0  0  0  0  0  0  0  0
    0.6164    2.2034   -1.4243 H   0  0  0  0  0  0  0  0  0  0  0  0
   -1.0454    2.5824   -2.0554 H   0  0  0  0  0  0  0  0  0  0  0  0
   -0.3330    0.9312   -2.3047 H   0  0  0  0  0  0  0  0  0  0  0  0
  1  2  1  0  0  0  0
  1  3  1  0  0  0  0
  1  4  2  0  0  0  0
  2  5  1  0  0  0  0
  3  6  2  0  0  0  0
  3 13  1  0  0  0  0
  5  8  1  6  0  0  0
  6  5  1  0  0  0  0
  7  6  1  0  0  0  0
  9  5  1  0  0  0  0
  9 14  1  0  0  0  0
 10  7  1  0  0  0  0
 10 15  1  0  0  0  0
 10 16  1  0  0  0  0
 10 17  1  0  0  0  0
 11  8  2  0  0  0  0
 11 18  1  0  0  0  0
 11 19  1  0  0  0  0
 12  8  1  0  0  0  0
 12 22  1  0  0  0  0
 20 12  1  0  0  0  0
 21 12  1  0  0  0  0
M  END
$$$$
71.mol
 OpenBabel03061408243D

 28 29  0  0  0  0  0  0  0  0999 V2000
    3.1383   -0.2961   -0.4147 C   0  0  0  0  0  0  0  0  0  0  0  0
    3.7462   -1.4660   -0.7007 O   0  0  0  0  0  0  0  0  0  0  0  0
    1.9165   -0.1508    0.1773 C   0  0  0  0  0  0  0  0  0  0  0  0
    3.7142    1.0685   -0.7395 C   0  0  0  0  0  0  0  0  0  0  0  0
    1.0613   -1.2004    0.7641 C   0  0  0  0  0  0  0  0  0  0  0  0
    1.6388    1.2975    0.2626 C   0  0  0  0  0  0  0  0  0  0  0  0
    2.7175    2.0076   -0.2876 O   0  0  0  0  0  0  0  0  0  0  0  0
    1.4715   -1.9038    1.7100 O   0  0  0  0  0  0  0  0  0  0  0  0
   -0.1925   -1.4356    0.2469 N   0  0  0  0  0  0  0  0  0  0  0  0
    0.7148    1.9814    0.6760 O   0  0  0  0  0  0  0  0  0  0  0  0
   -0.8290   -0.6832   -0.7973 C   0  0  0  0  0  0  0  0  0  0  0  0
   -2.2314   -0.2608   -0.4580 C   0  0  0  0  0  0  0  0  0  0  0  0
   -3.3187   -1.0247   -0.8916 C   0  0  0  0  0  0  0  0  0  0  0  0
   -2.4503    0.9071    0.2795 C   0  0  0  0  0  0  0  0  0  0  0  0
   -4.6192   -0.6190   -0.5945 C   0  0  0  0  0  0  0  0  0  0  0  0
   -3.7524    1.3088    0.5754 C   0  0  0  0  0  0  0  0  0  0  0  0
   -4.8368    0.5473    0.1391 C   0  0  0  0  0  0  0  0  0  0  0  0
    4.6236   -1.2657   -1.0688 H   0  0  0  0  0  0  0  0  0  0  0  0
    4.6574    1.2764   -0.1743 H   0  0  0  0  0  0  0  0  0  0  0  0
    3.8541    1.2255   -1.8383 H   0  0  0  0  0  0  0  0  0  0  0  0
   -0.7477   -2.1185    0.7139 H   0  0  0  0  0  0  0  0  0  0  0  0
   -0.2203    0.2373   -1.0323 H   0  0  0  0  0  0  0  0  0  0  0  0
   -0.8553   -1.3246   -1.7288 H   0  0  0  0  0  0  0  0  0  0  0  0
   -3.1493   -1.9448   -1.4705 H   0  0  0  0  0  0  0  0  0  0  0  0
   -1.5910    1.5078    0.6239 H   0  0  0  0  0  0  0  0  0  0  0  0
   -5.4731   -1.2205   -0.9385 H   0  0  0  0  0  0  0  0  0  0  0  0
   -3.9221    2.2282    1.1550 H   0  0  0  0  0  0  0  0  0  0  0  0
   -5.8631    0.8659    0.3736 H   0  0  0  0  0  0  0  0  0  0  0  0
  1  2  1  0  0  0  0
  2 18  1  0  0  0  0
  3  1  2  0  0  0  0
  3  5  1  0  0  0  0
  3  6  1  0  0  0  0
  4  1  1  0  0  0  0
  4  7  1  0  0  0  0
  4 19  1  0  0  0  0
  4 20  1  0  0  0  0
  5  8  2  0  0  0  0
  5  9  1  0  0  0  0
  6  7  1  0  0  0  0
  6 10  2  0  0  0  0
 11  9  1  0  0  0  0
 11 22  1  0  0  0  0
 12 11  1  0  0  0  0
 13 12  2  0  0  0  0
 13 15  1  0  0  0  0
 14 12  1  0  0  0  0
 14 16  2  0  0  0  0
 14 25  1  0  0  0  0
 15 26  1  0  0  0  0
 16 27  1  0  0  0  0
 17 15  2  0  0  0  0
 17 16  1  0  0  0  0
 17 28  1  0  0  0  0
 21  9  1  0  0  0  0
 23 11  1  0  0  0  0
 24 13  1  0  0  0  0
M  END
$$$$
72.mol
 OpenBabel03061408243D

 25 26  0  0  0  0  0  0  0  0999 V2000
    3.2951   -1.2833    0.5807 C   0  0  0  0  0  0  0  0  0  0  0  0
    2.5536   -2.1814    1.2684 O   0  0  0  0  0  0  0  0  0  0  0  0
    2.8197   -0.1311    0.0194 C   0  0  0  0  0  0  0  0  0  0  0  0
    4.7752   -1.4234    0.3008 C   0  0  0  0  0  0  0  0  0  0  0  0
    3.9500    0.4998   -0.7056 C   0  0  0  0  0  0  0  0  0  0  0  0
    1.4772    0.4555    0.1310 C   0  0  0  0  0  0  0  0  0  0  0  0
    5.1036   -0.2817   -0.5129 O   0  0  0  0  0  0  0  0  0  0  0  0
    4.0941    1.4694   -1.4280 O   0  0  0  0  0  0  0  0  0  0  0  0
    1.3617    1.9612    0.5748 S   0  0  0  0  0  0  0  0  0  0  0  0
    0.4751   -0.4443   -0.1531 N   0  0  0  0  0  0  0  0  0  0  0  0
   -0.9162   -0.2488   -0.1050 C   0  0  0  0  0  0  0  0  0  0  0  0
   -1.7400   -1.3982   -0.2230 C   0  0  0  0  0  0  0  0  0  0  0  0
   -1.5234    1.0158    0.0292 C   0  0  0  0  0  0  0  0  0  0  0  0
   -3.1249   -1.2629   -0.2059 C   0  0  0  0  0  0  0  0  0  0  0  0
   -2.9172    1.1129    0.0438 C   0  0  0  0  0  0  0  0  0  0  0  0
   -3.7343   -0.0119   -0.0720 C   0  0  0  0  0  0  0  0  0  0  0  0
   -4.0961   -2.6514   -0.3496 Cl  0  0  0  0  0  0  0  0  0  0  0  0
   -3.6334    2.6448    0.2063 Cl  0  0  0  0  0  0  0  0  0  0  0  0
    3.1594   -2.8276    1.6692 H   0  0  0  0  0  0  0  0  0  0  0  0
    5.3931   -1.3692    1.2326 H   0  0  0  0  0  0  0  0  0  0  0  0
    5.0137   -2.3425   -0.2918 H   0  0  0  0  0  0  0  0  0  0  0  0
    0.7544   -1.3904   -0.3282 H   0  0  0  0  0  0  0  0  0  0  0  0
   -1.2957   -2.4006   -0.3291 H   0  0  0  0  0  0  0  0  0  0  0  0
   -0.9052    1.9307    0.1291 H   0  0  0  0  0  0  0  0  0  0  0  0
   -4.8309    0.0810   -0.0588 H   0  0  0  0  0  0  0  0  0  0  0  0
  1  2  1  0  0  0  0
  1  3  2  0  0  0  0
  1  4  1  0  0  0  0
  3  6  1  0  0  0  0
  4  7  1  0  0  0  0
  4 21  1  0  0  0  0
  5  3  1  0  0  0  0
  5  7  1  0  0  0  0
  5  8  2  0  0  0  0
  9  6  2  0  0  0  0
 10  6  1  0  0  0  0
 10 11  1  0  0  0  0
 11 12  2  0  0  0  0
 11 13  1  0  0  0  0
 12 14  1  0  0  0  0
 13 15  2  0  0  0  0
 14 16  2  0  0  0  0
 14 17  1  0  0  0  0
 15 16  1  0  0  0  0
 16 25  1  0  0  0  0
 18 15  1  0  0  0  0
 19  2  1  0  0  0  0
 20  4  1  0  0  0  0
 22 10  1  0  0  0  0
 23 12  1  0  0  0  0
 24 13  1  0  0  0  0
M  END
$$$$
73.mol
 OpenBabel03061408243D

 24 25  0  0  0  0  0  0  0  0999 V2000
   -0.0533    0.2511   -1.3486 C   0  0  0  0  0  0  0  0  0  0  0  0
   -1.3367    0.1519   -0.5922 C   0  0  0  0  0  0  0  0  0  0  0  0
   -2.0575    1.3053   -0.2655 C   0  0  0  0  0  0  0  0  0  0  0  0
   -1.8386   -1.1022   -0.2239 C   0  0  0  0  0  0  0  0  0  0  0  0
    1.1279    0.0176   -0.5013 C   0  0  0  0  0  0  0  0  0  0  0  0
   -3.2689    1.2036    0.4181 C   0  0  0  0  0  0  0  0  0  0  0  0
   -3.0494   -1.2004    0.4583 C   0  0  0  0  0  0  0  0  0  0  0  0
    1.6852   -1.1477   -0.0670 C   0  0  0  0  0  0  0  0  0  0  0  0
    1.9617    1.1185    0.0348 C   0  0  0  0  0  0  0  0  0  0  0  0
    1.2316   -2.3944   -0.3482 O   0  0  0  0  0  0  0  0  0  0  0  0
    2.9058   -0.8580    0.7811 C   0  0  0  0  0  0  0  0  0  0  0  0
    1.9379    2.3369   -0.0486 O   0  0  0  0  0  0  0  0  0  0  0  0
    3.0130    0.5808    0.7941 O   0  0  0  0  0  0  0  0  0  0  0  0
   -3.7670   -0.0476    0.7794 C   0  0  0  0  0  0  0  0  0  0  0  0
    0.0342    1.2709   -1.8176 H   0  0  0  0  0  0  0  0  0  0  0  0
   -0.0608   -0.5092   -2.1795 H   0  0  0  0  0  0  0  0  0  0  0  0
   -1.6663    2.2953   -0.5457 H   0  0  0  0  0  0  0  0  0  0  0  0
   -1.2638   -2.0085   -0.4721 H   0  0  0  0  0  0  0  0  0  0  0  0
   -3.8307    2.1142    0.6725 H   0  0  0  0  0  0  0  0  0  0  0  0
   -3.4396   -2.1882    0.7431 H   0  0  0  0  0  0  0  0  0  0  0  0
    1.8299   -3.0272    0.0810 H   0  0  0  0  0  0  0  0  0  0  0  0
    2.7813   -1.1979    1.8396 H   0  0  0  0  0  0  0  0  0  0  0  0
    3.8471   -1.2628    0.3324 H   0  0  0  0  0  0  0  0  0  0  0  0
   -4.7231   -0.1260    1.3167 H   0  0  0  0  0  0  0  0  0  0  0  0
  1 15  1  0  0  0  0
  2  1  1  0  0  0  0
  3  2  2  0  0  0  0
  4  2  1  0  0  0  0
  4 18  1  0  0  0  0
  5  1  1  0  0  0  0
  5  9  1  0  0  0  0
  6  3  1  0  0  0  0
  6 19  1  0  0  0  0
  7  4  2  0  0  0  0
  7 20  1  0  0  0  0
  8  5  2  0  0  0  0
  8 10  1  0  0  0  0
  9 12  2  0  0  0  0
 10 21  1  0  0  0  0
 11  8  1  0  0  0  0
 11 22  1  0  0  0  0
 11 23  1  0  0  0  0
 13  9  1  0  0  0  0
 13 11  1  0  0  0  0
 14  6  2  0  0  0  0
 14  7  1  0  0  0  0
 14 24  1  0  0  0  0
 16  1  1  0  0  0  0
 17  3  1  0  0  0  0
M  END
$$$$
74.mol
 OpenBabel03061408243D

 17 17  0  0  0  0  0  0  0  0999 V2000
   -2.4614   -0.2129    0.0552 C   0  0  0  0  0  0  0  0  0  0  0  0
   -1.8052   -1.4951   -0.0021 O   0  0  0  0  0  0  0  0  0  0  0  0
   -0.4149   -1.3105   -0.0495 C   0  0  0  0  0  0  0  0  0  0  0  0
   -1.3286    0.7895    0.0364 C   0  0  0  0  0  0  0  0  0  0  0  0
    0.2289   -2.3477   -0.1159 O   0  0  0  0  0  0  0  0  0  0  0  0
   -0.1136    0.1293   -0.0133 C   0  0  0  0  0  0  0  0  0  0  0  0
    1.1394    0.8617   -0.0481 C   0  0  0  0  0  0  0  0  0  0  0  0
    2.3980    0.3542    0.0138 O   0  0  0  0  0  0  0  0  0  0  0  0
    1.1595    2.1055   -0.1297 O   0  0  0  0  0  0  0  0  0  0  0  0
    2.6103   -1.0451    0.1717 C   0  0  0  0  0  0  0  0  0  0  0  0
   -1.6238    2.0885    0.0673 O   0  0  0  0  0  0  0  0  0  0  0  0
   -3.1232   -0.1230   -0.8428 H   0  0  0  0  0  0  0  0  0  0  0  0
   -3.0535   -0.1687    1.0037 H   0  0  0  0  0  0  0  0  0  0  0  0
    3.7180   -1.1181    0.3236 H   0  0  0  0  0  0  0  0  0  0  0  0
    2.2997   -1.5886   -0.7533 H   0  0  0  0  0  0  0  0  0  0  0  0
    2.0613   -1.4324    1.0630 H   0  0  0  0  0  0  0  0  0  0  0  0
   -0.7964    2.6223    0.0330 H   0  0  0  0  0  0  0  0  0  0  0  0
  2  1  1  0  0  0  0
  3  2  1  0  0  0  0
  3  5  2  0  0  0  0
  4  1  1  0  0  0  0
  4  6  2  0  0  0  0
  4 11  1  0  0  0  0
  6  3  1  0  0  0  0
  7  6  1  0  0  0  0
  7  8  1  0  0  0  0
  7  9  2  0  0  0  0
 10  8  1  0  0  0  0
 10 16  1  0  0  0  0
 12  1  1  0  0  0  0
 13  1  1  0  0  0  0
 14 10  1  0  0  0  0
 15 10  1  0  0  0  0
 17 11  1  0  0  0  0
M  END
$$$$
75.mol
 OpenBabel03061408243D

 28 29  0  0  0  0  0  0  0  0999 V2000
    4.4278    0.2642    0.0212 C   0  0  0  0  0  0  0  0  0  0  0  0
    3.2381   -0.6756    0.0487 C   0  0  0  0  0  0  0  0  0  0  0  0
    2.0668    0.0585   -0.0061 C   0  0  0  0  0  0  0  0  0  0  0  0
    3.4678   -1.9793    0.1180 O   0  0  0  0  0  0  0  0  0  0  0  0
    3.8537    1.5873   -0.0507 O   0  0  0  0  0  0  0  0  0  0  0  0
    2.4617    1.4787   -0.0664 C   0  0  0  0  0  0  0  0  0  0  0  0
    0.6986   -0.4381   -0.0036 C   0  0  0  0  0  0  0  0  0  0  0  0
    1.8450    2.5367   -0.1232 O   0  0  0  0  0  0  0  0  0  0  0  0
   -0.2826    0.4986   -0.0863 N   0  0  0  0  0  0  0  0  0  0  0  0
    0.5032   -2.0435    0.0898 S   0  0  0  0  0  0  0  0  0  0  0  0
   -1.6825    0.3108   -0.0513 C   0  0  0  0  0  0  0  0  0  0  0  0
   -2.4831    1.4487    0.2267 C   0  0  0  0  0  0  0  0  0  0  0  0
   -2.3208   -0.9181   -0.3026 C   0  0  0  0  0  0  0  0  0  0  0  0
   -3.8654    1.3429    0.2530 C   0  0  0  0  0  0  0  0  0  0  0  0
   -4.4989    0.1171    0.0083 C   0  0  0  0  0  0  0  0  0  0  0  0
   -3.7112   -1.0014   -0.2694 C   0  0  0  0  0  0  0  0  0  0  0  0
   -5.9746    0.0156    0.0577 C   0  0  0  0  0  0  0  0  0  0  0  0
    5.0353    0.2046    0.9588 H   0  0  0  0  0  0  0  0  0  0  0  0
    5.0628    0.1158   -0.8878 H   0  0  0  0  0  0  0  0  0  0  0  0
    2.5854   -2.4641    0.1328 H   0  0  0  0  0  0  0  0  0  0  0  0
   -0.0058    1.4669   -0.1165 H   0  0  0  0  0  0  0  0  0  0  0  0
   -2.0173    2.4278    0.4229 H   0  0  0  0  0  0  0  0  0  0  0  0
   -1.7303   -1.8280   -0.5187 H   0  0  0  0  0  0  0  0  0  0  0  0
   -4.4727    2.2352    0.4700 H   0  0  0  0  0  0  0  0  0  0  0  0
   -4.1907   -1.9729   -0.4672 H   0  0  0  0  0  0  0  0  0  0  0  0
   -6.3378   -0.8639   -0.5287 H   0  0  0  0  0  0  0  0  0  0  0  0
   -6.4509    0.9385   -0.3564 H   0  0  0  0  0  0  0  0  0  0  0  0
   -6.3130   -0.1064    1.1180 H   0  0  0  0  0  0  0  0  0  0  0  0
  1  5  1  0  0  0  0
  1 18  1  0  0  0  0
  1 19  1  0  0  0  0
  2  1  1  0  0  0  0
  2  3  2  0  0  0  0
  2  4  1  0  0  0  0
  3  6  1  0  0  0  0
  4 20  1  0  0  0  0
  6  5  1  0  0  0  0
  6  8  2  0  0  0  0
  7  3  1  0  0  0  0
  9  7  1  0  0  0  0
  9 11  1  0  0  0  0
  9 21  1  0  0  0  0
 10  7  2  0  0  0  0
 12 11  2  0  0  0  0
 12 14  1  0  0  0  0
 12 22  1  0  0  0  0
 13 11  1  0  0  0  0
 13 16  2  0  0  0  0
 13 23  1  0  0  0  0
 14 15  2  0  0  0  0
 14 24  1  0  0  0  0
 15 16  1  0  0  0  0
 15 17  1  0  0  0  0
 16 25  1  0  0  0  0
 17 26  1  0  0  0  0
 17 27  1  0  0  0  0
 17 28  1  0  0  0  0
M  END
$$$$
76.mol
 OpenBabel03061408243D

 27 27  0  0  0  0  0  0  0  0999 V2000
    1.3487   -1.0593    0.7735 C   0  0  0  0  0  0  0  0  0  0  0  0
    0.5940   -1.5015    1.8048 O   0  0  0  0  0  0  0  0  0  0  0  0
    1.2762    0.1758    0.2025 C   0  0  0  0  0  0  0  0  0  0  0  0
    2.3978   -1.8922    0.0638 C   0  0  0  0  0  0  0  0  0  0  0  0
    0.4956    1.3590    0.6121 C   0  0  0  0  0  0  0  0  0  0  0  0
    2.2483    0.2056   -0.9134 C   0  0  0  0  0  0  0  0  0  0  0  0
    2.9044   -1.0371   -0.9788 O   0  0  0  0  0  0  0  0  0  0  0  0
    1.0463    2.3666    1.0971 O   0  0  0  0  0  0  0  0  0  0  0  0
   -0.8725    1.3378    0.4576 N   0  0  0  0  0  0  0  0  0  0  0  0
    2.5758    1.0172   -1.7615 O   0  0  0  0  0  0  0  0  0  0  0  0
   -1.5992    0.2321   -0.0982 C   0  0  0  0  0  0  0  0  0  0  0  0
   -3.1156    0.4171   -0.0464 C   0  0  0  0  0  0  0  0  0  0  0  0
   -3.8035   -0.7872   -0.6536 C   0  0  0  0  0  0  0  0  0  0  0  0
   -5.3024   -0.6359   -0.6190 C   0  0  0  0  0  0  0  0  0  0  0  0
    0.9253   -2.3784    2.0616 H   0  0  0  0  0  0  0  0  0  0  0  0
    1.9644   -2.8015   -0.4232 H   0  0  0  0  0  0  0  0  0  0  0  0
    3.2540   -2.1582    0.7335 H   0  0  0  0  0  0  0  0  0  0  0  0
   -1.3797    2.1479    0.7312 H   0  0  0  0  0  0  0  0  0  0  0  0
   -1.2885    0.0826   -1.1740 H   0  0  0  0  0  0  0  0  0  0  0  0
   -1.3259   -0.7085    0.4663 H   0  0  0  0  0  0  0  0  0  0  0  0
   -3.4523    0.5473    1.0155 H   0  0  0  0  0  0  0  0  0  0  0  0
   -3.4110    1.3414   -0.6091 H   0  0  0  0  0  0  0  0  0  0  0  0
   -3.4624   -0.9189   -1.7147 H   0  0  0  0  0  0  0  0  0  0  0  0
   -3.5051   -1.7122   -0.0925 H   0  0  0  0  0  0  0  0  0  0  0  0
   -5.7918   -1.5325   -1.0704 H   0  0  0  0  0  0  0  0  0  0  0  0
   -5.6644   -0.5276    0.4320 H   0  0  0  0  0  0  0  0  0  0  0  0
   -5.6213    0.2670   -1.1940 H   0  0  0  0  0  0  0  0  0  0  0  0
  1  2  1  0  0  0  0
  2 15  1  0  0  0  0
  3  1  2  0  0  0  0
  3  5  1  0  0  0  0
  3  6  1  0  0  0  0
  4  1  1  0  0  0  0
  4  7  1  0  0  0  0
  4 16  1  0  0  0  0
  4 17  1  0  0  0  0
  5  8  2  0  0  0  0
  6  7  1  0  0  0  0
  9  5  1  0  0  0  0
  9 18  1  0  0  0  0
 10  6  2  0  0  0  0
 11  9  1  0  0  0  0
 11 12  1  0  0  0  0
 11 19  1  0  0  0  0
 11 20  1  0  0  0  0
 12 13  1  0  0  0  0
 12 21  1  0  0  0  0
 12 22  1  0  0  0  0
 13 14  1  0  0  0  0
 13 23  1  0  0  0  0
 13 24  1  0  0  0  0
 14 27  1  0  0  0  0
 25 14  1  0  0  0  0
 26 14  1  0  0  0  0
M  END
$$$$
77.mol
 OpenBabel03061408243D

 28 29  0  0  0  0  0  0  0  0999 V2000
    2.5279   -1.1796   -0.2711 C   0  0  0  0  0  0  0  0  0  0  0  0
    1.5446   -2.0526   -0.5733 O   0  0  0  0  0  0  0  0  0  0  0  0
    2.3697    0.1633   -0.0743 C   0  0  0  0  0  0  0  0  0  0  0  0
    3.9847   -1.5573   -0.0985 C   0  0  0  0  0  0  0  0  0  0  0  0
    1.1713    1.0148   -0.1829 C   0  0  0  0  0  0  0  0  0  0  0  0
    3.7040    0.7197    0.2521 C   0  0  0  0  0  0  0  0  0  0  0  0
    4.6493   -0.3235    0.2277 O   0  0  0  0  0  0  0  0  0  0  0  0
    1.2593    2.2221   -0.4581 O   0  0  0  0  0  0  0  0  0  0  0  0
   -0.0444    0.3681    0.0470 N   0  0  0  0  0  0  0  0  0  0  0  0
    4.1470    1.8165    0.5393 O   0  0  0  0  0  0  0  0  0  0  0  0
   -1.3209    0.9385    0.0037 C   0  0  0  0  0  0  0  0  0  0  0  0
   -2.4674    0.0996    0.0503 C   0  0  0  0  0  0  0  0  0  0  0  0
   -1.5308    2.3374   -0.0663 C   0  0  0  0  0  0  0  0  0  0  0  0
   -3.7515    0.6487    0.0253 C   0  0  0  0  0  0  0  0  0  0  0  0
   -2.3325   -1.4144    0.1288 C   0  0  0  0  0  0  0  0  0  0  0  0
   -2.8168    2.8599   -0.0936 C   0  0  0  0  0  0  0  0  0  0  0  0
   -3.9332    2.0239   -0.0482 C   0  0  0  0  0  0  0  0  0  0  0  0
   -1.6484   -1.9845   -0.9208 F   0  0  0  0  0  0  0  0  0  0  0  0
   -3.5154   -2.1099    0.1646 F   0  0  0  0  0  0  0  0  0  0  0  0
   -1.6512   -1.8709    1.2358 F   0  0  0  0  0  0  0  0  0  0  0  0
    1.9399   -2.9330   -0.6946 H   0  0  0  0  0  0  0  0  0  0  0  0
    4.4368   -1.9509   -1.0440 H   0  0  0  0  0  0  0  0  0  0  0  0
    4.1426   -2.2662    0.7533 H   0  0  0  0  0  0  0  0  0  0  0  0
   -0.0042   -0.6162    0.2140 H   0  0  0  0  0  0  0  0  0  0  0  0
   -0.6722    3.0297   -0.1010 H   0  0  0  0  0  0  0  0  0  0  0  0
   -4.6264   -0.0215    0.0636 H   0  0  0  0  0  0  0  0  0  0  0  0
   -2.9516    3.9519   -0.1500 H   0  0  0  0  0  0  0  0  0  0  0  0
   -4.9476    2.4470   -0.0697 H   0  0  0  0  0  0  0  0  0  0  0  0
  1  2  1  0  0  0  0
  1  3  2  0  0  0  0
  1  4  1  0  0  0  0
  2 21  1  0  0  0  0
  4 22  1  0  0  0  0
  4 23  1  0  0  0  0
  5  3  1  0  0  0  0
  6  3  1  0  0  0  0
  6 10  2  0  0  0  0
  7  4  1  0  0  0  0
  7  6  1  0  0  0  0
  8  5  2  0  0  0  0
  9  5  1  0  0  0  0
  9 11  1  0  0  0  0
  9 24  1  0  0  0  0
 12 11  2  0  0  0  0
 13 11  1  0  0  0  0
 13 16  2  0  0  0  0
 13 25  1  0  0  0  0
 14 12  1  0  0  0  0
 14 17  2  0  0  0  0
 14 26  1  0  0  0  0
 15 12  1  0  0  0  0
 15 18  1  0  0  0  0
 15 19  1  0  0  0  0
 15 20  1  0  0  0  0
 16 27  1  0  0  0  0
 17 16  1  0  0  0  0
 17 28  1  0  0  0  0
M  END
$$$$
78.mol
 OpenBabel03061408243D

 24 24  0  0  0  0  0  0  0  0999 V2000
    0.9817   -1.0782    0.7128 C   0  0  0  0  0  0  0  0  0  0  0  0
    0.1968   -1.6710    1.6409 O   0  0  0  0  0  0  0  0  0  0  0  0
    0.8365    0.1898    0.2359 C   0  0  0  0  0  0  0  0  0  0  0  0
    2.1546   -1.7528    0.0293 C   0  0  0  0  0  0  0  0  0  0  0  0
   -0.0804    1.2610    0.6706 C   0  0  0  0  0  0  0  0  0  0  0  0
    1.8824    0.3995   -0.7904 C   0  0  0  0  0  0  0  0  0  0  0  0
    2.6554   -0.7709   -0.8982 O   0  0  0  0  0  0  0  0  0  0  0  0
    0.3351    2.2682    1.2760 O   0  0  0  0  0  0  0  0  0  0  0  0
   -1.4251    1.1330    0.4030 N   0  0  0  0  0  0  0  0  0  0  0  0
    2.1948    1.3060   -1.5428 O   0  0  0  0  0  0  0  0  0  0  0  0
   -2.0009    0.0190   -0.2949 C   0  0  0  0  0  0  0  0  0  0  0  0
   -3.5280    0.0644   -0.3554 C   0  0  0  0  0  0  0  0  0  0  0  0
   -4.0514   -1.1338   -1.1039 C   0  0  0  0  0  0  0  0  0  0  0  0
    0.5887   -2.5343    1.8548 H   0  0  0  0  0  0  0  0  0  0  0  0
    2.9794   -1.9989    0.7444 H   0  0  0  0  0  0  0  0  0  0  0  0
    1.8462   -2.6516   -0.5612 H   0  0  0  0  0  0  0  0  0  0  0  0
   -2.0252    1.8695    0.6959 H   0  0  0  0  0  0  0  0  0  0  0  0
   -1.5978   -0.0114   -1.3497 H   0  0  0  0  0  0  0  0  0  0  0  0
   -1.6842   -0.9385    0.2158 H   0  0  0  0  0  0  0  0  0  0  0  0
   -3.9523    0.0770    0.6830 H   0  0  0  0  0  0  0  0  0  0  0  0
   -3.8633    1.0050   -0.8670 H   0  0  0  0  0  0  0  0  0  0  0  0
   -5.1668   -1.0990   -1.1499 H   0  0  0  0  0  0  0  0  0  0  0  0
   -3.6560   -1.1527   -2.1484 H   0  0  0  0  0  0  0  0  0  0  0  0
   -3.7491   -2.0816   -0.5963 H   0  0  0  0  0  0  0  0  0  0  0  0
  2  1  1  0  0  0  0
  3  1  2  0  0  0  0
  4  1  1  0  0  0  0
  4  7  1  0  0  0  0
  4 15  1  0  0  0  0
  4 16  1  0  0  0  0
  5  3  1  0  0  0  0
  5  8  2  0  0  0  0
  5  9  1  0  0  0  0
  6  3  1  0  0  0  0
  6  7  1  0  0  0  0
 10  6  2  0  0  0  0
 11  9  1  0  0  0  0
 11 18  1  0  0  0  0
 11 19  1  0  0  0  0
 12 11  1  0  0  0  0
 12 13  1  0  0  0  0
 12 20  1  0  0  0  0
 12 21  1  0  0  0  0
 13 22  1  0  0  0  0
 13 23  1  0  0  0  0
 13 24  1  0  0  0  0
 14  2  1  0  0  0  0
 17  9  1  0  0  0  0
M  END
$$$$
79.mol
 OpenBabel03061408243D

 32 34  0  0  0  0  0  0  0  0999 V2000
   -2.7619    0.8223    0.0781 C   0  0  0  0  0  0  0  0  0  0  0  0
   -2.0293   -0.3527   -0.2150 C   0  0  0  0  0  0  0  0  0  0  0  0
   -4.1586    0.8449   -0.0336 C   0  0  0  0  0  0  0  0  0  0  0  0
   -2.0252    1.9340    0.4471 O   0  0  0  0  0  0  0  0  0  0  0  0
   -2.7443   -1.4889   -0.6200 C   0  0  0  0  0  0  0  0  0  0  0  0
   -0.5750   -0.3981   -0.1164 C   0  0  0  0  0  0  0  0  0  0  0  0
   -4.8374   -0.2999   -0.4425 C   0  0  0  0  0  0  0  0  0  0  0  0
   -2.7444    2.9715    1.1064 C   0  0  0  0  0  0  0  0  0  0  0  0
   -4.1318   -1.4653   -0.7352 C   0  0  0  0  0  0  0  0  0  0  0  0
    0.2196    0.6409   -0.4856 C   0  0  0  0  0  0  0  0  0  0  0  0
    0.0392   -1.6242    0.3985 C   0  0  0  0  0  0  0  0  0  0  0  0
    1.4299   -1.7064    0.5306 O   0  0  0  0  0  0  0  0  0  0  0  0
   -0.4722   -2.6815    0.7655 O   0  0  0  0  0  0  0  0  0  0  0  0
    2.2060   -0.6368    0.1524 C   0  0  0  0  0  0  0  0  0  0  0  0
    3.5935   -0.7934    0.3075 C   0  0  0  0  0  0  0  0  0  0  0  0
    1.6485    0.5494   -0.3636 C   0  0  0  0  0  0  0  0  0  0  0  0
    2.5131    1.5972   -0.7325 C   0  0  0  0  0  0  0  0  0  0  0  0
    3.8823    1.4696   -0.5920 C   0  0  0  0  0  0  0  0  0  0  0  0
    4.4165    0.2693   -0.0695 C   0  0  0  0  0  0  0  0  0  0  0  0
    5.7828    0.2165    0.0415 O   0  0  0  0  0  0  0  0  0  0  0  0
   -4.7230    1.7589    0.1974 H   0  0  0  0  0  0  0  0  0  0  0  0
   -2.1939   -2.4209   -0.8319 H   0  0  0  0  0  0  0  0  0  0  0  0
   -5.9338   -0.2801   -0.5319 H   0  0  0  0  0  0  0  0  0  0  0  0
   -1.9370    3.6482    1.4853 H   0  0  0  0  0  0  0  0  0  0  0  0
   -3.3971    3.5110    0.3774 H   0  0  0  0  0  0  0  0  0  0  0  0
   -3.3504    2.5671    1.9523 H   0  0  0  0  0  0  0  0  0  0  0  0
   -4.6684   -2.3710   -1.0531 H   0  0  0  0  0  0  0  0  0  0  0  0
   -0.2111    1.5780   -0.8780 H   0  0  0  0  0  0  0  0  0  0  0  0
    3.9984   -1.7297    0.7140 H   0  0  0  0  0  0  0  0  0  0  0  0
    2.0836    2.5274   -1.1367 H   0  0  0  0  0  0  0  0  0  0  0  0
    4.5678    2.2802   -0.8765 H   0  0  0  0  0  0  0  0  0  0  0  0
    6.0251   -0.6472    0.4090 H   0  0  0  0  0  0  0  0  0  0  0  0
  2  1  2  0  0  0  0
  2  5  1  0  0  0  0
  3  1  1  0  0  0  0
  4  1  1  0  0  0  0
  5 22  1  0  0  0  0
  6  2  1  0  0  0  0
  6 10  2  0  0  0  0
  6 11  1  0  0  0  0
  7  3  2  0  0  0  0
  7 23  1  0  0  0  0
  8  4  1  0  0  0  0
  8 24  1  0  0  0  0
  8 25  1  0  0  0  0
  8 26  1  0  0  0  0
  9  5  2  0  0  0  0
  9  7  1  0  0  0  0
  9 27  1  0  0  0  0
 10 28  1  0  0  0  0
 11 12  1  0  0  0  0
 11 13  2  0  0  0  0
 14 12  1  0  0  0  0
 15 14  2  0  0  0  0
 15 29  1  0  0  0  0
 16 10  1  0  0  0  0
 16 14  1  0  0  0  0
 17 16  2  0  0  0  0
 17 18  1  0  0  0  0
 19 15  1  0  0  0  0
 19 18  2  0  0  0  0
 19 20  1  0  0  0  0
 21  3  1  0  0  0  0
 30 17  1  0  0  0  0
 31 18  1  0  0  0  0
 32 20  1  0  0  0  0
M  END
$$$$
80.mol
 OpenBabel03061408243D

 30 32  0  0  0  0  0  0  0  0999 V2000
    1.3474    0.4270   -0.0637 C   0  0  0  0  0  0  0  0  0  0  0  0
    1.7336   -0.9250    0.0765 C   0  0  0  0  0  0  0  0  0  0  0  0
    0.8200   -1.9430    0.1484 O   0  0  0  0  0  0  0  0  0  0  0  0
    3.0792   -1.3140    0.1438 C   0  0  0  0  0  0  0  0  0  0  0  0
   -0.0664    0.7285   -0.1081 C   0  0  0  0  0  0  0  0  0  0  0  0
    2.3712    1.4014   -0.1436 C   0  0  0  0  0  0  0  0  0  0  0  0
   -0.5531   -1.6533    0.0881 C   0  0  0  0  0  0  0  0  0  0  0  0
    4.0574   -0.3166    0.0639 C   0  0  0  0  0  0  0  0  0  0  0  0
   -1.0003   -0.2751   -0.0035 C   0  0  0  0  0  0  0  0  0  0  0  0
   -0.3644    2.0485   -0.2563 O   0  0  0  0  0  0  0  0  0  0  0  0
    3.7200    1.0406   -0.0808 C   0  0  0  0  0  0  0  0  0  0  0  0
    1.9765    2.7032   -0.2825 O   0  0  0  0  0  0  0  0  0  0  0  0
   -1.1927   -2.7028    0.1203 O   0  0  0  0  0  0  0  0  0  0  0  0
    5.3596   -0.7372    0.1332 O   0  0  0  0  0  0  0  0  0  0  0  0
   -2.4385   -0.0310    0.0166 C   0  0  0  0  0  0  0  0  0  0  0  0
   -3.2951   -0.7742   -0.8090 C   0  0  0  0  0  0  0  0  0  0  0  0
   -2.9847    0.9360    0.8746 C   0  0  0  0  0  0  0  0  0  0  0  0
   -4.6678   -0.5359   -0.7917 C   0  0  0  0  0  0  0  0  0  0  0  0
   -4.3580    1.1702    0.8869 C   0  0  0  0  0  0  0  0  0  0  0  0
   -5.2016    0.4389    0.0511 C   0  0  0  0  0  0  0  0  0  0  0  0
    3.3527   -2.3720    0.2549 H   0  0  0  0  0  0  0  0  0  0  0  0
   -1.3269    2.1435   -0.3696 H   0  0  0  0  0  0  0  0  0  0  0  0
    4.5049    1.8055   -0.1432 H   0  0  0  0  0  0  0  0  0  0  0  0
    2.7711    3.2587   -0.3230 H   0  0  0  0  0  0  0  0  0  0  0  0
    5.9358    0.0395    0.0665 H   0  0  0  0  0  0  0  0  0  0  0  0
   -2.8761   -1.5636   -1.4526 H   0  0  0  0  0  0  0  0  0  0  0  0
   -2.3266    1.4961    1.5567 H   0  0  0  0  0  0  0  0  0  0  0  0
   -5.3315   -1.1247   -1.4423 H   0  0  0  0  0  0  0  0  0  0  0  0
   -4.7766    1.9289    1.5645 H   0  0  0  0  0  0  0  0  0  0  0  0
   -6.2854    0.6246    0.0629 H   0  0  0  0  0  0  0  0  0  0  0  0
  1  6  2  0  0  0  0
  2  1  1  0  0  0  0
  2  3  1  0  0  0  0
  4  2  2  0  0  0  0
  4  8  1  0  0  0  0
  4 21  1  0  0  0  0
  5  1  1  0  0  0  0
  5  9  2  0  0  0  0
  5 10  1  0  0  0  0
  7  3  1  0  0  0  0
  7  9  1  0  0  0  0
 10 22  1  0  0  0  0
 11  6  1  0  0  0  0
 11  8  2  0  0  0  0
 11 23  1  0  0  0  0
 12  6  1  0  0  0  0
 12 24  1  0  0  0  0
 13  7  2  0  0  0  0
 14  8  1  0  0  0  0
 14 25  1  0  0  0  0
 15  9  1  0  0  0  0
 15 16  2  0  0  0  0
 15 17  1  0  0  0  0
 18 16  1  0  0  0  0
 18 20  2  0  0  0  0
 19 17  2  0  0  0  0
 19 20  1  0  0  0  0
 19 29  1  0  0  0  0
 26 16  1  0  0  0  0
 27 17  1  0  0  0  0
 28 18  1  0  0  0  0
 30 20  1  0  0  0  0
M  END
$$$$
81.mol
 OpenBabel03061408243D

 39 41  0  0  0  0  0  0  0  0999 V2000
    0.2682    0.3542   -0.0279 C   0  0  0  0  0  0  0  0  0  0  0  0
   -0.2775    1.6145    0.4848 C   0  0  0  0  0  0  0  0  0  0  0  0
   -0.5846   -0.6243   -0.4291 C   0  0  0  0  0  0  0  0  0  0  0  0
   -1.6604    1.7895    0.5862 O   0  0  0  0  0  0  0  0  0  0  0  0
    1.7174    0.2134   -0.0879 C   0  0  0  0  0  0  0  0  0  0  0  0
    0.2974    2.6320    0.8716 O   0  0  0  0  0  0  0  0  0  0  0  0
   -2.0073   -0.4388   -0.3400 C   0  0  0  0  0  0  0  0  0  0  0  0
   -2.4992    0.7779    0.1778 C   0  0  0  0  0  0  0  0  0  0  0  0
   -3.8728    1.0263    0.3031 C   0  0  0  0  0  0  0  0  0  0  0  0
    2.3641   -1.0127    0.2085 C   0  0  0  0  0  0  0  0  0  0  0  0
    2.5176    1.3038   -0.4527 C   0  0  0  0  0  0  0  0  0  0  0  0
   -2.9293   -1.4189   -0.7403 C   0  0  0  0  0  0  0  0  0  0  0  0
    3.7540   -1.1355    0.1393 C   0  0  0  0  0  0  0  0  0  0  0  0
    1.5450   -2.0734    0.5464 O   0  0  0  0  0  0  0  0  0  0  0  0
   -4.7609    0.0228   -0.1070 C   0  0  0  0  0  0  0  0  0  0  0  0
    4.5179   -0.0177   -0.2353 C   0  0  0  0  0  0  0  0  0  0  0  0
    3.9032    1.2040   -0.5324 C   0  0  0  0  0  0  0  0  0  0  0  0
    5.8788   -0.2411   -0.2800 O   0  0  0  0  0  0  0  0  0  0  0  0
   -4.2934   -1.1992   -0.6293 C   0  0  0  0  0  0  0  0  0  0  0  0
   -6.0937    0.3389    0.0452 O   0  0  0  0  0  0  0  0  0  0  0  0
    2.1836   -3.1985    1.1430 C   0  0  0  0  0  0  0  0  0  0  0  0
   -7.0317   -0.6535   -0.3586 C   0  0  0  0  0  0  0  0  0  0  0  0
    6.6877    0.8781   -0.6273 C   0  0  0  0  0  0  0  0  0  0  0  0
   -0.2084   -1.5842   -0.8218 H   0  0  0  0  0  0  0  0  0  0  0  0
   -4.2395    1.9785    0.7100 H   0  0  0  0  0  0  0  0  0  0  0  0
    2.0357    2.2735   -0.6659 H   0  0  0  0  0  0  0  0  0  0  0  0
   -2.5564   -2.3723   -1.1460 H   0  0  0  0  0  0  0  0  0  0  0  0
    4.2671   -2.0789    0.3678 H   0  0  0  0  0  0  0  0  0  0  0  0
    4.4945    2.0836   -0.8198 H   0  0  0  0  0  0  0  0  0  0  0  0
   -4.9992   -1.9782   -0.9482 H   0  0  0  0  0  0  0  0  0  0  0  0
    1.3259   -3.8354    1.4781 H   0  0  0  0  0  0  0  0  0  0  0  0
    2.8015   -3.7388    0.3850 H   0  0  0  0  0  0  0  0  0  0  0  0
    2.8103   -2.8889    2.0136 H   0  0  0  0  0  0  0  0  0  0  0  0
   -8.0207   -0.1749   -0.1421 H   0  0  0  0  0  0  0  0  0  0  0  0
   -6.9294   -0.8718   -1.4492 H   0  0  0  0  0  0  0  0  0  0  0  0
   -6.9038   -1.5851    0.2439 H   0  0  0  0  0  0  0  0  0  0  0  0
    7.7286    0.4680   -0.5849 H   0  0  0  0  0  0  0  0  0  0  0  0
    6.5576    1.7037    0.1136 H   0  0  0  0  0  0  0  0  0  0  0  0
    6.4452    1.2335   -1.6581 H   0  0  0  0  0  0  0  0  0  0  0  0
  1  2  1  0  0  0  0
  3  1  2  0  0  0  0
  3 24  1  0  0  0  0
  4  2  1  0  0  0  0
  4  8  1  0  0  0  0
  5  1  1  0  0  0  0
  6  2  2  0  0  0  0
  7  3  1  0  0  0  0
  7  8  1  0  0  0  0
  7 12  2  0  0  0  0
  9  8  2  0  0  0  0
  9 15  1  0  0  0  0
  9 25  1  0  0  0  0
 10  5  2  0  0  0  0
 10 13  1  0  0  0  0
 10 14  1  0  0  0  0
 11  5  1  0  0  0  0
 11 17  2  0  0  0  0
 11 26  1  0  0  0  0
 12 19  1  0  0  0  0
 12 27  1  0  0  0  0
 13 16  2  0  0  0  0
 13 28  1  0  0  0  0
 14 21  1  0  0  0  0
 15 19  2  0  0  0  0
 15 20  1  0  0  0  0
 17 16  1  0  0  0  0
 17 29  1  0  0  0  0
 18 16  1  0  0  0  0
 18 23  1  0  0  0  0
 19 30  1  0  0  0  0
 20 22  1  0  0  0  0
 21 31  1  0  0  0  0
 21 32  1  0  0  0  0
 21 33  1  0  0  0  0
 22 34  1  0  0  0  0
 22 35  1  0  0  0  0
 22 36  1  0  0  0  0
 23 37  1  0  0  0  0
 23 38  1  0  0  0  0
 23 39  1  0  0  0  0
M  END
$$$$
82.mol
 OpenBabel03061408243D

 37 39  0  0  0  0  0  0  0  0999 V2000
   -0.3326    0.0405    0.1021 C   0  0  0  0  0  0  0  0  0  0  0  0
   -1.2438   -0.9486   -0.1706 C   0  0  0  0  0  0  0  0  0  0  0  0
   -0.8197    1.3800    0.4133 C   0  0  0  0  0  0  0  0  0  0  0  0
   -2.6684   -0.6789   -0.1468 C   0  0  0  0  0  0  0  0  0  0  0  0
    1.1106   -0.1691    0.0974 C   0  0  0  0  0  0  0  0  0  0  0  0
   -0.7766   -2.2101   -0.4373 O   0  0  0  0  0  0  0  0  0  0  0  0
   -2.1951    1.6491    0.4140 O   0  0  0  0  0  0  0  0  0  0  0  0
   -0.2035    2.4075    0.6891 O   0  0  0  0  0  0  0  0  0  0  0  0
   -3.0817    0.6389    0.1446 C   0  0  0  0  0  0  0  0  0  0  0  0
   -3.6585   -1.6497   -0.3809 C   0  0  0  0  0  0  0  0  0  0  0  0
   -4.4388    1.0000    0.1828 C   0  0  0  0  0  0  0  0  0  0  0  0
    1.9644    0.8142   -0.4267 C   0  0  0  0  0  0  0  0  0  0  0  0
    1.6616   -1.3488    0.6136 C   0  0  0  0  0  0  0  0  0  0  0  0
    3.3444    0.6069   -0.4510 C   0  0  0  0  0  0  0  0  0  0  0  0
   -5.3887    0.0075   -0.0691 C   0  0  0  0  0  0  0  0  0  0  0  0
   -5.0017   -1.3211   -0.3472 C   0  0  0  0  0  0  0  0  0  0  0  0
    3.8915   -0.5878    0.0749 C   0  0  0  0  0  0  0  0  0  0  0  0
    4.1287    1.5468   -1.1005 O   0  0  0  0  0  0  0  0  0  0  0  0
    3.0385   -1.5597    0.6079 C   0  0  0  0  0  0  0  0  0  0  0  0
    5.2668   -0.6928    0.0353 O   0  0  0  0  0  0  0  0  0  0  0  0
   -6.7036    0.3943   -0.0265 O   0  0  0  0  0  0  0  0  0  0  0  0
    5.0192    2.2556   -0.2384 C   0  0  0  0  0  0  0  0  0  0  0  0
    5.8145   -1.9291    0.4803 C   0  0  0  0  0  0  0  0  0  0  0  0
   -1.4513   -2.6903   -0.9402 H   0  0  0  0  0  0  0  0  0  0  0  0
   -3.3746   -2.6942   -0.5841 H   0  0  0  0  0  0  0  0  0  0  0  0
   -4.7373    2.0339    0.4070 H   0  0  0  0  0  0  0  0  0  0  0  0
    1.5576    1.7590   -0.8220 H   0  0  0  0  0  0  0  0  0  0  0  0
    0.9993   -2.1256    1.0274 H   0  0  0  0  0  0  0  0  0  0  0  0
   -5.7679   -2.0873   -0.5321 H   0  0  0  0  0  0  0  0  0  0  0  0
    3.4418   -2.4945    1.0214 H   0  0  0  0  0  0  0  0  0  0  0  0
   -7.2544   -0.3815   -0.2121 H   0  0  0  0  0  0  0  0  0  0  0  0
    5.5500    2.9566   -0.9297 H   0  0  0  0  0  0  0  0  0  0  0  0
    4.4443    2.8196    0.5349 H   0  0  0  0  0  0  0  0  0  0  0  0
    5.7391    1.5512    0.2443 H   0  0  0  0  0  0  0  0  0  0  0  0
    6.9136   -1.8011    0.3098 H   0  0  0  0  0  0  0  0  0  0  0  0
    5.5996   -2.0861    1.5652 H   0  0  0  0  0  0  0  0  0  0  0  0
    5.4180   -2.7795   -0.1254 H   0  0  0  0  0  0  0  0  0  0  0  0
  1  2  2  0  0  0  0
  3  1  1  0  0  0  0
  4  2  1  0  0  0  0
  5  1  1  0  0  0  0
  6  2  1  0  0  0  0
  6 24  1  0  0  0  0
  7  3  1  0  0  0  0
  8  3  2  0  0  0  0
  9  4  2  0  0  0  0
  9  7  1  0  0  0  0
 10  4  1  0  0  0  0
 10 25  1  0  0  0  0
 11  9  1  0  0  0  0
 11 26  1  0  0  0  0
 12  5  2  0  0  0  0
 12 27  1  0  0  0  0
 13  5  1  0  0  0  0
 13 28  1  0  0  0  0
 14 12  1  0  0  0  0
 15 11  2  0  0  0  0
 16 10  2  0  0  0  0
 16 15  1  0  0  0  0
 17 14  2  0  0  0  0
 17 19  1  0  0  0  0
 17 20  1  0  0  0  0
 18 14  1  0  0  0  0
 19 13  2  0  0  0  0
 19 30  1  0  0  0  0
 21 15  1  0  0  0  0
 21 31  1  0  0  0  0
 22 18  1  0  0  0  0
 22 32  1  0  0  0  0
 22 33  1  0  0  0  0
 22 34  1  0  0  0  0
 23 20  1  0  0  0  0
 23 35  1  0  0  0  0
 23 36  1  0  0  0  0
 23 37  1  0  0  0  0
 29 16  1  0  0  0  0
M  END
$$$$
83.mol
 OpenBabel03061408243D

 29 31  0  0  0  0  0  0  0  0999 V2000
    0.8657   -0.1404   -0.0160 C   0  0  0  0  0  0  0  0  0  0  0  0
   -0.0206    0.9006    0.1080 C   0  0  0  0  0  0  0  0  0  0  0  0
    0.3441   -1.4943   -0.1646 C   0  0  0  0  0  0  0  0  0  0  0  0
   -1.4522    0.6704    0.0806 C   0  0  0  0  0  0  0  0  0  0  0  0
    2.3149    0.0286   -0.0059 C   0  0  0  0  0  0  0  0  0  0  0  0
    0.4809    2.1702    0.2328 O   0  0  0  0  0  0  0  0  0  0  0  0
   -1.0393   -1.7221   -0.1692 O   0  0  0  0  0  0  0  0  0  0  0  0
    0.9321   -2.5672   -0.2855 O   0  0  0  0  0  0  0  0  0  0  0  0
   -1.8997   -0.6615   -0.0549 C   0  0  0  0  0  0  0  0  0  0  0  0
   -2.4173    1.6900    0.1635 C   0  0  0  0  0  0  0  0  0  0  0  0
   -3.2662   -0.9866   -0.0857 C   0  0  0  0  0  0  0  0  0  0  0  0
   -4.1905    0.0558    0.0129 C   0  0  0  0  0  0  0  0  0  0  0  0
   -3.7689    1.3975    0.1335 C   0  0  0  0  0  0  0  0  0  0  0  0
    3.1354   -0.9058    0.6459 C   0  0  0  0  0  0  0  0  0  0  0  0
    2.9088    1.1268   -0.6457 C   0  0  0  0  0  0  0  0  0  0  0  0
   -5.5154   -0.2963   -0.0177 O   0  0  0  0  0  0  0  0  0  0  0  0
    4.5177   -0.7364    0.6629 C   0  0  0  0  0  0  0  0  0  0  0  0
    4.2926    1.2897   -0.6264 C   0  0  0  0  0  0  0  0  0  0  0  0
    5.1000    0.3609    0.0285 C   0  0  0  0  0  0  0  0  0  0  0  0
   -0.1999    2.7372    0.6243 H   0  0  0  0  0  0  0  0  0  0  0  0
   -2.1073    2.7438    0.2424 H   0  0  0  0  0  0  0  0  0  0  0  0
   -3.5911   -2.0317   -0.1875 H   0  0  0  0  0  0  0  0  0  0  0  0
   -4.5150    2.2021    0.1994 H   0  0  0  0  0  0  0  0  0  0  0  0
    2.6838   -1.7851    1.1318 H   0  0  0  0  0  0  0  0  0  0  0  0
    2.2773    1.8659   -1.1624 H   0  0  0  0  0  0  0  0  0  0  0  0
   -6.0460    0.5120    0.0513 H   0  0  0  0  0  0  0  0  0  0  0  0
    5.1504   -1.4750    1.1767 H   0  0  0  0  0  0  0  0  0  0  0  0
    4.7465    2.1544   -1.1320 H   0  0  0  0  0  0  0  0  0  0  0  0
    6.1917    0.4910    0.0426 H   0  0  0  0  0  0  0  0  0  0  0  0
  2  1  2  0  0  0  0
  2  4  1  0  0  0  0
  3  1  1  0  0  0  0
  4  9  2  0  0  0  0
  5  1  1  0  0  0  0
  6  2  1  0  0  0  0
  7  3  1  0  0  0  0
  7  9  1  0  0  0  0
  8  3  2  0  0  0  0
 10  4  1  0  0  0  0
 10 21  1  0  0  0  0
 11  9  1  0  0  0  0
 11 22  1  0  0  0  0
 12 11  2  0  0  0  0
 12 16  1  0  0  0  0
 13 10  2  0  0  0  0
 13 12  1  0  0  0  0
 13 23  1  0  0  0  0
 14  5  2  0  0  0  0
 14 17  1  0  0  0  0
 14 24  1  0  0  0  0
 15  5  1  0  0  0  0
 15 25  1  0  0  0  0
 16 26  1  0  0  0  0
 17 27  1  0  0  0  0
 18 15  2  0  0  0  0
 18 19  1  0  0  0  0
 18 28  1  0  0  0  0
 19 17  2  0  0  0  0
 19 29  1  0  0  0  0
 20  6  1  0  0  0  0
M  END
$$$$
84.mol
 OpenBabel03061408243D

 33 35  0  0  0  0  0  0  0  0999 V2000
    0.1358    0.1538    0.0468 C   0  0  0  0  0  0  0  0  0  0  0  0
   -0.7437   -0.8893   -0.1033 C   0  0  0  0  0  0  0  0  0  0  0  0
   -0.3958    1.5038    0.1995 C   0  0  0  0  0  0  0  0  0  0  0  0
   -2.1767   -0.6665   -0.0938 C   0  0  0  0  0  0  0  0  0  0  0  0
    1.5846   -0.0076    0.0620 C   0  0  0  0  0  0  0  0  0  0  0  0
   -0.2356   -2.1564   -0.2330 O   0  0  0  0  0  0  0  0  0  0  0  0
   -1.7797    1.7253    0.1860 O   0  0  0  0  0  0  0  0  0  0  0  0
    0.1856    2.5788    0.3362 O   0  0  0  0  0  0  0  0  0  0  0  0
   -2.6332    0.6613    0.0494 C   0  0  0  0  0  0  0  0  0  0  0  0
   -3.1347   -1.6904   -0.2003 C   0  0  0  0  0  0  0  0  0  0  0  0
   -4.0016    0.9789    0.0652 C   0  0  0  0  0  0  0  0  0  0  0  0
    2.4141    0.9407   -0.5533 C   0  0  0  0  0  0  0  0  0  0  0  0
    2.1722   -1.1169    0.6937 C   0  0  0  0  0  0  0  0  0  0  0  0
   -4.9187   -0.0674   -0.0570 C   0  0  0  0  0  0  0  0  0  0  0  0
   -4.4883   -1.4054   -0.1858 C   0  0  0  0  0  0  0  0  0  0  0  0
    3.7982    0.7886   -0.5522 C   0  0  0  0  0  0  0  0  0  0  0  0
    3.5503   -1.2836    0.7061 C   0  0  0  0  0  0  0  0  0  0  0  0
   -6.2460    0.2774   -0.0409 O   0  0  0  0  0  0  0  0  0  0  0  0
    4.3664   -0.3251    0.0774 C   0  0  0  0  0  0  0  0  0  0  0  0
    5.7216   -0.5836    0.1398 O   0  0  0  0  0  0  0  0  0  0  0  0
    6.5738    0.3904   -0.4514 C   0  0  0  0  0  0  0  0  0  0  0  0
   -0.9024   -2.7162   -0.6578 H   0  0  0  0  0  0  0  0  0  0  0  0
   -2.8172   -2.7415   -0.2852 H   0  0  0  0  0  0  0  0  0  0  0  0
   -4.3337    2.0210    0.1737 H   0  0  0  0  0  0  0  0  0  0  0  0
    1.9691    1.8277   -1.0329 H   0  0  0  0  0  0  0  0  0  0  0  0
    1.5323   -1.8675    1.1843 H   0  0  0  0  0  0  0  0  0  0  0  0
   -5.2290   -2.2132   -0.2700 H   0  0  0  0  0  0  0  0  0  0  0  0
    4.4259    1.5462   -1.0409 H   0  0  0  0  0  0  0  0  0  0  0  0
    4.0133   -2.1495    1.1992 H   0  0  0  0  0  0  0  0  0  0  0  0
   -6.7710   -0.5331   -0.1246 H   0  0  0  0  0  0  0  0  0  0  0  0
    7.6007   -0.0142   -0.2641 H   0  0  0  0  0  0  0  0  0  0  0  0
    6.3767    0.4723   -1.5479 H   0  0  0  0  0  0  0  0  0  0  0  0
    6.4442    1.3827    0.0449 H   0  0  0  0  0  0  0  0  0  0  0  0
  1  2  2  0  0  0  0
  1  3  1  0  0  0  0
  1  5  1  0  0  0  0
  4  2  1  0  0  0  0
  6  2  1  0  0  0  0
  6 22  1  0  0  0  0
  7  3  1  0  0  0  0
  8  3  2  0  0  0  0
  9  4  2  0  0  0  0
  9  7  1  0  0  0  0
  9 11  1  0  0  0  0
 10  4  1  0  0  0  0
 10 23  1  0  0  0  0
 11 24  1  0  0  0  0
 12  5  1  0  0  0  0
 12 25  1  0  0  0  0
 13  5  2  0  0  0  0
 13 26  1  0  0  0  0
 14 11  2  0  0  0  0
 15 10  2  0  0  0  0
 15 14  1  0  0  0  0
 15 27  1  0  0  0  0
 16 12  2  0  0  0  0
 16 19  1  0  0  0  0
 16 28  1  0  0  0  0
 17 13  1  0  0  0  0
 17 19  2  0  0  0  0
 17 29  1  0  0  0  0
 18 14  1  0  0  0  0
 18 30  1  0  0  0  0
 20 19  1  0  0  0  0
 20 21  1  0  0  0  0
 21 31  1  0  0  0  0
 21 32  1  0  0  0  0
 21 33  1  0  0  0  0
M  END
$$$$
85.mol
 OpenBabel03061408243D

 29 31  0  0  0  0  0  0  0  0999 V2000
    0.0471   -0.2101   -0.0226 C   0  0  0  0  0  0  0  0  0  0  0  0
   -0.8022    0.8620    0.1026 C   0  0  0  0  0  0  0  0  0  0  0  0
   -0.5217   -1.5452   -0.1658 C   0  0  0  0  0  0  0  0  0  0  0  0
   -2.2407    0.6814    0.0803 C   0  0  0  0  0  0  0  0  0  0  0  0
    1.5009   -0.0915   -0.0177 C   0  0  0  0  0  0  0  0  0  0  0  0
   -0.2541    2.1116    0.2257 O   0  0  0  0  0  0  0  0  0  0  0  0
   -1.9115   -1.7244   -0.1696 O   0  0  0  0  0  0  0  0  0  0  0  0
    0.0298   -2.6378   -0.2830 O   0  0  0  0  0  0  0  0  0  0  0  0
   -2.7343   -0.6343   -0.0538 C   0  0  0  0  0  0  0  0  0  0  0  0
   -3.1703    1.7335    0.1673 C   0  0  0  0  0  0  0  0  0  0  0  0
   -4.1111   -0.9124   -0.0812 C   0  0  0  0  0  0  0  0  0  0  0  0
    2.2917   -1.0567    0.6260 C   0  0  0  0  0  0  0  0  0  0  0  0
    2.1307    0.9881   -0.6549 C   0  0  0  0  0  0  0  0  0  0  0  0
   -4.9990    0.1610    0.0204 C   0  0  0  0  0  0  0  0  0  0  0  0
   -4.5310    1.4875    0.1409 C   0  0  0  0  0  0  0  0  0  0  0  0
    3.6786   -0.9411    0.6429 C   0  0  0  0  0  0  0  0  0  0  0  0
    3.5179    1.1097   -0.6429 C   0  0  0  0  0  0  0  0  0  0  0  0
   -6.3348   -0.1454   -0.0071 O   0  0  0  0  0  0  0  0  0  0  0  0
    4.2905    0.1449    0.0092 C   0  0  0  0  0  0  0  0  0  0  0  0
    5.9845    0.2910    0.0296 Cl  0  0  0  0  0  0  0  0  0  0  0  0
   -0.9194    2.7114    0.5946 H   0  0  0  0  0  0  0  0  0  0  0  0
   -2.8251    2.7763    0.2471 H   0  0  0  0  0  0  0  0  0  0  0  0
   -4.4719   -1.9458   -0.1824 H   0  0  0  0  0  0  0  0  0  0  0  0
    1.8129   -1.9236    1.1095 H   0  0  0  0  0  0  0  0  0  0  0  0
    1.5244    1.7514   -1.1675 H   0  0  0  0  0  0  0  0  0  0  0  0
   -5.2489    2.3172    0.2098 H   0  0  0  0  0  0  0  0  0  0  0  0
    4.2868   -1.7046    1.1509 H   0  0  0  0  0  0  0  0  0  0  0  0
    3.9989    1.9615   -1.1466 H   0  0  0  0  0  0  0  0  0  0  0  0
   -6.8378    0.6803    0.0644 H   0  0  0  0  0  0  0  0  0  0  0  0
  1  2  2  0  0  0  0
  1  3  1  0  0  0  0
  2  6  1  0  0  0  0
  4  2  1  0  0  0  0
  4  9  1  0  0  0  0
  4 10  2  0  0  0  0
  5  1  1  0  0  0  0
  5 12  2  0  0  0  0
  5 13  1  0  0  0  0
  7  3  1  0  0  0  0
  8  3  2  0  0  0  0
  9  7  1  0  0  0  0
  9 11  2  0  0  0  0
 10 15  1  0  0  0  0
 10 22  1  0  0  0  0
 11 14  1  0  0  0  0
 11 23  1  0  0  0  0
 12 24  1  0  0  0  0
 13 17  2  0  0  0  0
 13 25  1  0  0  0  0
 14 18  1  0  0  0  0
 15 14  2  0  0  0  0
 15 26  1  0  0  0  0
 16 12  1  0  0  0  0
 16 19  2  0  0  0  0
 16 27  1  0  0  0  0
 17 19  1  0  0  0  0
 17 28  1  0  0  0  0
 18 29  1  0  0  0  0
 20 19  1  0  0  0  0
 21  6  1  0  0  0  0
M  END
$$$$
86.mol
 OpenBabel03061408243D

 33 35  0  0  0  0  0  0  0  0999 V2000
   -0.0200    0.2395   -0.0329 C   0  0  0  0  0  0  0  0  0  0  0  0
   -0.5319    1.4730    0.5720 C   0  0  0  0  0  0  0  0  0  0  0  0
   -0.8951   -0.6832   -0.5100 C   0  0  0  0  0  0  0  0  0  0  0  0
   -1.9088    1.6800    0.6767 O   0  0  0  0  0  0  0  0  0  0  0  0
    1.4272    0.0589   -0.1003 C   0  0  0  0  0  0  0  0  0  0  0  0
    0.0710    2.4379    1.0424 O   0  0  0  0  0  0  0  0  0  0  0  0
   -2.3141   -0.4621   -0.4148 C   0  0  0  0  0  0  0  0  0  0  0  0
   -2.7716    0.7254    0.1869 C   0  0  0  0  0  0  0  0  0  0  0  0
    2.0284   -1.2012    0.1180 C   0  0  0  0  0  0  0  0  0  0  0  0
    2.2490    1.1487   -0.3992 C   0  0  0  0  0  0  0  0  0  0  0  0
   -3.2624   -1.3834   -0.8932 C   0  0  0  0  0  0  0  0  0  0  0  0
   -4.1465    0.9990    0.3171 C   0  0  0  0  0  0  0  0  0  0  0  0
    3.4181   -1.3456    0.0443 C   0  0  0  0  0  0  0  0  0  0  0  0
    1.1800   -2.2689    0.3676 O   0  0  0  0  0  0  0  0  0  0  0  0
    3.6519    1.0154   -0.4844 C   0  0  0  0  0  0  0  0  0  0  0  0
    4.2241   -0.2545   -0.2499 C   0  0  0  0  0  0  0  0  0  0  0  0
    4.4490    2.1015   -0.8753 N   0  0  0  0  0  0  0  0  0  0  0  0
    1.7528   -3.3537    1.0907 C   0  0  0  0  0  0  0  0  0  0  0  0
   -4.6177   -1.1178   -0.7684 C   0  0  0  0  0  0  0  0  0  0  0  0
   -5.0566    0.0697   -0.1645 C   0  0  0  0  0  0  0  0  0  0  0  0
   -0.5426   -1.6219   -0.9711 H   0  0  0  0  0  0  0  0  0  0  0  0
    1.7809    2.1355   -0.5558 H   0  0  0  0  0  0  0  0  0  0  0  0
   -2.9148   -2.3149   -1.3653 H   0  0  0  0  0  0  0  0  0  0  0  0
   -4.4699    1.9354    0.7933 H   0  0  0  0  0  0  0  0  0  0  0  0
    3.8831   -2.3269    0.2187 H   0  0  0  0  0  0  0  0  0  0  0  0
    5.3146   -0.3913   -0.3060 H   0  0  0  0  0  0  0  0  0  0  0  0
    5.3889    2.0449   -0.5482 H   0  0  0  0  0  0  0  0  0  0  0  0
    4.0327    2.9891   -0.6917 H   0  0  0  0  0  0  0  0  0  0  0  0
    0.8653   -3.9595    1.4046 H   0  0  0  0  0  0  0  0  0  0  0  0
    2.4161   -3.9526    0.4197 H   0  0  0  0  0  0  0  0  0  0  0  0
    2.3207   -2.9928    1.9813 H   0  0  0  0  0  0  0  0  0  0  0  0
   -5.3571   -1.8405   -1.1439 H   0  0  0  0  0  0  0  0  0  0  0  0
   -6.1358    0.2661   -0.0723 H   0  0  0  0  0  0  0  0  0  0  0  0
  1  5  1  0  0  0  0
  2  1  1  0  0  0  0
  2  4  1  0  0  0  0
  2  6  2  0  0  0  0
  3  1  2  0  0  0  0
  3  7  1  0  0  0  0
  4  8  1  0  0  0  0
  8  7  2  0  0  0  0
  9  5  2  0  0  0  0
 10  5  1  0  0  0  0
 10 22  1  0  0  0  0
 11  7  1  0  0  0  0
 12  8  1  0  0  0  0
 12 24  1  0  0  0  0
 13  9  1  0  0  0  0
 13 25  1  0  0  0  0
 14  9  1  0  0  0  0
 15 10  2  0  0  0  0
 16 13  2  0  0  0  0
 16 15  1  0  0  0  0
 16 26  1  0  0  0  0
 17 15  1  0  0  0  0
 17 27  1  0  0  0  0
 18 14  1  0  0  0  0
 18 29  1  0  0  0  0
 18 30  1  0  0  0  0
 18 31  1  0  0  0  0
 19 11  2  0  0  0  0
 19 20  1  0  0  0  0
 19 32  1  0  0  0  0
 20 12  2  0  0  0  0
 20 33  1  0  0  0  0
 21  3  1  0  0  0  0
 23 11  1  0  0  0  0
 28 17  1  0  0  0  0
M  END
$$$$
87.mol
 OpenBabel03061408243D

 31 33  0  0  0  0  0  0  0  0999 V2000
    5.3165    0.2673   -0.0807 C   0  0  0  0  0  0  0  0  0  0  0  0
    4.8403    1.5734   -0.2685 C   0  0  0  0  0  0  0  0  0  0  0  0
    3.4774    1.8275   -0.2938 C   0  0  0  0  0  0  0  0  0  0  0  0
    4.4361   -0.7921    0.0810 C   0  0  0  0  0  0  0  0  0  0  0  0
    2.5586    0.7756   -0.1313 C   0  0  0  0  0  0  0  0  0  0  0  0
    3.0533   -0.5294    0.0528 C   0  0  0  0  0  0  0  0  0  0  0  0
    2.2213   -1.6149    0.2115 O   0  0  0  0  0  0  0  0  0  0  0  0
    1.1338    0.9747   -0.1410 C   0  0  0  0  0  0  0  0  0  0  0  0
    0.8387   -1.4243    0.1870 C   0  0  0  0  0  0  0  0  0  0  0  0
    0.2873   -0.0749    0.0233 C   0  0  0  0  0  0  0  0  0  0  0  0
    0.2652   -2.5056    0.3147 O   0  0  0  0  0  0  0  0  0  0  0  0
   -1.1609    0.0925    0.0443 C   0  0  0  0  0  0  0  0  0  0  0  0
   -1.7217    1.2524    0.6076 C   0  0  0  0  0  0  0  0  0  0  0  0
   -2.0118   -0.8788   -0.4993 C   0  0  0  0  0  0  0  0  0  0  0  0
   -3.0950    1.4477    0.6180 C   0  0  0  0  0  0  0  0  0  0  0  0
   -3.3929   -0.6983   -0.4996 C   0  0  0  0  0  0  0  0  0  0  0  0
   -3.9346    0.4662    0.0569 C   0  0  0  0  0  0  0  0  0  0  0  0
   -5.2826    0.7566    0.1095 O   0  0  0  0  0  0  0  0  0  0  0  0
   -6.1601   -0.2357   -0.4115 C   0  0  0  0  0  0  0  0  0  0  0  0
    6.4015    0.0817   -0.0619 H   0  0  0  0  0  0  0  0  0  0  0  0
    5.5565    2.3985   -0.3958 H   0  0  0  0  0  0  0  0  0  0  0  0
    3.1017    2.8514   -0.4407 H   0  0  0  0  0  0  0  0  0  0  0  0
    4.7888   -1.8229    0.2287 H   0  0  0  0  0  0  0  0  0  0  0  0
    0.7562    1.9999   -0.2866 H   0  0  0  0  0  0  0  0  0  0  0  0
   -1.0662    2.0136    1.0582 H   0  0  0  0  0  0  0  0  0  0  0  0
   -1.5867   -1.8047   -0.9215 H   0  0  0  0  0  0  0  0  0  0  0  0
   -3.5389    2.3512    1.0590 H   0  0  0  0  0  0  0  0  0  0  0  0
   -4.0393   -1.4743   -0.9324 H   0  0  0  0  0  0  0  0  0  0  0  0
   -7.1763    0.2040   -0.2458 H   0  0  0  0  0  0  0  0  0  0  0  0
   -5.9719   -0.3941   -1.5011 H   0  0  0  0  0  0  0  0  0  0  0  0
   -6.0488   -1.1952    0.1495 H   0  0  0  0  0  0  0  0  0  0  0  0
  1  2  2  0  0  0  0
  1  4  1  0  0  0  0
  3  2  1  0  0  0  0
  3  5  2  0  0  0  0
  3 22  1  0  0  0  0
  5  6  1  0  0  0  0
  6  4  2  0  0  0  0
  7  6  1  0  0  0  0
  8  5  1  0  0  0  0
  8 10  2  0  0  0  0
  8 24  1  0  0  0  0
  9  7  1  0  0  0  0
 10  9  1  0  0  0  0
 11  9  2  0  0  0  0
 12 10  1  0  0  0  0
 12 13  2  0  0  0  0
 12 14  1  0  0  0  0
 13 25  1  0  0  0  0
 14 16  2  0  0  0  0
 14 26  1  0  0  0  0
 15 13  1  0  0  0  0
 15 17  2  0  0  0  0
 15 27  1  0  0  0  0
 16 28  1  0  0  0  0
 17 16  1  0  0  0  0
 17 18  1  0  0  0  0
 18 19  1  0  0  0  0
 19 29  1  0  0  0  0
 19 30  1  0  0  0  0
 19 31  1  0  0  0  0
 20  1  1  0  0  0  0
 21  2  1  0  0  0  0
 23  4  1  0  0  0  0
M  END
$$$$
88.mol
 OpenBabel03061408243D

 36 38  0  0  0  0  0  0  0  0999 V2000
    0.0448    0.1228    0.0202 C   0  0  0  0  0  0  0  0  0  0  0  0
   -0.4169    1.3573    0.6593 C   0  0  0  0  0  0  0  0  0  0  0  0
   -0.8653   -0.7383   -0.5053 C   0  0  0  0  0  0  0  0  0  0  0  0
   -1.7869    1.6297    0.7421 O   0  0  0  0  0  0  0  0  0  0  0  0
    1.4818   -0.1266   -0.0296 C   0  0  0  0  0  0  0  0  0  0  0  0
    0.2188    2.2727    1.1795 O   0  0  0  0  0  0  0  0  0  0  0  0
   -2.2717   -0.4505   -0.4317 C   0  0  0  0  0  0  0  0  0  0  0  0
   -2.6852    0.7398    0.2024 C   0  0  0  0  0  0  0  0  0  0  0  0
   -4.0406    1.0850    0.3174 C   0  0  0  0  0  0  0  0  0  0  0  0
    2.0177   -1.4245    0.1597 C   0  0  0  0  0  0  0  0  0  0  0  0
    2.3633    0.9262   -0.2851 C   0  0  0  0  0  0  0  0  0  0  0  0
   -3.2509   -1.3080   -0.9618 C   0  0  0  0  0  0  0  0  0  0  0  0
   -4.9835    0.2051   -0.2227 C   0  0  0  0  0  0  0  0  0  0  0  0
   -4.5948   -0.9910   -0.8630 C   0  0  0  0  0  0  0  0  0  0  0  0
   -6.3005    0.5707   -0.0945 O   0  0  0  0  0  0  0  0  0  0  0  0
    3.3961   -1.6474    0.0960 C   0  0  0  0  0  0  0  0  0  0  0  0
    1.1084   -2.4496    0.3688 O   0  0  0  0  0  0  0  0  0  0  0  0
    3.7475    0.6910   -0.3557 C   0  0  0  0  0  0  0  0  0  0  0  0
    4.2676   -0.5916   -0.1641 C   0  0  0  0  0  0  0  0  0  0  0  0
    4.5084    1.8128   -0.6328 O   0  0  0  0  0  0  0  0  0  0  0  0
    1.6102   -3.5855    1.0662 C   0  0  0  0  0  0  0  0  0  0  0  0
    5.9184    1.6294   -0.6197 C   0  0  0  0  0  0  0  0  0  0  0  0
   -0.5492   -1.6772   -0.9916 H   0  0  0  0  0  0  0  0  0  0  0  0
   -4.3466    2.0154    0.8149 H   0  0  0  0  0  0  0  0  0  0  0  0
    1.9845    1.9535   -0.4128 H   0  0  0  0  0  0  0  0  0  0  0  0
   -2.9367   -2.2394   -1.4583 H   0  0  0  0  0  0  0  0  0  0  0  0
   -5.3592   -1.6625   -1.2784 H   0  0  0  0  0  0  0  0  0  0  0  0
   -6.8457   -0.1158   -0.5072 H   0  0  0  0  0  0  0  0  0  0  0  0
    3.8046   -2.6565    0.2486 H   0  0  0  0  0  0  0  0  0  0  0  0
    5.3485   -0.7822   -0.2140 H   0  0  0  0  0  0  0  0  0  0  0  0
    0.6858   -4.1473    1.3545 H   0  0  0  0  0  0  0  0  0  0  0  0
    2.2451   -4.2028    0.3845 H   0  0  0  0  0  0  0  0  0  0  0  0
    2.1879   -3.2827    1.9719 H   0  0  0  0  0  0  0  0  0  0  0  0
    6.3157    2.6571   -0.8185 H   0  0  0  0  0  0  0  0  0  0  0  0
    6.2313    0.9239   -1.4277 H   0  0  0  0  0  0  0  0  0  0  0  0
    6.2621    1.2600    0.3769 H   0  0  0  0  0  0  0  0  0  0  0  0
  2  1  1  0  0  0  0
  2  6  2  0  0  0  0
  3  1  2  0  0  0  0
  3 23  1  0  0  0  0
  4  2  1  0  0  0  0
  4  8  1  0  0  0  0
  5  1  1  0  0  0  0
  5 10  2  0  0  0  0
  7  3  1  0  0  0  0
  7  8  2  0  0  0  0
  8  9  1  0  0  0  0
  9 24  1  0  0  0  0
 11  5  1  0  0  0  0
 11 25  1  0  0  0  0
 12  7  1  0  0  0  0
 12 14  2  0  0  0  0
 12 26  1  0  0  0  0
 13  9  2  0  0  0  0
 13 14  1  0  0  0  0
 14 27  1  0  0  0  0
 15 13  1  0  0  0  0
 15 28  1  0  0  0  0
 16 10  1  0  0  0  0
 16 29  1  0  0  0  0
 17 10  1  0  0  0  0
 17 21  1  0  0  0  0
 18 11  2  0  0  0  0
 18 19  1  0  0  0  0
 18 20  1  0  0  0  0
 19 16  2  0  0  0  0
 19 30  1  0  0  0  0
 21 31  1  0  0  0  0
 21 32  1  0  0  0  0
 21 33  1  0  0  0  0
 22 20  1  0  0  0  0
 22 34  1  0  0  0  0
 22 35  1  0  0  0  0
 22 36  1  0  0  0  0
M  END
$$$$
89.mol
 OpenBabel03061408243D

 34 36  0  0  0  0  0  0  0  0999 V2000
    6.0985   -0.3659    0.3348 O   0  0  0  0  0  0  0  0  0  0  0  0
    4.7540   -0.1471    0.1915 C   0  0  0  0  0  0  0  0  0  0  0  0
    4.3622    1.1778   -0.0464 C   0  0  0  0  0  0  0  0  0  0  0  0
    3.8167   -1.1840    0.2659 C   0  0  0  0  0  0  0  0  0  0  0  0
    3.0003    1.4739   -0.1966 C   0  0  0  0  0  0  0  0  0  0  0  0
    2.0112    0.4618   -0.1008 C   0  0  0  0  0  0  0  0  0  0  0  0
    2.7517    2.7989   -0.4185 O   0  0  0  0  0  0  0  0  0  0  0  0
    2.4621   -0.8650    0.1132 C   0  0  0  0  0  0  0  0  0  0  0  0
    0.5793    0.6547   -0.1738 C   0  0  0  0  0  0  0  0  0  0  0  0
    1.6122   -1.9402    0.1795 O   0  0  0  0  0  0  0  0  0  0  0  0
    0.2319   -1.7482    0.0514 C   0  0  0  0  0  0  0  0  0  0  0  0
    0.1639    1.9484   -0.3309 O   0  0  0  0  0  0  0  0  0  0  0  0
   -0.2940   -0.3995   -0.0699 C   0  0  0  0  0  0  0  0  0  0  0  0
   -1.7443   -0.2418   -0.0755 C   0  0  0  0  0  0  0  0  0  0  0  0
   -2.5373   -1.0255   -0.9317 C   0  0  0  0  0  0  0  0  0  0  0  0
   -2.3667    0.6678    0.7886 C   0  0  0  0  0  0  0  0  0  0  0  0
   -0.3440   -2.8342    0.0625 O   0  0  0  0  0  0  0  0  0  0  0  0
   -3.9170   -0.8838   -0.9476 C   0  0  0  0  0  0  0  0  0  0  0  0
   -4.5256    0.0505   -0.0865 C   0  0  0  0  0  0  0  0  0  0  0  0
   -3.7513    0.8239    0.7861 C   0  0  0  0  0  0  0  0  0  0  0  0
   -5.8995    0.1248   -0.1885 O   0  0  0  0  0  0  0  0  0  0  0  0
   -6.5528    0.9978    0.7264 C   0  0  0  0  0  0  0  0  0  0  0  0
    6.2381   -1.3133    0.4891 H   0  0  0  0  0  0  0  0  0  0  0  0
    5.1116    1.9789   -0.1144 H   0  0  0  0  0  0  0  0  0  0  0  0
    4.1160   -2.2268    0.4367 H   0  0  0  0  0  0  0  0  0  0  0  0
    1.8334    2.9370   -0.6880 H   0  0  0  0  0  0  0  0  0  0  0  0
   -0.7963    1.9621   -0.4880 H   0  0  0  0  0  0  0  0  0  0  0  0
   -2.0537   -1.7756   -1.5784 H   0  0  0  0  0  0  0  0  0  0  0  0
   -1.7583    1.2568    1.4933 H   0  0  0  0  0  0  0  0  0  0  0  0
   -4.5440   -1.4929   -1.6144 H   0  0  0  0  0  0  0  0  0  0  0  0
   -4.2179    1.5422    1.4741 H   0  0  0  0  0  0  0  0  0  0  0  0
   -7.6374    0.8631    0.4835 H   0  0  0  0  0  0  0  0  0  0  0  0
   -6.3435    0.6948    1.7808 H   0  0  0  0  0  0  0  0  0  0  0  0
   -6.2386    2.0555    0.5522 H   0  0  0  0  0  0  0  0  0  0  0  0
  1  2  1  0  0  0  0
  3  2  2  0  0  0  0
  4  2  1  0  0  0  0
  5  3  1  0  0  0  0
  5  7  1  0  0  0  0
  6  5  2  0  0  0  0
  6  8  1  0  0  0  0
  8  4  2  0  0  0  0
  9  6  1  0  0  0  0
  9 12  1  0  0  0  0
 10  8  1  0  0  0  0
 10 11  1  0  0  0  0
 13  9  2  0  0  0  0
 13 11  1  0  0  0  0
 13 14  1  0  0  0  0
 15 14  2  0  0  0  0
 15 18  1  0  0  0  0
 15 28  1  0  0  0  0
 16 14  1  0  0  0  0
 16 20  2  0  0  0  0
 16 29  1  0  0  0  0
 17 11  2  0  0  0  0
 18 19  2  0  0  0  0
 18 30  1  0  0  0  0
 19 21  1  0  0  0  0
 20 19  1  0  0  0  0
 20 31  1  0  0  0  0
 22 21  1  0  0  0  0
 22 32  1  0  0  0  0
 22 33  1  0  0  0  0
 22 34  1  0  0  0  0
 23  1  1  0  0  0  0
 24  3  1  0  0  0  0
 25  4  1  0  0  0  0
 26  7  1  0  0  0  0
 27 12  1  0  0  0  0
M  END
$$$$
90.mol
 OpenBabel03061408243D

 40 42  0  0  0  0  0  0  0  0999 V2000
    0.1489   -0.4937   -0.0128 C   0  0  0  0  0  0  0  0  0  0  0  0
   -0.3442   -1.7675   -0.0392 O   0  0  0  0  0  0  0  0  0  0  0  0
    1.5709   -0.2066    0.0000 C   0  0  0  0  0  0  0  0  0  0  0  0
   -0.7762    0.5266   -0.0119 C   0  0  0  0  0  0  0  0  0  0  0  0
    1.9593    1.1490    0.1241 C   0  0  0  0  0  0  0  0  0  0  0  0
    2.6210   -1.1549   -0.1168 C   0  0  0  0  0  0  0  0  0  0  0  0
   -0.3142    1.9040    0.0232 C   0  0  0  0  0  0  0  0  0  0  0  0
   -2.2187    0.3078   -0.0391 C   0  0  0  0  0  0  0  0  0  0  0  0
    3.3000    1.5526    0.2064 C   0  0  0  0  0  0  0  0  0  0  0  0
    1.0545    2.1756    0.1652 O   0  0  0  0  0  0  0  0  0  0  0  0
    2.2331   -2.4609   -0.3224 O   0  0  0  0  0  0  0  0  0  0  0  0
    3.9638   -0.7834   -0.0432 C   0  0  0  0  0  0  0  0  0  0  0  0
   -0.9339    2.9649   -0.0289 O   0  0  0  0  0  0  0  0  0  0  0  0
   -3.0430    1.1222   -0.8360 C   0  0  0  0  0  0  0  0  0  0  0  0
   -2.8063   -0.7065    0.7268 C   0  0  0  0  0  0  0  0  0  0  0  0
    4.2934    0.5715    0.1311 C   0  0  0  0  0  0  0  0  0  0  0  0
    3.2597   -3.4429   -0.4375 C   0  0  0  0  0  0  0  0  0  0  0  0
   -4.4159    0.9248   -0.8746 C   0  0  0  0  0  0  0  0  0  0  0  0
   -4.1836   -0.9179    0.7028 C   0  0  0  0  0  0  0  0  0  0  0  0
    5.5814    1.0435    0.2285 O   0  0  0  0  0  0  0  0  0  0  0  0
   -4.9876   -0.1026   -0.1007 C   0  0  0  0  0  0  0  0  0  0  0  0
    6.6272    0.0804    0.1383 C   0  0  0  0  0  0  0  0  0  0  0  0
   -6.3602   -0.2194   -0.2116 O   0  0  0  0  0  0  0  0  0  0  0  0
   -6.9687   -1.2315    0.5807 C   0  0  0  0  0  0  0  0  0  0  0  0
    0.3426   -2.4015    0.2090 H   0  0  0  0  0  0  0  0  0  0  0  0
    3.5557    2.6154    0.3198 H   0  0  0  0  0  0  0  0  0  0  0  0
    4.7582   -1.5357   -0.1264 H   0  0  0  0  0  0  0  0  0  0  0  0
   -2.5946    1.9386   -1.4250 H   0  0  0  0  0  0  0  0  0  0  0  0
   -2.1722   -1.3543    1.3516 H   0  0  0  0  0  0  0  0  0  0  0  0
    2.6849   -4.3913   -0.5959 H   0  0  0  0  0  0  0  0  0  0  0  0
    3.8603   -3.4946    0.5025 H   0  0  0  0  0  0  0  0  0  0  0  0
    3.9116   -3.2248   -1.3176 H   0  0  0  0  0  0  0  0  0  0  0  0
   -5.0634    1.5590   -1.4960 H   0  0  0  0  0  0  0  0  0  0  0  0
   -4.6191   -1.7201    1.3134 H   0  0  0  0  0  0  0  0  0  0  0  0
    7.5541    0.7002    0.2449 H   0  0  0  0  0  0  0  0  0  0  0  0
    6.5513   -0.6623    0.9689 H   0  0  0  0  0  0  0  0  0  0  0  0
    6.6067   -0.4312   -0.8542 H   0  0  0  0  0  0  0  0  0  0  0  0
   -8.0576   -1.1310    0.3413 H   0  0  0  0  0  0  0  0  0  0  0  0
   -6.7855   -1.0471    1.6671 H   0  0  0  0  0  0  0  0  0  0  0  0
   -6.5927   -2.2417    0.2871 H   0  0  0  0  0  0  0  0  0  0  0  0
  2  1  1  0  0  0  0
  3  1  1  0  0  0  0
  3  5  2  0  0  0  0
  3  6  1  0  0  0  0
  4  1  2  0  0  0  0
  4  7  1  0  0  0  0
  4  8  1  0  0  0  0
  5  9  1  0  0  0  0
  5 10  1  0  0  0  0
  6 11  1  0  0  0  0
  6 12  2  0  0  0  0
  7 10  1  0  0  0  0
  7 13  2  0  0  0  0
  8 14  2  0  0  0  0
  8 15  1  0  0  0  0
  9 16  2  0  0  0  0
 12 16  1  0  0  0  0
 14 18  1  0  0  0  0
 15 19  2  0  0  0  0
 16 20  1  0  0  0  0
 17 11  1  0  0  0  0
 17 32  1  0  0  0  0
 18 21  2  0  0  0  0
 19 21  1  0  0  0  0
 22 20  1  0  0  0  0
 22 35  1  0  0  0  0
 22 36  1  0  0  0  0
 22 37  1  0  0  0  0
 23 21  1  0  0  0  0
 23 24  1  0  0  0  0
 24 38  1  0  0  0  0
 24 40  1  0  0  0  0
 25  2  1  0  0  0  0
 26  9  1  0  0  0  0
 27 12  1  0  0  0  0
 28 14  1  0  0  0  0
 29 15  1  0  0  0  0
 30 17  1  0  0  0  0
 31 17  1  0  0  0  0
 33 18  1  0  0  0  0
 34 19  1  0  0  0  0
 39 24  1  0  0  0  0
M  END
$$$$
91.mol
 OpenBabel03061408243D

 30 32  0  0  0  0  0  0  0  0999 V2000
    1.6734   -0.5267   -0.0590 C   0  0  0  0  0  0  0  0  0  0  0  0
    2.1322    0.8020    0.0683 C   0  0  0  0  0  0  0  0  0  0  0  0
    1.2598    1.8581    0.1592 O   0  0  0  0  0  0  0  0  0  0  0  0
    3.4960    1.1254    0.1069 C   0  0  0  0  0  0  0  0  0  0  0  0
    0.2611   -0.7758   -0.0851 C   0  0  0  0  0  0  0  0  0  0  0  0
    2.6442   -1.5514   -0.1519 C   0  0  0  0  0  0  0  0  0  0  0  0
   -0.1214    1.6219    0.1217 C   0  0  0  0  0  0  0  0  0  0  0  0
    4.4185    0.0775    0.0118 C   0  0  0  0  0  0  0  0  0  0  0  0
   -0.6237    0.2518    0.0126 C   0  0  0  0  0  0  0  0  0  0  0  0
    4.0095   -1.2629   -0.1182 C   0  0  0  0  0  0  0  0  0  0  0  0
    2.1711   -2.8331   -0.2733 O   0  0  0  0  0  0  0  0  0  0  0  0
   -0.7214    2.6929    0.1905 O   0  0  0  0  0  0  0  0  0  0  0  0
    5.7428    0.4302    0.0523 O   0  0  0  0  0  0  0  0  0  0  0  0
   -2.0656    0.0356    0.0137 C   0  0  0  0  0  0  0  0  0  0  0  0
   -2.9370    0.9535   -0.5960 C   0  0  0  0  0  0  0  0  0  0  0  0
   -2.5979   -1.1119    0.6201 C   0  0  0  0  0  0  0  0  0  0  0  0
   -4.3074    0.7292   -0.6167 C   0  0  0  0  0  0  0  0  0  0  0  0
   -3.9683   -1.3519    0.6101 C   0  0  0  0  0  0  0  0  0  0  0  0
   -4.8218   -0.4306   -0.0126 C   0  0  0  0  0  0  0  0  0  0  0  0
   -6.1852   -0.6004   -0.0683 O   0  0  0  0  0  0  0  0  0  0  0  0
    3.8268    2.1679    0.2077 H   0  0  0  0  0  0  0  0  0  0  0  0
   -0.0724   -1.8224   -0.1889 H   0  0  0  0  0  0  0  0  0  0  0  0
    4.7539   -2.0663   -0.1916 H   0  0  0  0  0  0  0  0  0  0  0  0
    2.9304   -3.4327   -0.3348 H   0  0  0  0  0  0  0  0  0  0  0  0
    6.2757   -0.3757   -0.0231 H   0  0  0  0  0  0  0  0  0  0  0  0
   -2.5299    1.8710   -1.0529 H   0  0  0  0  0  0  0  0  0  0  0  0
   -1.9288   -1.8300    1.1188 H   0  0  0  0  0  0  0  0  0  0  0  0
   -4.9936    1.4436   -1.0930 H   0  0  0  0  0  0  0  0  0  0  0  0
   -4.3774   -2.2523    1.0890 H   0  0  0  0  0  0  0  0  0  0  0  0
   -6.4036   -1.4212    0.3967 H   0  0  0  0  0  0  0  0  0  0  0  0
  1  2  2  0  0  0  0
  1  5  1  0  0  0  0
  1  6  1  0  0  0  0
  3  2  1  0  0  0  0
  3  7  1  0  0  0  0
  4  2  1  0  0  0  0
  4  8  2  0  0  0  0
  4 21  1  0  0  0  0
  5  9  2  0  0  0  0
  6 11  1  0  0  0  0
  7 12  2  0  0  0  0
  9  7  1  0  0  0  0
 10  6  2  0  0  0  0
 10  8  1  0  0  0  0
 13  8  1  0  0  0  0
 14  9  1  0  0  0  0
 15 14  1  0  0  0  0
 16 14  2  0  0  0  0
 17 15  2  0  0  0  0
 17 28  1  0  0  0  0
 18 16  1  0  0  0  0
 19 17  1  0  0  0  0
 19 18  2  0  0  0  0
 19 20  1  0  0  0  0
 22  5  1  0  0  0  0
 23 10  1  0  0  0  0
 24 11  1  0  0  0  0
 25 13  1  0  0  0  0
 26 15  1  0  0  0  0
 27 16  1  0  0  0  0
 29 18  1  0  0  0  0
 30 20  1  0  0  0  0
M  END
$$$$
92.mol
 OpenBabel03061408243D

 36 38  0  0  0  0  0  0  0  0999 V2000
   -0.0731    0.3219   -0.0432 C   0  0  0  0  0  0  0  0  0  0  0  0
   -0.6515    1.5654    0.4743 C   0  0  0  0  0  0  0  0  0  0  0  0
   -0.9001   -0.6714   -0.4617 C   0  0  0  0  0  0  0  0  0  0  0  0
   -2.0396    1.7085    0.5625 O   0  0  0  0  0  0  0  0  0  0  0  0
    1.3794    0.2134   -0.0890 C   0  0  0  0  0  0  0  0  0  0  0  0
   -0.1045    2.5923    0.8758 O   0  0  0  0  0  0  0  0  0  0  0  0
   -2.3274   -0.5181   -0.3858 C   0  0  0  0  0  0  0  0  0  0  0  0
   -2.8510    0.6826    0.1372 C   0  0  0  0  0  0  0  0  0  0  0  0
   -4.2325    0.9010    0.2512 C   0  0  0  0  0  0  0  0  0  0  0  0
    2.0496   -1.0009    0.2036 C   0  0  0  0  0  0  0  0  0  0  0  0
    2.1593    1.3242   -0.4358 C   0  0  0  0  0  0  0  0  0  0  0  0
   -3.2220   -1.5174   -0.8050 C   0  0  0  0  0  0  0  0  0  0  0  0
    3.4425   -1.0927    0.1483 C   0  0  0  0  0  0  0  0  0  0  0  0
    1.2504   -2.0820    0.5237 O   0  0  0  0  0  0  0  0  0  0  0  0
   -5.0888   -0.1182   -0.1766 C   0  0  0  0  0  0  0  0  0  0  0  0
   -4.5898   -1.3275   -0.7055 C   0  0  0  0  0  0  0  0  0  0  0  0
   -6.4344    0.1256   -0.0531 O   0  0  0  0  0  0  0  0  0  0  0  0
    4.1856    0.0448   -0.2085 C   0  0  0  0  0  0  0  0  0  0  0  0
    3.5474    1.2554   -0.5015 C   0  0  0  0  0  0  0  0  0  0  0  0
    5.5514   -0.1484   -0.2405 O   0  0  0  0  0  0  0  0  0  0  0  0
    1.9073   -3.1992    1.1153 C   0  0  0  0  0  0  0  0  0  0  0  0
    6.3393    0.9911   -0.5697 C   0  0  0  0  0  0  0  0  0  0  0  0
   -0.4987   -1.6193   -0.8586 H   0  0  0  0  0  0  0  0  0  0  0  0
   -4.6242    1.8412    0.6624 H   0  0  0  0  0  0  0  0  0  0  0  0
    1.6586    2.2851   -0.6458 H   0  0  0  0  0  0  0  0  0  0  0  0
   -2.8222   -2.4581   -1.2146 H   0  0  0  0  0  0  0  0  0  0  0  0
    3.9738   -2.0267    0.3741 H   0  0  0  0  0  0  0  0  0  0  0  0
   -5.2877   -2.1101   -1.0342 H   0  0  0  0  0  0  0  0  0  0  0  0
   -6.9126   -0.6507   -0.3808 H   0  0  0  0  0  0  0  0  0  0  0  0
    4.1223    2.1503   -0.7750 H   0  0  0  0  0  0  0  0  0  0  0  0
    1.0604   -3.8579    1.4352 H   0  0  0  0  0  0  0  0  0  0  0  0
    2.5183   -2.8851    1.9954 H   0  0  0  0  0  0  0  0  0  0  0  0
    2.5444   -3.7181    0.3583 H   0  0  0  0  0  0  0  0  0  0  0  0
    7.3883    0.6033   -0.5197 H   0  0  0  0  0  0  0  0  0  0  0  0
    6.1835    1.8071    0.1769 H   0  0  0  0  0  0  0  0  0  0  0  0
    6.0999    1.3501   -1.5999 H   0  0  0  0  0  0  0  0  0  0  0  0
  1  2  1  0  0  0  0
  1  3  2  0  0  0  0
  1  5  1  0  0  0  0
  2  4  1  0  0  0  0
  2  6  2  0  0  0  0
  3  7  1  0  0  0  0
  3 23  1  0  0  0  0
  4  8  1  0  0  0  0
  7  8  2  0  0  0  0
  7 12  1  0  0  0  0
  8  9  1  0  0  0  0
  9 15  2  0  0  0  0
 10  5  2  0  0  0  0
 10 13  1  0  0  0  0
 10 14  1  0  0  0  0
 11  5  1  0  0  0  0
 11 19  2  0  0  0  0
 12 16  2  0  0  0  0
 12 26  1  0  0  0  0
 15 16  1  0  0  0  0
 15 17  1  0  0  0  0
 18 13  2  0  0  0  0
 19 18  1  0  0  0  0
 20 18  1  0  0  0  0
 21 14  1  0  0  0  0
 21 31  1  0  0  0  0
 21 32  1  0  0  0  0
 21 33  1  0  0  0  0
 22 20  1  0  0  0  0
 22 34  1  0  0  0  0
 22 35  1  0  0  0  0
 22 36  1  0  0  0  0
 24  9  1  0  0  0  0
 25 11  1  0  0  0  0
 27 13  1  0  0  0  0
 28 16  1  0  0  0  0
 29 17  1  0  0  0  0
 30 19  1  0  0  0  0
M  END
$$$$
93.mol
 OpenBabel03061408243D

 28 30  0  0  0  0  0  0  0  0999 V2000
    1.9413   -0.0433    0.0051 C   0  0  0  0  0  0  0  0  0  0  0  0
    0.4949    0.1482    0.0162 C   0  0  0  0  0  0  0  0  0  0  0  0
   -0.4071   -0.8791   -0.1065 C   0  0  0  0  0  0  0  0  0  0  0  0
   -0.0056    1.5112    0.1651 C   0  0  0  0  0  0  0  0  0  0  0  0
    2.7758    0.8779   -0.6476 C   0  0  0  0  0  0  0  0  0  0  0  0
    2.5185   -1.1504    0.6451 C   0  0  0  0  0  0  0  0  0  0  0  0
   -1.8364   -0.6244   -0.0784 C   0  0  0  0  0  0  0  0  0  0  0  0
    0.0739   -2.1561   -0.2318 O   0  0  0  0  0  0  0  0  0  0  0  0
   -1.3832    1.7605    0.1750 O   0  0  0  0  0  0  0  0  0  0  0  0
    0.6027    2.5735    0.2833 O   0  0  0  0  0  0  0  0  0  0  0  0
    4.1553    0.6872   -0.6654 C   0  0  0  0  0  0  0  0  0  0  0  0
    3.8996   -1.3345    0.6253 C   0  0  0  0  0  0  0  0  0  0  0  0
   -2.2593    0.7114    0.0600 C   0  0  0  0  0  0  0  0  0  0  0  0
   -2.8206   -1.6267   -0.1660 C   0  0  0  0  0  0  0  0  0  0  0  0
    4.7209   -0.4186   -0.0306 C   0  0  0  0  0  0  0  0  0  0  0  0
   -3.6280    1.0502    0.0923 C   0  0  0  0  0  0  0  0  0  0  0  0
   -4.1663   -1.2984   -0.1331 C   0  0  0  0  0  0  0  0  0  0  0  0
   -4.5695    0.0396   -0.0073 C   0  0  0  0  0  0  0  0  0  0  0  0
    2.3376    1.7639   -1.1338 H   0  0  0  0  0  0  0  0  0  0  0  0
    1.8759   -1.8795    1.1621 H   0  0  0  0  0  0  0  0  0  0  0  0
   -0.6240   -2.7180   -0.6004 H   0  0  0  0  0  0  0  0  0  0  0  0
    4.7990    1.4155   -1.1801 H   0  0  0  0  0  0  0  0  0  0  0  0
    4.3403   -2.2059    1.1311 H   0  0  0  0  0  0  0  0  0  0  0  0
   -2.5310   -2.6852   -0.2503 H   0  0  0  0  0  0  0  0  0  0  0  0
    5.8105   -0.5656   -0.0452 H   0  0  0  0  0  0  0  0  0  0  0  0
   -3.9166    2.1064    0.1978 H   0  0  0  0  0  0  0  0  0  0  0  0
   -4.9270   -2.0902   -0.2029 H   0  0  0  0  0  0  0  0  0  0  0  0
   -5.6425    0.2856    0.0155 H   0  0  0  0  0  0  0  0  0  0  0  0
  2  1  1  0  0  0  0
  2  3  2  0  0  0  0
  4  2  1  0  0  0  0
  4  9  1  0  0  0  0
  4 10  2  0  0  0  0
  5  1  1  0  0  0  0
  5 19  1  0  0  0  0
  6  1  2  0  0  0  0
  6 20  1  0  0  0  0
  7  3  1  0  0  0  0
  7 13  2  0  0  0  0
  8  3  1  0  0  0  0
  8 21  1  0  0  0  0
 11  5  2  0  0  0  0
 11 22  1  0  0  0  0
 12  6  1  0  0  0  0
 12 23  1  0  0  0  0
 13  9  1  0  0  0  0
 13 16  1  0  0  0  0
 14  7  1  0  0  0  0
 14 17  2  0  0  0  0
 14 24  1  0  0  0  0
 15 11  1  0  0  0  0
 15 12  2  0  0  0  0
 15 25  1  0  0  0  0
 16 18  2  0  0  0  0
 16 26  1  0  0  0  0
 17 18  1  0  0  0  0
 17 27  1  0  0  0  0
 28 18  1  0  0  0  0
M  END
$$$$
94.mol
 OpenBabel03061408243D

 33 35  0  0  0  0  0  0  0  0999 V2000
   -0.5345   -0.1899   -0.2661 C   0  0  0  0  0  0  0  0  0  0  0  0
    0.4088   -1.0682    0.1981 C   0  0  0  0  0  0  0  0  0  0  0  0
   -0.1069    1.0877   -0.8233 C   0  0  0  0  0  0  0  0  0  0  0  0
    1.8179   -0.7253    0.1786 C   0  0  0  0  0  0  0  0  0  0  0  0
   -1.9653   -0.4716   -0.2399 C   0  0  0  0  0  0  0  0  0  0  0  0
   -0.0159   -2.2902    0.6533 O   0  0  0  0  0  0  0  0  0  0  0  0
    1.2514    1.4430   -0.7933 O   0  0  0  0  0  0  0  0  0  0  0  0
   -0.7519    1.9822   -1.3633 O   0  0  0  0  0  0  0  0  0  0  0  0
    2.1725    0.5514   -0.3100 C   0  0  0  0  0  0  0  0  0  0  0  0
    2.8445   -1.5811    0.6138 C   0  0  0  0  0  0  0  0  0  0  0  0
    3.5086    0.9861   -0.3423 C   0  0  0  0  0  0  0  0  0  0  0  0
   -2.8747    0.3843    0.4246 C   0  0  0  0  0  0  0  0  0  0  0  0
   -2.4686   -1.6113   -0.8774 C   0  0  0  0  0  0  0  0  0  0  0  0
    4.4956    0.1096    0.1135 C   0  0  0  0  0  0  0  0  0  0  0  0
    4.1679   -1.1787    0.5875 C   0  0  0  0  0  0  0  0  0  0  0  0
   -2.3177    1.4465    1.1089 O   0  0  0  0  0  0  0  0  0  0  0  0
   -4.2497    0.1142    0.4101 C   0  0  0  0  0  0  0  0  0  0  0  0
    5.7881    0.5671    0.0695 O   0  0  0  0  0  0  0  0  0  0  0  0
   -3.2068    2.5047    1.4524 C   0  0  0  0  0  0  0  0  0  0  0  0
   -3.8351   -1.8835   -0.8862 C   0  0  0  0  0  0  0  0  0  0  0  0
   -4.7222   -1.0179   -0.2496 C   0  0  0  0  0  0  0  0  0  0  0  0
    0.6679   -2.6598    1.2311 H   0  0  0  0  0  0  0  0  0  0  0  0
    2.6067   -2.5940    0.9747 H   0  0  0  0  0  0  0  0  0  0  0  0
    3.7623    1.9866   -0.7199 H   0  0  0  0  0  0  0  0  0  0  0  0
   -1.7642   -2.2992   -1.3704 H   0  0  0  0  0  0  0  0  0  0  0  0
    4.9635   -1.8551    0.9303 H   0  0  0  0  0  0  0  0  0  0  0  0
   -4.9556    0.7867    0.9164 H   0  0  0  0  0  0  0  0  0  0  0  0
    6.3687   -0.1331    0.4042 H   0  0  0  0  0  0  0  0  0  0  0  0
   -2.5207    3.3147    1.8082 H   0  0  0  0  0  0  0  0  0  0  0  0
   -3.7905    2.8438    0.5633 H   0  0  0  0  0  0  0  0  0  0  0  0
   -3.8916    2.1809    2.2739 H   0  0  0  0  0  0  0  0  0  0  0  0
   -4.2107   -2.7806   -1.3985 H   0  0  0  0  0  0  0  0  0  0  0  0
   -5.8020   -1.2279   -0.2621 H   0  0  0  0  0  0  0  0  0  0  0  0
  2  1  2  0  0  0  0
  2  4  1  0  0  0  0
  2  6  1  0  0  0  0
  3  1  1  0  0  0  0
  3  7  1  0  0  0  0
  5  1  1  0  0  0  0
  6 22  1  0  0  0  0
  8  3  2  0  0  0  0
  9  4  2  0  0  0  0
  9  7  1  0  0  0  0
  9 11  1  0  0  0  0
 10  4  1  0  0  0  0
 10 15  2  0  0  0  0
 10 23  1  0  0  0  0
 11 14  2  0  0  0  0
 11 24  1  0  0  0  0
 12  5  2  0  0  0  0
 12 16  1  0  0  0  0
 12 17  1  0  0  0  0
 13  5  1  0  0  0  0
 13 20  2  0  0  0  0
 15 14  1  0  0  0  0
 16 19  1  0  0  0  0
 17 21  2  0  0  0  0
 17 27  1  0  0  0  0
 18 14  1  0  0  0  0
 18 28  1  0  0  0  0
 19 29  1  0  0  0  0
 19 30  1  0  0  0  0
 19 31  1  0  0  0  0
 20 21  1  0  0  0  0
 20 32  1  0  0  0  0
 21 33  1  0  0  0  0
 25 13  1  0  0  0  0
 26 15  1  0  0  0  0
M  END
$$$$
95.mol
 OpenBabel03061408243D

 28 30  0  0  0  0  0  0  0  0999 V2000
    0.0791    0.0865    0.0000 C   0  0  0  0  0  0  0  0  0  0  0  0
   -0.4821    1.4318    0.1641 C   0  0  0  0  0  0  0  0  0  0  0  0
   -0.7597   -0.9720   -0.1449 C   0  0  0  0  0  0  0  0  0  0  0  0
   -1.8660    1.6095    0.2083 O   0  0  0  0  0  0  0  0  0  0  0  0
    1.5290   -0.0671   -0.0005 C   0  0  0  0  0  0  0  0  0  0  0  0
    0.0834    2.5186    0.2777 O   0  0  0  0  0  0  0  0  0  0  0  0
   -2.1860   -0.7861   -0.1153 C   0  0  0  0  0  0  0  0  0  0  0  0
   -2.6900    0.5154    0.0682 C   0  0  0  0  0  0  0  0  0  0  0  0
   -3.0973   -1.8475   -0.2581 C   0  0  0  0  0  0  0  0  0  0  0  0
   -4.0747    0.7656    0.1148 C   0  0  0  0  0  0  0  0  0  0  0  0
    2.1094   -1.2099    0.5697 C   0  0  0  0  0  0  0  0  0  0  0  0
    2.3608    0.9080   -0.5760 C   0  0  0  0  0  0  0  0  0  0  0  0
    3.4888   -1.3896    0.5572 C   0  0  0  0  0  0  0  0  0  0  0  0
    3.7396    0.7438   -0.5997 C   0  0  0  0  0  0  0  0  0  0  0  0
    4.3028   -0.4120   -0.0323 C   0  0  0  0  0  0  0  0  0  0  0  0
    5.6719   -0.5205   -0.0891 O   0  0  0  0  0  0  0  0  0  0  0  0
   -4.4619   -1.6057   -0.2144 C   0  0  0  0  0  0  0  0  0  0  0  0
   -4.9474   -0.3029   -0.0276 C   0  0  0  0  0  0  0  0  0  0  0  0
   -0.3746   -1.9945   -0.2900 H   0  0  0  0  0  0  0  0  0  0  0  0
   -2.7143   -2.8687   -0.4046 H   0  0  0  0  0  0  0  0  0  0  0  0
   -4.4348    1.7940    0.2612 H   0  0  0  0  0  0  0  0  0  0  0  0
    1.4713   -1.9716    1.0435 H   0  0  0  0  0  0  0  0  0  0  0  0
    1.9150    1.8223   -1.0026 H   0  0  0  0  0  0  0  0  0  0  0  0
    3.9359   -2.2861    1.0086 H   0  0  0  0  0  0  0  0  0  0  0  0
    4.3952    1.5028   -1.0497 H   0  0  0  0  0  0  0  0  0  0  0  0
    5.9258   -1.3447    0.3514 H   0  0  0  0  0  0  0  0  0  0  0  0
   -5.1723   -2.4381   -0.3265 H   0  0  0  0  0  0  0  0  0  0  0  0
   -6.0338   -0.1271    0.0056 H   0  0  0  0  0  0  0  0  0  0  0  0
  1  2  1  0  0  0  0
  1  3  2  0  0  0  0
  1  5  1  0  0  0  0
  3 19  1  0  0  0  0
  4  2  1  0  0  0  0
  4  8  1  0  0  0  0
  6  2  2  0  0  0  0
  7  3  1  0  0  0  0
  7  8  1  0  0  0  0
  7  9  2  0  0  0  0
  8 10  2  0  0  0  0
  9 17  1  0  0  0  0
  9 20  1  0  0  0  0
 11  5  2  0  0  0  0
 11 13  1  0  0  0  0
 11 22  1  0  0  0  0
 12  5  1  0  0  0  0
 12 23  1  0  0  0  0
 13 24  1  0  0  0  0
 14 12  2  0  0  0  0
 14 15  1  0  0  0  0
 14 25  1  0  0  0  0
 15 13  2  0  0  0  0
 15 16  1  0  0  0  0
 17 18  2  0  0  0  0
 17 27  1  0  0  0  0
 18 10  1  0  0  0  0
 21 10  1  0  0  0  0
 26 16  1  0  0  0  0
 28 18  1  0  0  0  0
M  END
$$$$
96.mol
 OpenBabel03061408243D

 31 33  0  0  0  0  0  0  0  0999 V2000
   -3.6755    0.3900    0.0461 C   0  0  0  0  0  0  0  0  0  0  0  0
   -3.8426   -1.0114   -0.0762 C   0  0  0  0  0  0  0  0  0  0  0  0
   -2.4093    0.9634    0.0953 C   0  0  0  0  0  0  0  0  0  0  0  0
   -4.8609    1.0980    0.1079 O   0  0  0  0  0  0  0  0  0  0  0  0
   -2.7340   -1.8324   -0.1469 C   0  0  0  0  0  0  0  0  0  0  0  0
   -1.2747    0.1341    0.0226 C   0  0  0  0  0  0  0  0  0  0  0  0
   -4.7425    2.5099    0.2371 C   0  0  0  0  0  0  0  0  0  0  0  0
   -1.4485   -1.2543   -0.0956 C   0  0  0  0  0  0  0  0  0  0  0  0
    0.0660    0.6568    0.0615 C   0  0  0  0  0  0  0  0  0  0  0  0
   -0.3854   -2.1286   -0.1652 O   0  0  0  0  0  0  0  0  0  0  0  0
    0.9138   -1.6248   -0.1121 C   0  0  0  0  0  0  0  0  0  0  0  0
    1.1348   -0.1780   -0.0121 C   0  0  0  0  0  0  0  0  0  0  0  0
    2.5071    0.3182    0.0051 C   0  0  0  0  0  0  0  0  0  0  0  0
    1.7255   -2.5485   -0.1607 O   0  0  0  0  0  0  0  0  0  0  0  0
    3.5276   -0.3972    0.6484 C   0  0  0  0  0  0  0  0  0  0  0  0
    4.8265    0.1067    0.6778 C   0  0  0  0  0  0  0  0  0  0  0  0
    2.8156    1.5379   -0.6181 C   0  0  0  0  0  0  0  0  0  0  0  0
    5.1237    1.3228    0.0637 C   0  0  0  0  0  0  0  0  0  0  0  0
    4.1162    2.0351   -0.5870 C   0  0  0  0  0  0  0  0  0  0  0  0
   -4.8611   -1.4262   -0.1128 H   0  0  0  0  0  0  0  0  0  0  0  0
   -2.2718    2.0495    0.1899 H   0  0  0  0  0  0  0  0  0  0  0  0
   -2.8317   -2.9241   -0.2415 H   0  0  0  0  0  0  0  0  0  0  0  0
   -5.8066    2.8571    0.2697 H   0  0  0  0  0  0  0  0  0  0  0  0
   -4.2116    2.7767    1.1831 H   0  0  0  0  0  0  0  0  0  0  0  0
   -4.2132    2.9438   -0.6458 H   0  0  0  0  0  0  0  0  0  0  0  0
    0.1943    1.7475    0.1547 H   0  0  0  0  0  0  0  0  0  0  0  0
    3.3027   -1.3684    1.1185 H   0  0  0  0  0  0  0  0  0  0  0  0
    5.6193   -0.4624    1.1856 H   0  0  0  0  0  0  0  0  0  0  0  0
    2.0295    2.0992   -1.1449 H   0  0  0  0  0  0  0  0  0  0  0  0
    6.1501    1.7171    0.0875 H   0  0  0  0  0  0  0  0  0  0  0  0
    4.3481    2.9902   -1.0806 H   0  0  0  0  0  0  0  0  0  0  0  0
  2  1  2  0  0  0  0
  3  1  1  0  0  0  0
  3  6  2  0  0  0  0
  3 21  1  0  0  0  0
  4  1  1  0  0  0  0
  4  7  1  0  0  0  0
  5  2  1  0  0  0  0
  5  8  2  0  0  0  0
  6  8  1  0  0  0  0
  9  6  1  0  0  0  0
  9 26  1  0  0  0  0
 10  8  1  0  0  0  0
 11 10  1  0  0  0  0
 11 12  1  0  0  0  0
 11 14  2  0  0  0  0
 12  9  2  0  0  0  0
 13 12  1  0  0  0  0
 13 15  2  0  0  0  0
 13 17  1  0  0  0  0
 16 15  1  0  0  0  0
 16 28  1  0  0  0  0
 17 19  2  0  0  0  0
 17 29  1  0  0  0  0
 18 16  2  0  0  0  0
 18 19  1  0  0  0  0
 18 30  1  0  0  0  0
 19 31  1  0  0  0  0
 20  2  1  0  0  0  0
 22  5  1  0  0  0  0
 23  7  1  0  0  0  0
 24  7  1  0  0  0  0
 25  7  1  0  0  0  0
 27 15  1  0  0  0  0
M  END
$$$$
97.mol
 OpenBabel03061408243D

 29 31  0  0  0  0  0  0  0  0999 V2000
    0.7992    0.2403   -0.0272 C   0  0  0  0  0  0  0  0  0  0  0  0
    1.6310   -0.8457    0.0975 C   0  0  0  0  0  0  0  0  0  0  0  0
    1.3890    1.5664   -0.1671 C   0  0  0  0  0  0  0  0  0  0  0  0
    3.0721   -0.6878    0.0789 C   0  0  0  0  0  0  0  0  0  0  0  0
   -0.6565    0.1447   -0.0243 C   0  0  0  0  0  0  0  0  0  0  0  0
    1.0623   -2.0858    0.2184 O   0  0  0  0  0  0  0  0  0  0  0  0
    2.7816    1.7233   -0.1685 O   0  0  0  0  0  0  0  0  0  0  0  0
    0.8552    2.6677   -0.2837 O   0  0  0  0  0  0  0  0  0  0  0  0
    3.5867    0.6203   -0.0524 C   0  0  0  0  0  0  0  0  0  0  0  0
    3.9852   -1.7544    0.1671 C   0  0  0  0  0  0  0  0  0  0  0  0
    4.9678    0.8767   -0.0762 C   0  0  0  0  0  0  0  0  0  0  0  0
   -1.4339    1.1216    0.6170 C   0  0  0  0  0  0  0  0  0  0  0  0
   -1.3038   -0.9245   -0.6609 C   0  0  0  0  0  0  0  0  0  0  0  0
    5.8385   -0.2105    0.0261 C   0  0  0  0  0  0  0  0  0  0  0  0
    5.3495   -1.5297    0.1442 C   0  0  0  0  0  0  0  0  0  0  0  0
   -2.8226    1.0253    0.6304 C   0  0  0  0  0  0  0  0  0  0  0  0
   -2.6932   -1.0214   -0.6489 C   0  0  0  0  0  0  0  0  0  0  0  0
    7.1790    0.0750    0.0020 O   0  0  0  0  0  0  0  0  0  0  0  0
   -3.4577   -0.0482   -0.0006 C   0  0  0  0  0  0  0  0  0  0  0  0
   -5.3258   -0.1801    0.0201 Br  0  0  0  0  0  0  0  0  0  0  0  0
    1.7196   -2.7003    0.5773 H   0  0  0  0  0  0  0  0  0  0  0  0
    3.6239   -2.7918    0.2454 H   0  0  0  0  0  0  0  0  0  0  0  0
    5.3449    1.9046   -0.1753 H   0  0  0  0  0  0  0  0  0  0  0  0
   -0.9438    1.9820    1.1009 H   0  0  0  0  0  0  0  0  0  0  0  0
   -0.7108   -1.6985   -1.1727 H   0  0  0  0  0  0  0  0  0  0  0  0
    6.0543   -2.3705    0.2140 H   0  0  0  0  0  0  0  0  0  0  0  0
   -3.4129    1.8032    1.1397 H   0  0  0  0  0  0  0  0  0  0  0  0
   -3.1801   -1.8693   -1.1550 H   0  0  0  0  0  0  0  0  0  0  0  0
    7.6690   -0.7584    0.0738 H   0  0  0  0  0  0  0  0  0  0  0  0
  2  1  2  0  0  0  0
  2  4  1  0  0  0  0
  2  6  1  0  0  0  0
  3  1  1  0  0  0  0
  5  1  1  0  0  0  0
  7  3  1  0  0  0  0
  7  9  1  0  0  0  0
  8  3  2  0  0  0  0
  9  4  1  0  0  0  0
 10  4  2  0  0  0  0
 10 15  1  0  0  0  0
 10 22  1  0  0  0  0
 11  9  2  0  0  0  0
 11 23  1  0  0  0  0
 12  5  2  0  0  0  0
 12 24  1  0  0  0  0
 13  5  1  0  0  0  0
 13 25  1  0  0  0  0
 14 11  1  0  0  0  0
 14 15  2  0  0  0  0
 16 12  1  0  0  0  0
 16 27  1  0  0  0  0
 17 13  2  0  0  0  0
 17 28  1  0  0  0  0
 18 14  1  0  0  0  0
 18 29  1  0  0  0  0
 19 16  2  0  0  0  0
 19 17  1  0  0  0  0
 19 20  1  0  0  0  0
 21  6  1  0  0  0  0
 26 15  1  0  0  0  0
M  END
$$$$
98.mol
 OpenBabel03061408243D

 31 33  0  0  0  0  0  0  0  0999 V2000
   -0.7763    1.4168   -0.1595 C   0  0  0  0  0  0  0  0  0  0  0  0
   -1.2512    0.0400    0.0014 C   0  0  0  0  0  0  0  0  0  0  0  0
   -0.3474   -0.9656    0.1357 C   0  0  0  0  0  0  0  0  0  0  0  0
    0.5958    1.6803   -0.2084 O   0  0  0  0  0  0  0  0  0  0  0  0
   -1.4052    2.4683   -0.2675 O   0  0  0  0  0  0  0  0  0  0  0  0
   -2.6897   -0.2048    0.0126 C   0  0  0  0  0  0  0  0  0  0  0  0
    1.0627   -0.6930    0.1019 C   0  0  0  0  0  0  0  0  0  0  0  0
    1.4875    0.6408   -0.0767 C   0  0  0  0  0  0  0  0  0  0  0  0
    2.0369   -1.6956    0.2355 C   0  0  0  0  0  0  0  0  0  0  0  0
    2.8457    0.9827   -0.1273 C   0  0  0  0  0  0  0  0  0  0  0  0
    3.7872   -0.0466    0.0082 C   0  0  0  0  0  0  0  0  0  0  0  0
   -3.2019   -1.3798   -0.5600 C   0  0  0  0  0  0  0  0  0  0  0  0
   -3.5753    0.7100    0.6009 C   0  0  0  0  0  0  0  0  0  0  0  0
    3.3866   -1.3853    0.1904 C   0  0  0  0  0  0  0  0  0  0  0  0
    5.1002    0.3655   -0.0517 O   0  0  0  0  0  0  0  0  0  0  0  0
    6.0917   -0.6481    0.0832 C   0  0  0  0  0  0  0  0  0  0  0  0
   -4.5703   -1.6378   -0.5328 C   0  0  0  0  0  0  0  0  0  0  0  0
   -4.9432    0.4453    0.6262 C   0  0  0  0  0  0  0  0  0  0  0  0
   -5.4437   -0.7280    0.0629 C   0  0  0  0  0  0  0  0  0  0  0  0
   -0.6698   -2.0105    0.2757 H   0  0  0  0  0  0  0  0  0  0  0  0
    1.7170   -2.7397    0.3776 H   0  0  0  0  0  0  0  0  0  0  0  0
    3.1601    2.0260   -0.2684 H   0  0  0  0  0  0  0  0  0  0  0  0
   -2.5214   -2.0961   -1.0439 H   0  0  0  0  0  0  0  0  0  0  0  0
   -3.1877    1.6479    1.0305 H   0  0  0  0  0  0  0  0  0  0  0  0
    4.1340   -2.1834    0.2968 H   0  0  0  0  0  0  0  0  0  0  0  0
    7.0526   -0.0784    0.0033 H   0  0  0  0  0  0  0  0  0  0  0  0
    6.0109   -1.1481    1.0786 H   0  0  0  0  0  0  0  0  0  0  0  0
    6.0059   -1.3953   -0.7423 H   0  0  0  0  0  0  0  0  0  0  0  0
   -4.9615   -2.5602   -0.9864 H   0  0  0  0  0  0  0  0  0  0  0  0
   -5.6289    1.1697    1.0904 H   0  0  0  0  0  0  0  0  0  0  0  0
   -6.5239   -0.9334    0.0836 H   0  0  0  0  0  0  0  0  0  0  0  0
  1  4  1  0  0  0  0
  2  1  1  0  0  0  0
  2  3  2  0  0  0  0
  2  6  1  0  0  0  0
  5  1  2  0  0  0  0
  6 13  1  0  0  0  0
  7  3  1  0  0  0  0
  8  4  1  0  0  0  0
  8  7  1  0  0  0  0
  8 10  2  0  0  0  0
  9  7  2  0  0  0  0
  9 14  1  0  0  0  0
  9 21  1  0  0  0  0
 10 22  1  0  0  0  0
 11 10  1  0  0  0  0
 11 14  2  0  0  0  0
 11 15  1  0  0  0  0
 12  6  2  0  0  0  0
 12 17  1  0  0  0  0
 12 23  1  0  0  0  0
 16 15  1  0  0  0  0
 16 26  1  0  0  0  0
 16 27  1  0  0  0  0
 16 28  1  0  0  0  0
 17 19  2  0  0  0  0
 17 29  1  0  0  0  0
 18 13  2  0  0  0  0
 18 19  1  0  0  0  0
 18 30  1  0  0  0  0
 19 31  1  0  0  0  0
 20  3  1  0  0  0  0
 24 13  1  0  0  0  0
 25 14  1  0  0  0  0
M  END
$$$$
99.mol
 OpenBabel03061408243D

 31 33  0  0  0  0  0  0  0  0999 V2000
   -0.2014   -0.3875   -0.1132 C   0  0  0  0  0  0  0  0  0  0  0  0
    0.4273   -1.6069    0.4057 C   0  0  0  0  0  0  0  0  0  0  0  0
    0.5808    0.6602   -0.4811 C   0  0  0  0  0  0  0  0  0  0  0  0
    1.8153   -1.6735    0.5425 O   0  0  0  0  0  0  0  0  0  0  0  0
   -1.6559   -0.3607   -0.2164 C   0  0  0  0  0  0  0  0  0  0  0  0
   -0.0785   -2.6678    0.7713 O   0  0  0  0  0  0  0  0  0  0  0  0
    2.0124    0.5849   -0.3539 C   0  0  0  0  0  0  0  0  0  0  0  0
    2.5810   -0.5936    0.1648 C   0  0  0  0  0  0  0  0  0  0  0  0
   -2.4042    0.8051    0.0735 C   0  0  0  0  0  0  0  0  0  0  0  0
   -2.3550   -1.5064   -0.6228 C   0  0  0  0  0  0  0  0  0  0  0  0
    2.8664    1.6400   -0.7205 C   0  0  0  0  0  0  0  0  0  0  0  0
    3.9736   -0.7283    0.3221 C   0  0  0  0  0  0  0  0  0  0  0  0
   -1.6828    1.9260    0.4443 O   0  0  0  0  0  0  0  0  0  0  0  0
   -3.8008    0.8098   -0.0424 C   0  0  0  0  0  0  0  0  0  0  0  0
   -2.4172    2.9556    1.0992 C   0  0  0  0  0  0  0  0  0  0  0  0
   -3.7423   -1.5003   -0.7427 C   0  0  0  0  0  0  0  0  0  0  0  0
    4.2388    1.5115   -0.5689 C   0  0  0  0  0  0  0  0  0  0  0  0
    4.7889    0.3307   -0.0486 C   0  0  0  0  0  0  0  0  0  0  0  0
   -4.4635   -0.3438   -0.4528 C   0  0  0  0  0  0  0  0  0  0  0  0
    0.1413    1.5922   -0.8756 H   0  0  0  0  0  0  0  0  0  0  0  0
   -1.7922   -2.4316   -0.8320 H   0  0  0  0  0  0  0  0  0  0  0  0
    2.4317    2.5657   -1.1271 H   0  0  0  0  0  0  0  0  0  0  0  0
    4.3848   -1.6618    0.7317 H   0  0  0  0  0  0  0  0  0  0  0  0
   -4.3775    1.7166    0.1864 H   0  0  0  0  0  0  0  0  0  0  0  0
   -1.6195    3.6429    1.4798 H   0  0  0  0  0  0  0  0  0  0  0  0
   -3.0740    3.4857    0.3670 H   0  0  0  0  0  0  0  0  0  0  0  0
   -3.0212    2.5450    1.9436 H   0  0  0  0  0  0  0  0  0  0  0  0
   -4.2663   -2.4130   -1.0616 H   0  0  0  0  0  0  0  0  0  0  0  0
    4.9042    2.3386   -0.8569 H   0  0  0  0  0  0  0  0  0  0  0  0
    5.8803    0.2441    0.0666 H   0  0  0  0  0  0  0  0  0  0  0  0
   -5.5598   -0.3381   -0.5456 H   0  0  0  0  0  0  0  0  0  0  0  0
  2  1  1  0  0  0  0
  2  4  1  0  0  0  0
  3  1  2  0  0  0  0
  3  7  1  0  0  0  0
  5  1  1  0  0  0  0
  5  9  2  0  0  0  0
  5 10  1  0  0  0  0
  6  2  2  0  0  0  0
  8  4  1  0  0  0  0
  8  7  1  0  0  0  0
  9 13  1  0  0  0  0
 10 21  1  0  0  0  0
 11  7  2  0  0  0  0
 11 17  1  0  0  0  0
 11 22  1  0  0  0  0
 12  8  2  0  0  0  0
 12 23  1  0  0  0  0
 14  9  1  0  0  0  0
 15 13  1  0  0  0  0
 15 26  1  0  0  0  0
 15 27  1  0  0  0  0
 16 10  2  0  0  0  0
 16 28  1  0  0  0  0
 18 12  1  0  0  0  0
 18 17  2  0  0  0  0
 18 30  1  0  0  0  0
 19 14  2  0  0  0  0
 19 16  1  0  0  0  0
 19 31  1  0  0  0  0
 20  3  1  0  0  0  0
 24 14  1  0  0  0  0
 25 15  1  0  0  0  0
 29 17  1  0  0  0  0
M  END
$$$$
100.mol
 OpenBabel03061408243D

 36 38  0  0  0  0  0  0  0  0999 V2000
   -2.6503   -1.0490   -0.8643 C   0  0  0  0  0  0  0  0  0  0  0  0
   -1.9065   -0.1576   -0.0716 C   0  0  0  0  0  0  0  0  0  0  0  0
   -4.0364   -0.9975   -0.8797 C   0  0  0  0  0  0  0  0  0  0  0  0
   -2.5840    0.7696    0.7301 C   0  0  0  0  0  0  0  0  0  0  0  0
   -0.4495   -0.2161   -0.0686 C   0  0  0  0  0  0  0  0  0  0  0  0
   -4.7013   -0.0449   -0.0828 C   0  0  0  0  0  0  0  0  0  0  0  0
   -3.9759    0.8364    0.7268 C   0  0  0  0  0  0  0  0  0  0  0  0
   -6.0779   -0.0664   -0.1794 O   0  0  0  0  0  0  0  0  0  0  0  0
   -6.7823    0.8306    0.6717 C   0  0  0  0  0  0  0  0  0  0  0  0
    0.3498    0.8889   -0.2248 C   0  0  0  0  0  0  0  0  0  0  0  0
   -0.1107    2.1546   -0.4465 O   0  0  0  0  0  0  0  0  0  0  0  0
    0.1722   -1.5201    0.1041 C   0  0  0  0  0  0  0  0  0  0  0  0
    1.7909    0.7758   -0.1548 C   0  0  0  0  0  0  0  0  0  0  0  0
    1.5673   -1.6294    0.1894 O   0  0  0  0  0  0  0  0  0  0  0  0
   -0.3346   -2.6376    0.1902 O   0  0  0  0  0  0  0  0  0  0  0  0
    2.3395   -0.5019    0.0640 C   0  0  0  0  0  0  0  0  0  0  0  0
    2.6591    1.8769   -0.2862 C   0  0  0  0  0  0  0  0  0  0  0  0
    3.7296   -0.6965    0.1600 C   0  0  0  0  0  0  0  0  0  0  0  0
    4.0265    1.7104   -0.1975 C   0  0  0  0  0  0  0  0  0  0  0  0
    4.5589    0.4164    0.0280 C   0  0  0  0  0  0  0  0  0  0  0  0
    5.9313    0.3679    0.1004 O   0  0  0  0  0  0  0  0  0  0  0  0
    6.5102   -0.9151    0.3269 C   0  0  0  0  0  0  0  0  0  0  0  0
   -2.1214   -1.8102   -1.4605 H   0  0  0  0  0  0  0  0  0  0  0  0
   -4.6248   -1.6912   -1.4971 H   0  0  0  0  0  0  0  0  0  0  0  0
   -2.0133    1.4450    1.3871 H   0  0  0  0  0  0  0  0  0  0  0  0
   -4.4855    1.5711    1.3651 H   0  0  0  0  0  0  0  0  0  0  0  0
   -7.8571    0.6118    0.4467 H   0  0  0  0  0  0  0  0  0  0  0  0
   -6.5346    1.8898    0.4174 H   0  0  0  0  0  0  0  0  0  0  0  0
   -6.5530    0.6210    1.7445 H   0  0  0  0  0  0  0  0  0  0  0  0
   -1.0736    2.1186   -0.5835 H   0  0  0  0  0  0  0  0  0  0  0  0
    2.2253    2.8754   -0.4603 H   0  0  0  0  0  0  0  0  0  0  0  0
    4.1168   -1.7094    0.3330 H   0  0  0  0  0  0  0  0  0  0  0  0
    4.7159    2.5606   -0.2977 H   0  0  0  0  0  0  0  0  0  0  0  0
    7.6090   -0.7010    0.3467 H   0  0  0  0  0  0  0  0  0  0  0  0
    6.1696   -1.3316    1.3057 H   0  0  0  0  0  0  0  0  0  0  0  0
    6.2570   -1.6123   -0.5082 H   0  0  0  0  0  0  0  0  0  0  0  0
  1  2  2  0  0  0  0
  1 23  1  0  0  0  0
  3  1  1  0  0  0  0
  3 24  1  0  0  0  0
  4  2  1  0  0  0  0
  5  2  1  0  0  0  0
  6  3  2  0  0  0  0
  6  7  1  0  0  0  0
  6  8  1  0  0  0  0
  7  4  2  0  0  0  0
  7 26  1  0  0  0  0
  9  8  1  0  0  0  0
 10  5  2  0  0  0  0
 10 11  1  0  0  0  0
 10 13  1  0  0  0  0
 11 30  1  0  0  0  0
 12  5  1  0  0  0  0
 12 14  1  0  0  0  0
 12 15  2  0  0  0  0
 16 13  1  0  0  0  0
 16 14  1  0  0  0  0
 16 18  2  0  0  0  0
 17 13  2  0  0  0  0
 17 19  1  0  0  0  0
 17 31  1  0  0  0  0
 18 20  1  0  0  0  0
 18 32  1  0  0  0  0
 19 33  1  0  0  0  0
 20 19  2  0  0  0  0
 21 20  1  0  0  0  0
 21 22  1  0  0  0  0
 22 34  1  0  0  0  0
 22 35  1  0  0  0  0
 22 36  1  0  0  0  0
 25  4  1  0  0  0  0
 27  9  1  0  0  0  0
 28  9  1  0  0  0  0
 29  9  1  0  0  0  0
M  END
$$$$
101.mol
 OpenBabel03061408243D

 32 34  0  0  0  0  0  0  0  0999 V2000
    3.4240    0.8603   -0.7817 C   0  0  0  0  0  0  0  0  0  0  0  0
    2.6326    0.0177    0.0128 C   0  0  0  0  0  0  0  0  0  0  0  0
    4.8125    0.7484   -0.7559 C   0  0  0  0  0  0  0  0  0  0  0  0
    3.2580   -0.9197    0.8494 C   0  0  0  0  0  0  0  0  0  0  0  0
    1.1781    0.1276   -0.0172 C   0  0  0  0  0  0  0  0  0  0  0  0
    5.4266   -0.1973    0.0652 C   0  0  0  0  0  0  0  0  0  0  0  0
    4.6469   -1.0268    0.8708 C   0  0  0  0  0  0  0  0  0  0  0  0
    0.3421   -0.9525   -0.1570 C   0  0  0  0  0  0  0  0  0  0  0  0
    0.7583   -2.2401   -0.3325 O   0  0  0  0  0  0  0  0  0  0  0  0
    0.6014    1.4578    0.1034 C   0  0  0  0  0  0  0  0  0  0  0  0
   -1.0951   -0.7846   -0.1235 C   0  0  0  0  0  0  0  0  0  0  0  0
   -0.7902    1.6202    0.1538 O   0  0  0  0  0  0  0  0  0  0  0  0
    1.1470    2.5582    0.1695 O   0  0  0  0  0  0  0  0  0  0  0  0
   -1.6006    0.5183    0.0441 C   0  0  0  0  0  0  0  0  0  0  0  0
   -2.0004   -1.8571   -0.2416 C   0  0  0  0  0  0  0  0  0  0  0  0
   -2.9843    0.7661    0.1018 C   0  0  0  0  0  0  0  0  0  0  0  0
   -3.3623   -1.6383   -0.1896 C   0  0  0  0  0  0  0  0  0  0  0  0
   -3.8512   -0.3194   -0.0156 C   0  0  0  0  0  0  0  0  0  0  0  0
   -5.2220   -0.2189    0.0234 O   0  0  0  0  0  0  0  0  0  0  0  0
   -5.7581    1.0905    0.1990 C   0  0  0  0  0  0  0  0  0  0  0  0
    2.9395    1.6266   -1.4072 H   0  0  0  0  0  0  0  0  0  0  0  0
    5.4248    1.4144   -1.3821 H   0  0  0  0  0  0  0  0  0  0  0  0
    2.6486   -1.5566    1.5090 H   0  0  0  0  0  0  0  0  0  0  0  0
    6.5228   -0.2830    0.0839 H   0  0  0  0  0  0  0  0  0  0  0  0
    5.1278   -1.7629    1.5318 H   0  0  0  0  0  0  0  0  0  0  0  0
    1.7259   -2.2474   -0.4376 H   0  0  0  0  0  0  0  0  0  0  0  0
   -1.6002   -2.8757   -0.3753 H   0  0  0  0  0  0  0  0  0  0  0  0
   -3.3375    1.7973    0.2353 H   0  0  0  0  0  0  0  0  0  0  0  0
   -4.0803   -2.4657   -0.2798 H   0  0  0  0  0  0  0  0  0  0  0  0
   -6.8641    0.9169    0.2001 H   0  0  0  0  0  0  0  0  0  0  0  0
   -5.4614    1.7525   -0.6503 H   0  0  0  0  0  0  0  0  0  0  0  0
   -5.4236    1.5238    1.1725 H   0  0  0  0  0  0  0  0  0  0  0  0
  1  3  1  0  0  0  0
  2  1  2  0  0  0  0
  2  4  1  0  0  0  0
  2  5  1  0  0  0  0
  6  3  2  0  0  0  0
  6  7  1  0  0  0  0
  7  4  2  0  0  0  0
  8  5  2  0  0  0  0
  8  9  1  0  0  0  0
 10  5  1  0  0  0  0
 10 12  1  0  0  0  0
 11  8  1  0  0  0  0
 13 10  2  0  0  0  0
 14 11  1  0  0  0  0
 14 12  1  0  0  0  0
 14 16  2  0  0  0  0
 15 11  2  0  0  0  0
 17 15  1  0  0  0  0
 17 29  1  0  0  0  0
 18 16  1  0  0  0  0
 18 17  2  0  0  0  0
 19 18  1  0  0  0  0
 19 20  1  0  0  0  0
 20 30  1  0  0  0  0
 20 31  1  0  0  0  0
 20 32  1  0  0  0  0
 21  1  1  0  0  0  0
 22  3  1  0  0  0  0
 23  4  1  0  0  0  0
 24  6  1  0  0  0  0
 25  7  1  0  0  0  0
 26  9  1  0  0  0  0
 27 15  1  0  0  0  0
 28 16  1  0  0  0  0
M  END
$$$$
102.mol
 OpenBabel03061408243D

 43 43  0  0  0  0  0  0  0  0999 V2000
   -1.8373    1.3212   -0.0925 C   0  0  0  0  0  0  0  0  0  0  0  0
   -0.6405    1.2613    0.8066 C   0  0  0  0  0  0  0  0  0  0  0  0
   -2.6605    2.4512   -0.1910 C   0  0  0  0  0  0  0  0  0  0  0  0
   -0.0574   -0.0397    0.6812 N   0  0  0  0  0  0  0  0  0  0  0  0
   -1.9180    0.1380   -0.7737 C   0  0  0  0  0  0  0  0  0  0  0  0
   -3.3433    3.3900   -0.2729 N   0  0  0  0  0  0  0  0  0  0  0  0
   -0.2099    2.1457    1.5506 O   0  0  0  0  0  0  0  0  0  0  0  0
   -0.8147   -0.8265   -0.3083 C   0  0  2  0  0  0  0  0  0  0  0  0
    1.3800   -0.1594    0.7250 C   0  0  0  0  0  0  0  0  0  0  0  0
   -1.3996   -2.1479    0.2645 C   0  0  0  0  0  0  0  0  0  0  0  0
   -2.8303   -0.1306   -1.7317 O   0  0  0  0  0  0  0  0  0  0  0  0
   -2.0443   -2.9465   -0.8634 C   0  0  0  0  0  0  0  0  0  0  0  0
    2.1423    0.4492   -0.4529 C   0  0  0  0  0  0  0  0  0  0  0  0
    3.6534    0.2373   -0.3631 C   0  0  0  0  0  0  0  0  0  0  0  0
    4.3027    1.0189   -1.5013 C   0  0  0  0  0  0  0  0  0  0  0  0
    4.1970    0.7527    0.9606 C   0  0  0  0  0  0  0  0  0  0  0  0
    4.0030   -1.2350   -0.5195 C   0  0  0  0  0  0  0  0  0  0  0  0
   -2.4404   -1.8657    1.3359 C   0  0  0  0  0  0  0  0  0  0  0  0
   -0.2800   -2.9890    0.8637 C   0  0  0  0  0  0  0  0  0  0  0  0
   -0.1581   -1.0909   -1.1889 H   0  0  0  0  0  0  0  0  0  0  0  0
    1.7068    0.3559    1.6755 H   0  0  0  0  0  0  0  0  0  0  0  0
    1.6313   -1.2543    0.8047 H   0  0  0  0  0  0  0  0  0  0  0  0
   -2.5732   -0.9576   -2.1743 H   0  0  0  0  0  0  0  0  0  0  0  0
   -3.0665   -2.5584   -1.0946 H   0  0  0  0  0  0  0  0  0  0  0  0
   -1.4171   -2.9201   -1.7866 H   0  0  0  0  0  0  0  0  0  0  0  0
   -2.1584   -4.0144   -0.5531 H   0  0  0  0  0  0  0  0  0  0  0  0
    1.7794    0.0055   -1.4174 H   0  0  0  0  0  0  0  0  0  0  0  0
    1.9358    1.5526   -0.4886 H   0  0  0  0  0  0  0  0  0  0  0  0
    5.4083    0.8650   -1.4930 H   0  0  0  0  0  0  0  0  0  0  0  0
    3.9028    0.6760   -2.4852 H   0  0  0  0  0  0  0  0  0  0  0  0
    4.0946    2.1099   -1.3901 H   0  0  0  0  0  0  0  0  0  0  0  0
    5.3135    0.7640    0.9373 H   0  0  0  0  0  0  0  0  0  0  0  0
    3.8714    0.0970    1.8035 H   0  0  0  0  0  0  0  0  0  0  0  0
    3.8331    1.7906    1.1523 H   0  0  0  0  0  0  0  0  0  0  0  0
    3.5714   -1.6395   -1.4661 H   0  0  0  0  0  0  0  0  0  0  0  0
    5.1121   -1.3620   -0.5523 H   0  0  0  0  0  0  0  0  0  0  0  0
    3.6089   -1.8310    0.3379 H   0  0  0  0  0  0  0  0  0  0  0  0
   -1.9791   -1.3420    2.2072 H   0  0  0  0  0  0  0  0  0  0  0  0
   -2.8826   -2.8271    1.6933 H   0  0  0  0  0  0  0  0  0  0  0  0
   -3.2601   -1.2266    0.9263 H   0  0  0  0  0  0  0  0  0  0  0  0
    0.1329   -2.5070    1.7823 H   0  0  0  0  0  0  0  0  0  0  0  0
    0.5417   -3.1323    0.1219 H   0  0  0  0  0  0  0  0  0  0  0  0
   -0.6759   -3.9934    1.1529 H   0  0  0  0  0  0  0  0  0  0  0  0
  1  3  1  0  0  0  0
  1  5  2  0  0  0  0
  2  1  1  0  0  0  0
  2  7  2  0  0  0  0
  3  6  3  0  0  0  0
  4  2  1  0  0  0  0
  4  8  1  0  0  0  0
  4  9  1  0  0  0  0
  8  5  1  0  0  0  0
  8 20  1  6  0  0  0
  9 13  1  0  0  0  0
 10  8  1  0  0  0  0
 10 12  1  0  0  0  0
 11  5  1  0  0  0  0
 13 14  1  0  0  0  0
 13 28  1  0  0  0  0
 15 14  1  0  0  0  0
 15 30  1  0  0  0  0
 16 14  1  0  0  0  0
 16 33  1  0  0  0  0
 17 14  1  0  0  0  0
 17 35  1  0  0  0  0
 17 36  1  0  0  0  0
 17 37  1  0  0  0  0
 18 10  1  0  0  0  0
 18 38  1  0  0  0  0
 18 39  1  0  0  0  0
 18 40  1  0  0  0  0
 19 10  1  0  0  0  0
 21  9  1  0  0  0  0
 22  9  1  0  0  0  0
 23 11  1  0  0  0  0
 24 12  1  0  0  0  0
 25 12  1  0  0  0  0
 26 12  1  0  0  0  0
 27 13  1  0  0  0  0
 29 15  1  0  0  0  0
 31 15  1  0  0  0  0
 32 16  1  0  0  0  0
 34 16  1  0  0  0  0
 41 19  1  0  0  0  0
 42 19  1  0  0  0  0
 43 19  1  0  0  0  0
M  END
$$$$
103.mol
 OpenBabel03061408243D

 54 55  0  0  0  0  0  0  0  0999 V2000
   -2.7370    1.7741    1.6198 O   0  0  0  0  0  0  0  0  0  0  0  0
   -2.1641    1.5447    0.5505 C   0  0  0  0  0  0  0  0  0  0  0  0
   -0.8149    0.9791    0.4996 C   0  0  0  0  0  0  0  0  0  0  0  0
   -2.8069    1.8549   -0.7876 C   0  0  1  0  0  0  0  0  0  0  0  0
   -0.2962    0.0316   -0.3378 C   0  0  0  0  0  0  0  0  0  0  0  0
    0.2620    1.3694    1.4730 C   0  0  0  0  0  0  0  0  0  0  0  0
   -4.2506    1.3721   -0.8401 C   0  0  0  0  0  0  0  0  0  0  0  0
   -2.7472    3.3541   -1.0158 C   0  0  0  0  0  0  0  0  0  0  0  0
   -4.3743   -0.1452   -0.9508 C   0  0  1  0  0  0  0  0  0  0  0  0
   -4.6691   -0.7590    0.4150 C   0  0  0  0  0  0  0  0  0  0  0  0
   -5.4583   -0.5066   -1.9466 C   0  0  0  0  0  0  0  0  0  0  0  0
   -4.3802   -2.2125    0.4591 C   0  0  0  0  0  0  0  0  0  0  0  0
   -3.8318   -2.8200    1.5156 C   0  0  0  0  0  0  0  0  0  0  0  0
   -3.5662   -4.2699    1.5845 C   0  0  0  0  0  0  0  0  0  0  0  0
    1.1502   -0.3012    0.0626 C   0  0  1  0  0  0  0  0  0  0  0  0
   -0.9403   -0.5788   -1.3536 O   0  0  0  0  0  0  0  0  0  0  0  0
    2.1260   -0.0764   -1.1216 C   0  0  2  0  0  0  0  0  0  0  0  0
    1.7713   -1.0751   -2.0743 O   0  0  0  0  0  0  0  0  0  0  0  0
    3.5511   -0.1963   -0.6797 C   0  0  0  0  0  0  0  0  0  0  0  0
    1.3839    0.5626    1.2009 N   0  0  0  0  0  0  0  0  0  0  0  0
    4.2464    0.9477   -0.2650 C   0  0  0  0  0  0  0  0  0  0  0  0
    4.1933   -1.4381   -0.6717 C   0  0  0  0  0  0  0  0  0  0  0  0
    5.5685    0.8605    0.1526 C   0  0  0  0  0  0  0  0  0  0  0  0
    5.5184   -1.5465   -0.2598 C   0  0  0  0  0  0  0  0  0  0  0  0
    6.2038   -0.3944    0.1525 C   0  0  0  0  0  0  0  0  0  0  0  0
    7.5115   -0.4168    0.5713 O   0  0  0  0  0  0  0  0  0  0  0  0
    0.2455    2.2353    2.3522 O   0  0  0  0  0  0  0  0  0  0  0  0
   -2.2237    1.3403   -1.6027 H   0  0  0  0  0  0  0  0  0  0  0  0
   -4.7400    1.8511   -1.7304 H   0  0  0  0  0  0  0  0  0  0  0  0
   -4.7914    1.7377    0.0730 H   0  0  0  0  0  0  0  0  0  0  0  0
   -3.1817    3.6067   -2.0125 H   0  0  0  0  0  0  0  0  0  0  0  0
   -1.6901    3.7116   -0.9868 H   0  0  0  0  0  0  0  0  0  0  0  0
   -3.3264    3.8893   -0.2247 H   0  0  0  0  0  0  0  0  0  0  0  0
   -3.3963   -0.5664   -1.3236 H   0  0  0  0  0  0  0  0  0  0  0  0
   -5.7535   -0.5976    0.6654 H   0  0  0  0  0  0  0  0  0  0  0  0
   -4.0672   -0.2189    1.1973 H   0  0  0  0  0  0  0  0  0  0  0  0
   -5.5785   -1.6148   -2.0094 H   0  0  0  0  0  0  0  0  0  0  0  0
   -5.1976   -0.1223   -2.9622 H   0  0  0  0  0  0  0  0  0  0  0  0
   -6.4366   -0.0631   -1.6408 H   0  0  0  0  0  0  0  0  0  0  0  0
   -4.6615   -2.7831   -0.4414 H   0  0  0  0  0  0  0  0  0  0  0  0
   -3.5469   -2.2477    2.4148 H   0  0  0  0  0  0  0  0  0  0  0  0
   -3.8586   -4.7942    0.6417 H   0  0  0  0  0  0  0  0  0  0  0  0
   -4.1394   -4.7248    2.4314 H   0  0  0  0  0  0  0  0  0  0  0  0
   -2.4773   -4.4534    1.7660 H   0  0  0  0  0  0  0  0  0  0  0  0
    1.2145   -1.3867    0.3682 H   0  0  0  0  0  0  0  0  0  0  0  0
   -0.3210   -1.1961   -1.7854 H   0  0  0  0  0  0  0  0  0  0  0  0
    1.9484    0.9396   -1.5784 H   0  0  0  0  0  0  0  0  0  0  0  0
    2.4212   -1.0324   -2.7860 H   0  0  0  0  0  0  0  0  0  0  0  0
    2.2777    0.6763    1.5999 H   0  0  0  0  0  0  0  0  0  0  0  0
    3.7425    1.9276   -0.2696 H   0  0  0  0  0  0  0  0  0  0  0  0
    3.6420   -2.3364   -0.9935 H   0  0  0  0  0  0  0  0  0  0  0  0
    6.1245    1.7502    0.4814 H   0  0  0  0  0  0  0  0  0  0  0  0
    6.0210   -2.5240   -0.2549 H   0  0  0  0  0  0  0  0  0  0  0  0
    7.8239   -1.3333    0.5372 H   0  0  0  0  0  0  0  0  0  0  0  0
  2  1  2  0  0  0  0
  2  3  1  0  0  0  0
  2  4  1  0  0  0  0
  3  5  2  0  0  0  0
  4 28  1  6  0  0  0
  6  3  1  0  0  0  0
  6 20  1  0  0  0  0
  6 27  2  0  0  0  0
  7  4  1  0  0  0  0
  7  9  1  0  0  0  0
  7 29  1  0  0  0  0
  7 30  1  0  0  0  0
  8  4  1  0  0  0  0
  8 31  1  0  0  0  0
  8 32  1  0  0  0  0
  8 33  1  0  0  0  0
  9 10  1  0  0  0  0
  9 34  1  6  0  0  0
 10 12  1  0  0  0  0
 10 35  1  0  0  0  0
 10 36  1  0  0  0  0
 11  9  1  0  0  0  0
 11 37  1  0  0  0  0
 11 38  1  0  0  0  0
 11 39  1  0  0  0  0
 12 13  2  0  0  0  0
 12 40  1  0  0  0  0
 13 14  1  0  0  0  0
 13 41  1  0  0  0  0
 14 42  1  0  0  0  0
 14 43  1  0  0  0  0
 14 44  1  0  0  0  0
 15  5  1  0  0  0  0
 15 17  1  0  0  0  0
 15 20  1  0  0  0  0
 15 45  1  1  0  0  0
 16  5  1  0  0  0  0
 16 46  1  0  0  0  0
 17 19  1  0  0  0  0
 17 47  1  6  0  0  0
 18 17  1  0  0  0  0
 18 48  1  0  0  0  0
 19 21  1  0  0  0  0
 19 22  2  0  0  0  0
 20 49  1  0  0  0  0
 21 50  1  0  0  0  0
 22 51  1  0  0  0  0
 23 21  2  0  0  0  0
 23 25  1  0  0  0  0
 23 52  1  0  0  0  0
 24 22  1  0  0  0  0
 24 25  2  0  0  0  0
 24 53  1  0  0  0  0
 25 26  1  0  0  0  0
 26 54  1  0  0  0  0
M  END
$$$$
104.mol
 OpenBabel03061408243D

 30 31  0  0  0  0  0  0  0  0999 V2000
   -0.5609    0.4224    1.1920 C   0  0  0  0  0  0  0  0  0  0  0  0
    0.1831   -0.8431    1.1092 N   0  0  0  0  0  0  0  0  0  0  0  0
   -0.3515   -1.6237    0.0648 C   0  0  0  0  0  0  0  0  0  0  0  0
   -1.7294    0.2746    0.2217 C   0  0  0  0  0  0  0  0  0  0  0  0
    1.5825   -0.8699    1.4213 C   0  0  0  0  0  0  0  0  0  0  0  0
   -1.5994   -0.9110   -0.4276 C   0  0  0  0  0  0  0  0  0  0  0  0
   -2.6651    1.3826    0.0924 C   0  0  0  0  0  0  0  0  0  0  0  0
   -2.3955   -1.4313   -1.3894 O   0  0  0  0  0  0  0  0  0  0  0  0
    0.0411   -2.7212   -0.3465 O   0  0  0  0  0  0  0  0  0  0  0  0
   -2.3531    2.5768    0.0766 O   0  0  0  0  0  0  0  0  0  0  0  0
   -4.0221    1.2064    0.0210 O   0  0  0  0  0  0  0  0  0  0  0  0
    2.5304   -0.1367    0.4905 C   0  0  0  0  0  0  0  0  0  0  0  0
    2.1292    0.1961   -0.7597 N   0  0  0  0  0  0  0  0  0  0  0  0
    3.0205    0.8158   -1.5534 C   0  0  0  0  0  0  0  0  0  0  0  0
    3.8267    0.1404    0.9746 C   0  0  0  0  0  0  0  0  0  0  0  0
   -4.5451   -0.1161    0.0301 C   0  0  0  0  0  0  0  0  0  0  0  0
    4.3340    1.1294   -1.1576 C   0  0  0  0  0  0  0  0  0  0  0  0
    4.7359    0.7813    0.1321 C   0  0  0  0  0  0  0  0  0  0  0  0
   -0.9293    0.5553    2.2448 H   0  0  0  0  0  0  0  0  0  0  0  0
    0.0687    1.3075    0.9007 H   0  0  0  0  0  0  0  0  0  0  0  0
    1.7034   -0.4333    2.4547 H   0  0  0  0  0  0  0  0  0  0  0  0
    1.9029   -1.9542    1.4386 H   0  0  0  0  0  0  0  0  0  0  0  0
   -1.9777   -2.2603   -1.6915 H   0  0  0  0  0  0  0  0  0  0  0  0
    2.6558    1.0738   -2.5646 H   0  0  0  0  0  0  0  0  0  0  0  0
    4.1098   -0.1473    1.9958 H   0  0  0  0  0  0  0  0  0  0  0  0
   -5.6245    0.0245    0.2918 H   0  0  0  0  0  0  0  0  0  0  0  0
   -4.0319   -0.7523    0.7904 H   0  0  0  0  0  0  0  0  0  0  0  0
   -4.4396   -0.5653   -0.9886 H   0  0  0  0  0  0  0  0  0  0  0  0
    5.0177    1.6356   -1.8511 H   0  0  0  0  0  0  0  0  0  0  0  0
    5.7536    1.0083    0.4823 H   0  0  0  0  0  0  0  0  0  0  0  0
  2  1  1  0  0  0  0
  2  3  1  0  0  0  0
  4  1  1  0  0  0  0
  4  6  2  0  0  0  0
  5  2  1  0  0  0  0
  5 12  1  0  0  0  0
  5 21  1  0  0  0  0
  5 22  1  0  0  0  0
  6  3  1  0  0  0  0
  7  4  1  0  0  0  0
  7 11  1  0  0  0  0
  8  6  1  0  0  0  0
  8 23  1  0  0  0  0
  9  3  2  0  0  0  0
 10  7  2  0  0  0  0
 11 16  1  0  0  0  0
 12 15  1  0  0  0  0
 13 12  2  0  0  0  0
 13 14  1  0  0  0  0
 17 14  2  0  0  0  0
 17 18  1  0  0  0  0
 18 15  2  0  0  0  0
 19  1  1  0  0  0  0
 20  1  1  0  0  0  0
 24 14  1  0  0  0  0
 25 15  1  0  0  0  0
 26 16  1  0  0  0  0
 27 16  1  0  0  0  0
 28 16  1  0  0  0  0
 29 17  1  0  0  0  0
 30 18  1  0  0  0  0
M  END
$$$$
105.mol
 OpenBabel03061408243D

 27 27  0  0  0  0  0  0  0  0999 V2000
    0.0423    0.2575    0.1602 C   0  0  0  0  0  0  0  0  0  0  0  0
   -0.1519   -1.1744    0.3692 C   0  0  0  0  0  0  0  0  0  0  0  0
   -1.2082    0.8186   -0.1242 C   0  0  0  0  0  0  0  0  0  0  0  0
   -1.4991   -1.5060    0.1629 O   0  0  0  0  0  0  0  0  0  0  0  0
    1.2359    1.0649    0.2967 C   0  0  0  0  0  0  0  0  0  0  0  0
    0.5515   -2.1250    0.6895 O   0  0  0  0  0  0  0  0  0  0  0  0
   -2.2558   -0.3118   -0.1621 C   0  0  0  0  0  0  0  0  0  0  0  0
   -1.5083    2.1029   -0.3453 N   0  0  0  0  0  0  0  0  0  0  0  0
   -2.8492   -0.4802   -1.5477 C   0  0  0  0  0  0  0  0  0  0  0  0
   -3.3232   -0.1203    0.8988 C   0  0  0  0  0  0  0  0  0  0  0  0
    1.2126    2.2959    0.4821 O   0  0  0  0  0  0  0  0  0  0  0  0
    2.5185    0.6085    0.2223 O   0  0  0  0  0  0  0  0  0  0  0  0
    2.7779   -0.7257   -0.2364 C   0  0  0  0  0  0  0  0  0  0  0  0
    4.1774   -0.7104   -0.8070 C   0  0  0  0  0  0  0  0  0  0  0  0
   -2.4419    2.3771   -0.5288 H   0  0  0  0  0  0  0  0  0  0  0  0
   -0.7952    2.7976   -0.2480 H   0  0  0  0  0  0  0  0  0  0  0  0
   -3.4627    0.4137   -1.8107 H   0  0  0  0  0  0  0  0  0  0  0  0
   -3.4991   -1.3888   -1.5627 H   0  0  0  0  0  0  0  0  0  0  0  0
   -2.0415   -0.6123   -2.3067 H   0  0  0  0  0  0  0  0  0  0  0  0
   -3.9537    0.7656    0.6500 H   0  0  0  0  0  0  0  0  0  0  0  0
   -3.9694   -1.0308    0.9397 H   0  0  0  0  0  0  0  0  0  0  0  0
   -2.8567    0.0254    1.9025 H   0  0  0  0  0  0  0  0  0  0  0  0
    2.0259   -1.0246   -1.0115 H   0  0  0  0  0  0  0  0  0  0  0  0
    2.7024   -1.4150    0.6467 H   0  0  0  0  0  0  0  0  0  0  0  0
    4.4549   -1.7468   -1.1137 H   0  0  0  0  0  0  0  0  0  0  0  0
    4.9050   -0.3463   -0.0427 H   0  0  0  0  0  0  0  0  0  0  0  0
    4.2347   -0.0360   -1.6941 H   0  0  0  0  0  0  0  0  0  0  0  0
  1  3  2  0  0  0  0
  1  5  1  0  0  0  0
  2  1  1  0  0  0  0
  2  4  1  0  0  0  0
  2  6  2  0  0  0  0
  3  7  1  0  0  0  0
  3  8  1  0  0  0  0
  4  7  1  0  0  0  0
  5 11  2  0  0  0  0
  7 10  1  0  0  0  0
  9  7  1  0  0  0  0
  9 17  1  0  0  0  0
 10 22  1  0  0  0  0
 12  5  1  0  0  0  0
 12 13  1  0  0  0  0
 14 13  1  0  0  0  0
 15  8  1  0  0  0  0
 16  8  1  0  0  0  0
 18  9  1  0  0  0  0
 19  9  1  0  0  0  0
 20 10  1  0  0  0  0
 21 10  1  0  0  0  0
 23 13  1  0  0  0  0
 24 13  1  0  0  0  0
 25 14  1  0  0  0  0
 26 14  1  0  0  0  0
 27 14  1  0  0  0  0
M  END
$$$$
106.mol
 OpenBabel03061408243D

 21 21  0  0  0  0  0  0  0  0999 V2000
   -0.6290   -0.0085    0.0000 C   0  0  0  0  0  0  0  0  0  0  0  0
   -0.1003   -1.3704    0.0000 C   0  0  0  0  0  0  0  0  0  0  0  0
    0.4442    0.8833   -0.0001 C   0  0  0  0  0  0  0  0  0  0  0  0
    1.3060   -1.3180    0.0000 O   0  0  0  0  0  0  0  0  0  0  0  0
   -2.0067    0.3962    0.0000 C   0  0  0  0  0  0  0  0  0  0  0  0
   -0.5668   -2.4988   -0.0001 O   0  0  0  0  0  0  0  0  0  0  0  0
    1.7502    0.0626    0.0000 C   0  0  0  0  0  0  0  0  0  0  0  0
    0.4003    2.2200   -0.0002 N   0  0  0  0  0  0  0  0  0  0  0  0
    2.5604    0.3066    1.2591 C   0  0  0  0  0  0  0  0  0  0  0  0
    2.5607    0.3066   -1.2588 C   0  0  0  0  0  0  0  0  0  0  0  0
   -2.4385    1.5654    0.0001 O   0  0  0  0  0  0  0  0  0  0  0  0
   -2.9416   -0.5919    0.0000 O   0  0  0  0  0  0  0  0  0  0  0  0
    1.2344    2.7532    0.0001 H   0  0  0  0  0  0  0  0  0  0  0  0
   -0.4873    2.6805   -0.0001 H   0  0  0  0  0  0  0  0  0  0  0  0
    2.9449    1.3537    1.2687 H   0  0  0  0  0  0  0  0  0  0  0  0
    3.4238   -0.4020    1.2843 H   0  0  0  0  0  0  0  0  0  0  0  0
    1.9354    0.1314    2.1672 H   0  0  0  0  0  0  0  0  0  0  0  0
    2.9432    1.3543   -1.2696 H   0  0  0  0  0  0  0  0  0  0  0  0
    1.9365    0.1291   -2.1671 H   0  0  0  0  0  0  0  0  0  0  0  0
    3.4254   -0.4004   -1.2827 H   0  0  0  0  0  0  0  0  0  0  0  0
   -3.8252   -0.1857    0.0002 H   0  0  0  0  0  0  0  0  0  0  0  0
  1  3  2  0  0  0  0
  2  1  1  0  0  0  0
  2  6  2  0  0  0  0
  3  7  1  0  0  0  0
  4  2  1  0  0  0  0
  4  7  1  0  0  0  0
  5  1  1  0  0  0  0
  5 11  2  0  0  0  0
  5 12  1  0  0  0  0
  8  3  1  0  0  0  0
  9  7  1  0  0  0  0
 10  7  1  0  0  0  0
 12 21  1  0  0  0  0
 13  8  1  0  0  0  0
 14  8  1  0  0  0  0
 15  9  1  0  0  0  0
 16  9  1  0  0  0  0
 17  9  1  0  0  0  0
 18 10  1  0  0  0  0
 19 10  1  0  0  0  0
 20 10  1  0  0  0  0
M  END
$$$$
107.mol
 OpenBabel03061408243D

 29 29  0  0  0  0  0  0  0  0999 V2000
    1.0314   -0.0053   -0.4423 C   0  0  1  0  0  0  0  0  0  0  0  0
   -0.2918   -0.7868   -0.3421 C   0  0  0  0  0  0  0  0  0  0  0  0
   -0.2603   -2.1157   -0.5716 O   0  0  0  0  0  0  0  0  0  0  0  0
    0.5861    1.3713   -0.2688 N   0  0  0  0  0  0  0  0  0  0  0  0
    2.0782   -0.4968    0.5745 C   0  0  1  0  0  0  0  0  0  0  0  0
   -1.3375    0.0541   -0.0865 C   0  0  0  0  0  0  0  0  0  0  0  0
   -0.7864    1.4472    0.0226 C   0  0  0  0  0  0  0  0  0  0  0  0
    2.6165   -1.8484    0.1514 C   0  0  0  0  0  0  0  0  0  0  0  0
    3.2169    0.4960    0.7655 C   0  0  0  0  0  0  0  0  0  0  0  0
   -1.3730    2.4933    0.3160 O   0  0  0  0  0  0  0  0  0  0  0  0
   -2.7602   -0.2444    0.0486 C   0  0  0  0  0  0  0  0  0  0  0  0
   -3.0982   -1.5121    0.7779 C   0  0  0  0  0  0  0  0  0  0  0  0
   -3.6448    0.4870   -0.4046 O   0  0  0  0  0  0  0  0  0  0  0  0
    3.9257    0.8840   -0.5060 C   0  0  0  0  0  0  0  0  0  0  0  0
    1.4489   -0.1324   -1.4849 H   0  0  0  0  0  0  0  0  0  0  0  0
   -1.1687   -2.4605   -0.5115 H   0  0  0  0  0  0  0  0  0  0  0  0
    1.2250    2.1037   -0.1024 H   0  0  0  0  0  0  0  0  0  0  0  0
    1.5664   -0.6158    1.5723 H   0  0  0  0  0  0  0  0  0  0  0  0
    3.3972   -2.1892    0.8739 H   0  0  0  0  0  0  0  0  0  0  0  0
    1.7992   -2.6097    0.1294 H   0  0  0  0  0  0  0  0  0  0  0  0
    3.0748   -1.7953   -0.8655 H   0  0  0  0  0  0  0  0  0  0  0  0
    3.9607    0.0311    1.4691 H   0  0  0  0  0  0  0  0  0  0  0  0
    2.8315    1.4180    1.2769 H   0  0  0  0  0  0  0  0  0  0  0  0
   -2.2478   -1.8592    1.4113 H   0  0  0  0  0  0  0  0  0  0  0  0
   -3.9887   -1.3415    1.4324 H   0  0  0  0  0  0  0  0  0  0  0  0
   -3.3604   -2.3092    0.0386 H   0  0  0  0  0  0  0  0  0  0  0  0
    4.7673    1.5815   -0.2737 H   0  0  0  0  0  0  0  0  0  0  0  0
    3.2351    1.3971   -1.2179 H   0  0  0  0  0  0  0  0  0  0  0  0
    4.3481   -0.0155   -1.0162 H   0  0  0  0  0  0  0  0  0  0  0  0
  1  2  1  0  0  0  0
  1  4  1  0  0  0  0
  1  5  1  0  0  0  0
  1 15  1  6  0  0  0
  2  6  2  0  0  0  0
  3  2  1  0  0  0  0
  3 16  1  0  0  0  0
  5 18  1  1  0  0  0
  6 11  1  0  0  0  0
  7  4  1  0  0  0  0
  7  6  1  0  0  0  0
  7 10  2  0  0  0  0
  8  5  1  0  0  0  0
  8 19  1  0  0  0  0
  8 20  1  0  0  0  0
  9  5  1  0  0  0  0
  9 14  1  0  0  0  0
  9 23  1  0  0  0  0
 11 12  1  0  0  0  0
 12 25  1  0  0  0  0
 12 26  1  0  0  0  0
 13 11  2  0  0  0  0
 14 27  1  0  0  0  0
 14 28  1  0  0  0  0
 14 29  1  0  0  0  0
 17  4  1  0  0  0  0
 21  8  1  0  0  0  0
 22  9  1  0  0  0  0
 24 12  1  0  0  0  0
M  END
$$$$
108.mol
 OpenBabel03061408243D

 41 43  0  0  0  0  0  0  0  0999 V2000
    1.8946   -0.7920   -0.1972 C   0  0  1  0  0  0  0  0  0  0  0  0
    1.5653   -2.2097   -0.1932 N   0  0  0  0  0  0  0  0  0  0  0  0
    0.1856   -2.4269   -0.0786 C   0  0  0  0  0  0  0  0  0  0  0  0
    0.5069   -0.1314   -0.1208 C   0  0  0  0  0  0  0  0  0  0  0  0
    2.8120   -0.3236    0.9449 C   0  0  0  0  0  0  0  0  0  0  0  0
   -0.3228   -3.5549   -0.0167 O   0  0  0  0  0  0  0  0  0  0  0  0
   -0.4802   -1.0830   -0.0598 C   0  0  0  0  0  0  0  0  0  0  0  0
   -1.9241   -0.8903    0.0087 C   0  0  0  0  0  0  0  0  0  0  0  0
   -2.3736    0.3311    0.0092 N   0  0  0  0  0  0  0  0  0  0  0  0
   -2.7253   -2.1532    0.0896 C   0  0  0  0  0  0  0  0  0  0  0  0
   -3.7425    0.6611    0.0306 C   0  0  0  0  0  0  0  0  0  0  0  0
   -4.2011    1.5963    0.9864 C   0  0  0  0  0  0  0  0  0  0  0  0
   -4.6563    0.1826   -0.9346 C   0  0  0  0  0  0  0  0  0  0  0  0
    0.4750    1.2100   -0.1427 O   0  0  0  0  0  0  0  0  0  0  0  0
    4.0207    0.3688    0.4211 C   0  0  0  0  0  0  0  0  0  0  0  0
    5.2989   -0.1440    0.6644 C   0  0  0  0  0  0  0  0  0  0  0  0
    3.8821    1.5592   -0.3046 C   0  0  0  0  0  0  0  0  0  0  0  0
    6.4251    0.5255    0.1861 C   0  0  0  0  0  0  0  0  0  0  0  0
    5.0088    2.2249   -0.7816 C   0  0  0  0  0  0  0  0  0  0  0  0
    6.2822    1.7088   -0.5373 C   0  0  0  0  0  0  0  0  0  0  0  0
   -5.5229    2.0296    0.9661 C   0  0  0  0  0  0  0  0  0  0  0  0
   -5.9729    0.6329   -0.9450 C   0  0  0  0  0  0  0  0  0  0  0  0
   -6.4126    1.5541    0.0037 C   0  0  0  0  0  0  0  0  0  0  0  0
    2.3626   -0.5214   -1.1907 H   0  0  0  0  0  0  0  0  0  0  0  0
    2.2517   -2.9123   -0.1289 H   0  0  0  0  0  0  0  0  0  0  0  0
    2.2415    0.3902    1.5999 H   0  0  0  0  0  0  0  0  0  0  0  0
    3.1150   -1.1915    1.5894 H   0  0  0  0  0  0  0  0  0  0  0  0
   -2.3793   -2.7579    0.9660 H   0  0  0  0  0  0  0  0  0  0  0  0
   -2.5522   -2.7648   -0.8314 H   0  0  0  0  0  0  0  0  0  0  0  0
   -3.8188   -1.9517    0.1964 H   0  0  0  0  0  0  0  0  0  0  0  0
   -3.5136    1.9849    1.7529 H   0  0  0  0  0  0  0  0  0  0  0  0
   -4.3237   -0.5429   -1.6929 H   0  0  0  0  0  0  0  0  0  0  0  0
   -0.4532    1.5144   -0.1158 H   0  0  0  0  0  0  0  0  0  0  0  0
    5.4188   -1.0759    1.2368 H   0  0  0  0  0  0  0  0  0  0  0  0
    2.8734    1.9632   -0.4904 H   0  0  0  0  0  0  0  0  0  0  0  0
    7.4277    0.1174    0.3815 H   0  0  0  0  0  0  0  0  0  0  0  0
    4.8935    3.1595   -1.3501 H   0  0  0  0  0  0  0  0  0  0  0  0
    7.1713    2.2354   -0.9136 H   0  0  0  0  0  0  0  0  0  0  0  0
   -5.8660    2.7557    1.7184 H   0  0  0  0  0  0  0  0  0  0  0  0
   -6.6696    0.2548   -1.7081 H   0  0  0  0  0  0  0  0  0  0  0  0
   -7.4546    1.9041   -0.0067 H   0  0  0  0  0  0  0  0  0  0  0  0
  1 24  1  6  0  0  0
  2  1  1  0  0  0  0
  3  2  1  0  0  0  0
  3  7  1  0  0  0  0
  4  1  1  0  0  0  0
  5  1  1  0  0  0  0
  5 15  1  0  0  0  0
  5 26  1  0  0  0  0
  5 27  1  0  0  0  0
  6  3  2  0  0  0  0
  7  4  2  0  0  0  0
  7  8  1  0  0  0  0
  9  8  2  0  0  0  0
 10  8  1  0  0  0  0
 10 28  1  0  0  0  0
 10 29  1  0  0  0  0
 10 30  1  0  0  0  0
 11  9  1  0  0  0  0
 11 13  1  0  0  0  0
 12 11  2  0  0  0  0
 12 21  1  0  0  0  0
 12 31  1  0  0  0  0
 13 32  1  0  0  0  0
 14  4  1  0  0  0  0
 14 33  1  0  0  0  0
 16 15  2  0  0  0  0
 16 34  1  0  0  0  0
 17 15  1  0  0  0  0
 17 35  1  0  0  0  0
 18 16  1  0  0  0  0
 18 36  1  0  0  0  0
 19 17  2  0  0  0  0
 19 37  1  0  0  0  0
 20 18  2  0  0  0  0
 20 19  1  0  0  0  0
 20 38  1  0  0  0  0
 21 23  2  0  0  0  0
 21 39  1  0  0  0  0
 22 13  2  0  0  0  0
 22 40  1  0  0  0  0
 23 22  1  0  0  0  0
 23 41  1  0  0  0  0
 25  2  1  0  0  0  0
M  END
$$$$
109.mol
 OpenBabel03061408243D

 29 29  0  0  0  0  0  0  0  0999 V2000
   -0.2918    0.7867    0.3424 C   0  0  0  0  0  0  0  0  0  0  0  0
    1.0314    0.0052    0.4425 C   0  0  2  0  0  0  0  0  0  0  0  0
    2.0780    0.4968   -0.5746 C   0  0  1  0  0  0  0  0  0  0  0  0
   -1.3374   -0.0542    0.0865 C   0  0  0  0  0  0  0  0  0  0  0  0
   -0.2605    2.1155    0.5723 O   0  0  0  0  0  0  0  0  0  0  0  0
    0.5862   -1.3713    0.2690 N   0  0  0  0  0  0  0  0  0  0  0  0
    2.6162    1.8486   -0.1517 C   0  0  0  0  0  0  0  0  0  0  0  0
    3.2168   -0.4959   -0.7656 C   0  0  0  0  0  0  0  0  0  0  0  0
   -0.7864   -1.4473   -0.0227 C   0  0  0  0  0  0  0  0  0  0  0  0
   -2.7601    0.2444   -0.0486 C   0  0  0  0  0  0  0  0  0  0  0  0
   -1.3729   -2.4933   -0.3162 O   0  0  0  0  0  0  0  0  0  0  0  0
   -3.6448   -0.4863    0.4054 O   0  0  0  0  0  0  0  0  0  0  0  0
   -3.0979    1.5115   -0.7792 C   0  0  0  0  0  0  0  0  0  0  0  0
    3.9257   -0.8837    0.5059 C   0  0  0  0  0  0  0  0  0  0  0  0
    1.4492    0.1323    1.4849 H   0  0  0  0  0  0  0  0  0  0  0  0
    1.5661    0.6155   -1.5723 H   0  0  0  0  0  0  0  0  0  0  0  0
   -1.1690    2.4602    0.5120 H   0  0  0  0  0  0  0  0  0  0  0  0
    1.2251   -2.1038    0.1025 H   0  0  0  0  0  0  0  0  0  0  0  0
    3.3968    2.1893   -0.8742 H   0  0  0  0  0  0  0  0  0  0  0  0
    1.7987    2.6097   -0.1298 H   0  0  0  0  0  0  0  0  0  0  0  0
    3.0745    1.7957    0.8652 H   0  0  0  0  0  0  0  0  0  0  0  0
    3.9605   -0.0310   -1.4693 H   0  0  0  0  0  0  0  0  0  0  0  0
    2.8316   -1.4180   -1.2768 H   0  0  0  0  0  0  0  0  0  0  0  0
   -3.9863    1.3393   -1.4363 H   0  0  0  0  0  0  0  0  0  0  0  0
   -2.2463    1.8597   -1.4103 H   0  0  0  0  0  0  0  0  0  0  0  0
   -3.3634    2.3084   -0.0409 H   0  0  0  0  0  0  0  0  0  0  0  0
    4.7678   -1.5808    0.2735 H   0  0  0  0  0  0  0  0  0  0  0  0
    3.2354   -1.3972    1.2177 H   0  0  0  0  0  0  0  0  0  0  0  0
    4.3478    0.0160    1.0162 H   0  0  0  0  0  0  0  0  0  0  0  0
  2  1  1  0  0  0  0
  2  3  1  0  0  0  0
  2  6  1  0  0  0  0
  2 15  1  1  0  0  0
  3 16  1  6  0  0  0
  4  1  2  0  0  0  0
  4  9  1  0  0  0  0
  4 10  1  0  0  0  0
  5  1  1  0  0  0  0
  6  9  1  0  0  0  0
  7  3  1  0  0  0  0
  8  3  1  0  0  0  0
 11  9  2  0  0  0  0
 12 10  2  0  0  0  0
 13 10  1  0  0  0  0
 14  8  1  0  0  0  0
 14 27  1  0  0  0  0
 14 28  1  0  0  0  0
 14 29  1  0  0  0  0
 17  5  1  0  0  0  0
 18  6  1  0  0  0  0
 19  7  1  0  0  0  0
 20  7  1  0  0  0  0
 21  7  1  0  0  0  0
 22  8  1  0  0  0  0
 23  8  1  0  0  0  0
 24 13  1  0  0  0  0
 25 13  1  0  0  0  0
 26 13  1  0  0  0  0
M  END
$$$$
110.mol
 OpenBabel03061408243D

 31 32  0  0  0  0  0  0  0  0999 V2000
   -0.0675   -0.6285   -0.1099 C   0  0  0  0  0  0  0  0  0  0  0  0
   -1.5363   -0.5368   -0.3244 C   0  0  0  0  0  0  0  0  0  0  0  0
    0.7899    0.2955   -0.3575 N   0  0  0  0  0  0  0  0  0  0  0  0
    0.2188   -1.9226    0.4095 O   0  0  0  0  0  0  0  0  0  0  0  0
   -2.1826    0.6245   -0.9374 C   0  0  0  0  0  0  0  0  0  0  0  0
   -2.0869   -1.7290    0.0371 C   0  0  0  0  0  0  0  0  0  0  0  0
    2.1803    0.2230   -0.1739 C   0  0  0  0  0  0  0  0  0  0  0  0
   -1.0071   -2.6712    0.5151 C   0  0  0  0  0  0  0  0  0  0  0  0
   -2.5042    0.7392   -2.1190 O   0  0  0  0  0  0  0  0  0  0  0  0
   -2.5075    1.7221   -0.1864 O   0  0  0  0  0  0  0  0  0  0  0  0
   -3.4058   -2.0298    0.0012 O   0  0  0  0  0  0  0  0  0  0  0  0
    2.9460    1.2693   -0.7474 C   0  0  0  0  0  0  0  0  0  0  0  0
    2.8563   -0.7818    0.5512 C   0  0  0  0  0  0  0  0  0  0  0  0
   -2.1649    1.6970    1.2064 C   0  0  0  0  0  0  0  0  0  0  0  0
   -2.7122    2.9751    1.7974 C   0  0  0  0  0  0  0  0  0  0  0  0
    4.3271    1.2934   -0.5940 C   0  0  0  0  0  0  0  0  0  0  0  0
    4.2405   -0.7390    0.6971 C   0  0  0  0  0  0  0  0  0  0  0  0
    4.9808    0.2938    0.1269 C   0  0  0  0  0  0  0  0  0  0  0  0
   -1.1330   -2.9617    1.5887 H   0  0  0  0  0  0  0  0  0  0  0  0
   -0.9104   -3.5741   -0.1400 H   0  0  0  0  0  0  0  0  0  0  0  0
   -3.5032   -2.9648    0.2469 H   0  0  0  0  0  0  0  0  0  0  0  0
    2.4461    2.0670   -1.3201 H   0  0  0  0  0  0  0  0  0  0  0  0
    2.2952   -1.6102    1.0120 H   0  0  0  0  0  0  0  0  0  0  0  0
   -2.6290    0.7948    1.6847 H   0  0  0  0  0  0  0  0  0  0  0  0
   -1.0493    1.6444    1.3074 H   0  0  0  0  0  0  0  0  0  0  0  0
   -2.4602    3.0122    2.8837 H   0  0  0  0  0  0  0  0  0  0  0  0
   -2.2665    3.8615    1.2857 H   0  0  0  0  0  0  0  0  0  0  0  0
   -3.8206    3.0200    1.6741 H   0  0  0  0  0  0  0  0  0  0  0  0
    4.9078    2.1108   -1.0476 H   0  0  0  0  0  0  0  0  0  0  0  0
    4.7496   -1.5307    1.2667 H   0  0  0  0  0  0  0  0  0  0  0  0
    6.0738    0.3216    0.2431 H   0  0  0  0  0  0  0  0  0  0  0  0
  1  2  1  0  0  0  0
  3  1  2  0  0  0  0
  3  7  1  0  0  0  0
  4  1  1  0  0  0  0
  4  8  1  0  0  0  0
  5  2  1  0  0  0  0
  5  9  2  0  0  0  0
  6  2  2  0  0  0  0
  8  6  1  0  0  0  0
  8 19  1  0  0  0  0
  8 20  1  0  0  0  0
 10  5  1  0  0  0  0
 11  6  1  0  0  0  0
 11 21  1  0  0  0  0
 12  7  1  0  0  0  0
 12 16  2  0  0  0  0
 12 22  1  0  0  0  0
 13  7  2  0  0  0  0
 13 17  1  0  0  0  0
 13 23  1  0  0  0  0
 14 10  1  0  0  0  0
 14 15  1  0  0  0  0
 14 24  1  0  0  0  0
 14 25  1  0  0  0  0
 15 26  1  0  0  0  0
 15 27  1  0  0  0  0
 16 18  1  0  0  0  0
 17 18  2  0  0  0  0
 17 30  1  0  0  0  0
 28 15  1  0  0  0  0
 29 16  1  0  0  0  0
 31 18  1  0  0  0  0
M  END
$$$$
111.mol
 OpenBabel03061408243D

 42 44  0  0  0  0  0  0  0  0999 V2000
   -1.5717    0.2042    0.3651 C   0  0  0  0  0  0  0  0  0  0  0  0
   -2.8675   -0.0503   -0.0159 C   0  0  0  0  0  0  0  0  0  0  0  0
   -1.4224    1.6590    0.5093 C   0  0  0  0  0  0  0  0  0  0  0  0
   -0.6006   -0.8704    0.6589 C   0  0  2  0  0  0  0  0  0  0  0  0
   -3.6335    1.2672   -0.1615 C   0  0  0  0  0  0  0  0  0  0  0  0
   -3.3840   -1.3030   -0.2181 N   0  0  0  0  0  0  0  0  0  0  0  0
   -2.6401    2.2772    0.1869 O   0  0  0  0  0  0  0  0  0  0  0  0
   -0.5284    2.4228    0.8430 O   0  0  0  0  0  0  0  0  0  0  0  0
    0.7944   -0.5607    0.2073 C   0  0  0  0  0  0  0  0  0  0  0  0
   -1.0485   -2.1997    0.0375 C   0  0  0  0  0  0  0  0  0  0  0  0
   -4.0806    1.5110   -1.5896 C   0  0  0  0  0  0  0  0  0  0  0  0
   -4.7822    1.3707    0.8228 C   0  0  0  0  0  0  0  0  0  0  0  0
   -2.5375   -2.4204   -0.1110 C   0  0  0  0  0  0  0  0  0  0  0  0
   -3.0422   -3.5496   -0.2065 O   0  0  0  0  0  0  0  0  0  0  0  0
    1.8395   -0.5930    1.1349 C   0  0  0  0  0  0  0  0  0  0  0  0
    1.0658   -0.2468   -1.1276 C   0  0  0  0  0  0  0  0  0  0  0  0
    3.1532   -0.3264    0.7279 C   0  0  0  0  0  0  0  0  0  0  0  0
    3.4195   -0.0130   -0.6248 C   0  0  0  0  0  0  0  0  0  0  0  0
    4.1241   -0.4851    1.6985 O   0  0  0  0  0  0  0  0  0  0  0  0
    2.3652    0.0296   -1.5443 C   0  0  0  0  0  0  0  0  0  0  0  0
    4.7392    0.2373   -0.9488 O   0  0  0  0  0  0  0  0  0  0  0  0
    5.1650    0.4909    1.7005 C   0  0  0  0  0  0  0  0  0  0  0  0
    4.9891    0.6578   -2.2858 C   0  0  0  0  0  0  0  0  0  0  0  0
   -0.5888   -1.0010    1.7848 H   0  0  0  0  0  0  0  0  0  0  0  0
   -4.3577   -1.4271   -0.3806 H   0  0  0  0  0  0  0  0  0  0  0  0
   -0.6417   -3.0464    0.6524 H   0  0  0  0  0  0  0  0  0  0  0  0
   -0.6181   -2.2970   -0.9982 H   0  0  0  0  0  0  0  0  0  0  0  0
   -4.5291    2.5308   -1.6694 H   0  0  0  0  0  0  0  0  0  0  0  0
   -4.8421    0.7498   -1.8819 H   0  0  0  0  0  0  0  0  0  0  0  0
   -3.2117    1.4518   -2.2874 H   0  0  0  0  0  0  0  0  0  0  0  0
   -4.4223    1.1965    1.8648 H   0  0  0  0  0  0  0  0  0  0  0  0
   -5.5651    0.6169    0.5706 H   0  0  0  0  0  0  0  0  0  0  0  0
   -5.2261    2.3943    0.7691 H   0  0  0  0  0  0  0  0  0  0  0  0
    1.6530   -0.8278    2.1938 H   0  0  0  0  0  0  0  0  0  0  0  0
    0.2440   -0.2060   -1.8582 H   0  0  0  0  0  0  0  0  0  0  0  0
    2.5519    0.2786   -2.5984 H   0  0  0  0  0  0  0  0  0  0  0  0
    5.5790    0.4340    2.7386 H   0  0  0  0  0  0  0  0  0  0  0  0
    5.9412    0.2070    0.9479 H   0  0  0  0  0  0  0  0  0  0  0  0
    4.7687    1.5103    1.4832 H   0  0  0  0  0  0  0  0  0  0  0  0
    6.0930    0.8441   -2.2957 H   0  0  0  0  0  0  0  0  0  0  0  0
    4.7212   -0.1512   -3.0079 H   0  0  0  0  0  0  0  0  0  0  0  0
    4.4281    1.5950   -2.5190 H   0  0  0  0  0  0  0  0  0  0  0  0
  1  3  1  0  0  0  0
  2  1  2  0  0  0  0
  2  5  1  0  0  0  0
  2  6  1  0  0  0  0
  4  1  1  0  0  0  0
  4 24  1  1  0  0  0
  6 25  1  0  0  0  0
  7  3  1  0  0  0  0
  7  5  1  0  0  0  0
  8  3  2  0  0  0  0
  9  4  1  0  0  0  0
 10  4  1  0  0  0  0
 10 13  1  0  0  0  0
 10 26  1  0  0  0  0
 11  5  1  0  0  0  0
 11 28  1  0  0  0  0
 12  5  1  0  0  0  0
 13  6  1  0  0  0  0
 13 14  2  0  0  0  0
 15  9  2  0  0  0  0
 15 17  1  0  0  0  0
 15 34  1  0  0  0  0
 16  9  1  0  0  0  0
 16 20  2  0  0  0  0
 16 35  1  0  0  0  0
 17 18  2  0  0  0  0
 17 19  1  0  0  0  0
 18 20  1  0  0  0  0
 19 22  1  0  0  0  0
 21 18  1  0  0  0  0
 21 23  1  0  0  0  0
 27 10  1  0  0  0  0
 29 11  1  0  0  0  0
 30 11  1  0  0  0  0
 31 12  1  0  0  0  0
 32 12  1  0  0  0  0
 33 12  1  0  0  0  0
 36 20  1  0  0  0  0
 37 22  1  0  0  0  0
 38 22  1  0  0  0  0
 39 22  1  0  0  0  0
 40 23  1  0  0  0  0
 41 23  1  0  0  0  0
 42 23  1  0  0  0  0
M  END
$$$$
112.mol
 OpenBabel03061408243D

 34 36  0  0  0  0  0  0  0  0999 V2000
   -1.1731    0.3850    0.5696 C   0  0  0  0  0  0  0  0  0  0  0  0
   -2.2373   -0.1552   -0.1082 C   0  0  0  0  0  0  0  0  0  0  0  0
   -1.2812    1.8526    0.5028 C   0  0  0  0  0  0  0  0  0  0  0  0
   -2.5011   -1.5105   -0.2666 N   0  0  0  0  0  0  0  0  0  0  0  0
   -0.1364   -0.4314    1.2361 C   0  0  2  0  0  0  0  0  0  0  0  0
   -3.1020    0.9678   -0.6785 C   0  0  0  0  0  0  0  0  0  0  0  0
   -2.4139    2.1880   -0.2344 O   0  0  0  0  0  0  0  0  0  0  0  0
   -0.6277    2.7840    0.9532 O   0  0  0  0  0  0  0  0  0  0  0  0
   -1.7003   -2.2975    0.4229 C   0  0  0  0  0  0  0  0  0  0  0  0
    1.1754   -0.3531    0.5088 C   0  0  0  0  0  0  0  0  0  0  0  0
   -0.6048   -1.8888    1.3796 C   0  0  0  0  0  0  0  0  0  0  0  0
   -4.4970    0.9763   -0.0872 C   0  0  0  0  0  0  0  0  0  0  0  0
   -3.1187    0.9626   -2.1936 C   0  0  0  0  0  0  0  0  0  0  0  0
   -1.9227   -3.6427    0.2615 O   0  0  0  0  0  0  0  0  0  0  0  0
    2.2140    0.4056    1.0517 C   0  0  0  0  0  0  0  0  0  0  0  0
    1.3653   -1.0271   -0.7035 C   0  0  0  0  0  0  0  0  0  0  0  0
    3.4506    0.4843    0.3899 C   0  0  0  0  0  0  0  0  0  0  0  0
    3.6387   -0.2069   -0.8368 C   0  0  0  0  0  0  0  0  0  0  0  0
    4.4592    1.2135    0.9175 F   0  0  0  0  0  0  0  0  0  0  0  0
    2.5804   -0.9590   -1.3742 C   0  0  0  0  0  0  0  0  0  0  0  0
    4.8254   -0.1392   -1.4796 F   0  0  0  0  0  0  0  0  0  0  0  0
    0.0161   -0.0211    2.2796 H   0  0  0  0  0  0  0  0  0  0  0  0
    0.2744   -2.5747    1.2466 H   0  0  0  0  0  0  0  0  0  0  0  0
   -1.0044   -2.0415    2.4196 H   0  0  0  0  0  0  0  0  0  0  0  0
   -5.0510    1.8744   -0.4525 H   0  0  0  0  0  0  0  0  0  0  0  0
   -5.0387    0.0523   -0.4009 H   0  0  0  0  0  0  0  0  0  0  0  0
   -4.4505    1.0172    1.0269 H   0  0  0  0  0  0  0  0  0  0  0  0
   -2.0790    1.0021   -2.5966 H   0  0  0  0  0  0  0  0  0  0  0  0
   -3.6204    0.0339   -2.5562 H   0  0  0  0  0  0  0  0  0  0  0  0
   -3.6772    1.8562   -2.5630 H   0  0  0  0  0  0  0  0  0  0  0  0
   -1.3296   -4.1145    0.8677 H   0  0  0  0  0  0  0  0  0  0  0  0
    2.0764    0.9633    1.9916 H   0  0  0  0  0  0  0  0  0  0  0  0
    0.5397   -1.6124   -1.1380 H   0  0  0  0  0  0  0  0  0  0  0  0
    2.7268   -1.4856   -2.3292 H   0  0  0  0  0  0  0  0  0  0  0  0
  1  3  1  0  0  0  0
  1  5  1  0  0  0  0
  2  1  2  0  0  0  0
  2  4  1  0  0  0  0
  2  6  1  0  0  0  0
  3  7  1  0  0  0  0
  3  8  2  0  0  0  0
  5 22  1  1  0  0  0
  6  7  1  0  0  0  0
  9  4  2  0  0  0  0
  9 11  1  0  0  0  0
  9 14  1  0  0  0  0
 10  5  1  0  0  0  0
 11  5  1  0  0  0  0
 11 23  1  0  0  0  0
 11 24  1  0  0  0  0
 12  6  1  0  0  0  0
 12 25  1  0  0  0  0
 12 26  1  0  0  0  0
 12 27  1  0  0  0  0
 13  6  1  0  0  0  0
 13 28  1  0  0  0  0
 13 29  1  0  0  0  0
 13 30  1  0  0  0  0
 14 31  1  0  0  0  0
 15 10  2  0  0  0  0
 16 10  1  0  0  0  0
 17 15  1  0  0  0  0
 17 18  2  0  0  0  0
 17 19  1  0  0  0  0
 20 16  2  0  0  0  0
 20 18  1  0  0  0  0
 20 34  1  0  0  0  0
 21 18  1  0  0  0  0
 32 15  1  0  0  0  0
 33 16  1  0  0  0  0
M  END
$$$$
113.mol
 OpenBabel03061408243D

 40 43  0  0  0  0  0  0  0  0999 V2000
    1.5161   -0.2011    0.3637 C   0  0  0  0  0  0  0  0  0  0  0  0
    2.7868   -0.0738   -0.1514 C   0  0  0  0  0  0  0  0  0  0  0  0
    1.3719   -1.5771    0.8559 C   0  0  0  0  0  0  0  0  0  0  0  0
    0.6025    0.9534    0.4838 C   0  0  2  0  0  0  0  0  0  0  0  0
    3.5350   -1.4034   -0.0229 C   0  0  0  0  0  0  0  0  0  0  0  0
    3.2988    1.0778   -0.6831 N   0  0  0  0  0  0  0  0  0  0  0  0
    2.5605   -2.2800    0.6184 O   0  0  0  0  0  0  0  0  0  0  0  0
    0.4876   -2.2281    1.3963 O   0  0  0  0  0  0  0  0  0  0  0  0
   -0.8519    0.6592    0.3050 C   0  0  0  0  0  0  0  0  0  0  0  0
   -1.7629    1.6994    0.8298 C   0  0  0  0  0  0  0  0  0  0  0  0
   -1.3564   -0.4544   -0.2782 C   0  0  0  0  0  0  0  0  0  0  0  0
    0.9973    2.0663   -0.4983 C   0  0  0  0  0  0  0  0  0  0  0  0
   -3.1375    1.4840    0.6947 N   0  0  0  0  0  0  0  0  0  0  0  0
   -1.3843    2.7556    1.3773 O   0  0  0  0  0  0  0  0  0  0  0  0
    3.8882   -1.9926   -1.3745 C   0  0  0  0  0  0  0  0  0  0  0  0
    4.7436   -1.2912    0.8859 C   0  0  0  0  0  0  0  0  0  0  0  0
    2.4697    2.2105   -0.8021 C   0  0  0  0  0  0  0  0  0  0  0  0
    2.9780    3.2632   -1.2143 O   0  0  0  0  0  0  0  0  0  0  0  0
   -3.6586    0.3416    0.1009 C   0  0  0  0  0  0  0  0  0  0  0  0
   -2.7770   -0.6544   -0.4036 C   0  0  0  0  0  0  0  0  0  0  0  0
   -5.0601    0.1481   -0.0157 C   0  0  0  0  0  0  0  0  0  0  0  0
   -3.3099   -1.8105   -1.0003 C   0  0  0  0  0  0  0  0  0  0  0  0
   -5.5496   -0.9997   -0.6122 C   0  0  0  0  0  0  0  0  0  0  0  0
   -4.6792   -1.9828   -1.1059 C   0  0  0  0  0  0  0  0  0  0  0  0
    0.7248    1.3653    1.5361 H   0  0  0  0  0  0  0  0  0  0  0  0
    4.2593    1.1329   -0.9370 H   0  0  0  0  0  0  0  0  0  0  0  0
   -0.6938   -1.2524   -0.6548 H   0  0  0  0  0  0  0  0  0  0  0  0
    0.6276    3.0465   -0.0866 H   0  0  0  0  0  0  0  0  0  0  0  0
    0.4919    1.8983   -1.4886 H   0  0  0  0  0  0  0  0  0  0  0  0
   -3.7634    2.1705    1.0553 H   0  0  0  0  0  0  0  0  0  0  0  0
    4.3198   -3.0132   -1.2336 H   0  0  0  0  0  0  0  0  0  0  0  0
    4.6382   -1.3430   -1.8846 H   0  0  0  0  0  0  0  0  0  0  0  0
    2.9781   -2.0789   -2.0146 H   0  0  0  0  0  0  0  0  0  0  0  0
    5.1771   -2.3068    1.0542 H   0  0  0  0  0  0  0  0  0  0  0  0
    4.4518   -0.8636    1.8747 H   0  0  0  0  0  0  0  0  0  0  0  0
    5.5131   -0.6368    0.4122 H   0  0  0  0  0  0  0  0  0  0  0  0
   -5.7553    0.9087    0.3700 H   0  0  0  0  0  0  0  0  0  0  0  0
   -2.6194   -2.5810   -1.3778 H   0  0  0  0  0  0  0  0  0  0  0  0
   -6.6375   -1.1463   -0.6994 H   0  0  0  0  0  0  0  0  0  0  0  0
   -5.0901   -2.8898   -1.5724 H   0  0  0  0  0  0  0  0  0  0  0  0
  1  2  2  0  0  0  0
  1  3  1  0  0  0  0
  1  4  1  0  0  0  0
  4 12  1  0  0  0  0
  4 25  1  1  0  0  0
  5  2  1  0  0  0  0
  6  2  1  0  0  0  0
  7  3  1  0  0  0  0
  7  5  1  0  0  0  0
  8  3  2  0  0  0  0
  9  4  1  0  0  0  0
  9 10  1  0  0  0  0
 11  9  2  0  0  0  0
 11 20  1  0  0  0  0
 11 27  1  0  0  0  0
 13 10  1  0  0  0  0
 14 10  2  0  0  0  0
 15  5  1  0  0  0  0
 15 31  1  0  0  0  0
 15 32  1  0  0  0  0
 15 33  1  0  0  0  0
 16  5  1  0  0  0  0
 16 34  1  0  0  0  0
 16 35  1  0  0  0  0
 16 36  1  0  0  0  0
 17  6  1  0  0  0  0
 17 12  1  0  0  0  0
 17 18  2  0  0  0  0
 19 13  1  0  0  0  0
 19 20  2  0  0  0  0
 19 21  1  0  0  0  0
 21 23  2  0  0  0  0
 21 37  1  0  0  0  0
 22 20  1  0  0  0  0
 22 24  2  0  0  0  0
 22 38  1  0  0  0  0
 23 24  1  0  0  0  0
 23 39  1  0  0  0  0
 24 40  1  0  0  0  0
 26  6  1  0  0  0  0
 28 12  1  0  0  0  0
 29 12  1  0  0  0  0
 30 13  1  0  0  0  0
M  END
$$$$
114.mol
 OpenBabel03061408243D

 34 36  0  0  0  0  0  0  0  0999 V2000
   -1.0995    0.2327    0.2902 C   0  0  0  0  0  0  0  0  0  0  0  0
   -2.4109   -0.1368    0.1085 C   0  0  0  0  0  0  0  0  0  0  0  0
   -1.0452    1.7009    0.3213 C   0  0  0  0  0  0  0  0  0  0  0  0
   -0.0177   -0.7481    0.5157 C   0  0  2  0  0  0  0  0  0  0  0  0
   -3.2885    1.1119   -0.0138 C   0  0  0  0  0  0  0  0  0  0  0  0
   -2.8513   -1.4329    0.0611 N   0  0  0  0  0  0  0  0  0  0  0  0
   -2.3384    2.2097    0.1310 O   0  0  0  0  0  0  0  0  0  0  0  0
   -0.1749    2.5438    0.4814 O   0  0  0  0  0  0  0  0  0  0  0  0
    1.2746   -0.3798   -0.1500 C   0  0  0  0  0  0  0  0  0  0  0  0
   -0.4403   -2.1490    0.0544 C   0  0  0  0  0  0  0  0  0  0  0  0
   -3.9373    1.2199   -1.3799 C   0  0  0  0  0  0  0  0  0  0  0  0
   -4.3017    1.2090    1.1100 C   0  0  0  0  0  0  0  0  0  0  0  0
   -1.9148   -2.4793    0.1260 C   0  0  0  0  0  0  0  0  0  0  0  0
   -2.3381   -3.6442    0.1763 O   0  0  0  0  0  0  0  0  0  0  0  0
    2.4380   -0.2697    0.6189 C   0  0  0  0  0  0  0  0  0  0  0  0
    1.3344   -0.1589   -1.5310 C   0  0  0  0  0  0  0  0  0  0  0  0
    3.6484    0.0546   -0.0012 C   0  0  0  0  0  0  0  0  0  0  0  0
    5.0614    0.1821    0.9362 Cl  0  0  0  0  0  0  0  0  0  0  0  0
    3.7095    0.2753   -1.3802 C   0  0  0  0  0  0  0  0  0  0  0  0
    2.5447    0.1680   -2.1388 C   0  0  0  0  0  0  0  0  0  0  0  0
    0.1579   -0.7900    1.6347 H   0  0  0  0  0  0  0  0  0  0  0  0
   -3.8255   -1.6346    0.0410 H   0  0  0  0  0  0  0  0  0  0  0  0
    0.1065   -2.9162    0.6651 H   0  0  0  0  0  0  0  0  0  0  0  0
   -0.1440   -2.2991   -1.0213 H   0  0  0  0  0  0  0  0  0  0  0  0
   -4.4678    2.1994   -1.4623 H   0  0  0  0  0  0  0  0  0  0  0  0
   -4.6712    0.3909   -1.5159 H   0  0  0  0  0  0  0  0  0  0  0  0
   -3.1662    1.1674   -2.1850 H   0  0  0  0  0  0  0  0  0  0  0  0
   -3.7952    1.1359    2.1019 H   0  0  0  0  0  0  0  0  0  0  0  0
   -4.8257    2.1939    1.0531 H   0  0  0  0  0  0  0  0  0  0  0  0
   -5.0511    0.3880    1.0153 H   0  0  0  0  0  0  0  0  0  0  0  0
    2.4013   -0.4283    1.7077 H   0  0  0  0  0  0  0  0  0  0  0  0
    0.4184   -0.2321   -2.1363 H   0  0  0  0  0  0  0  0  0  0  0  0
    4.6639    0.5355   -1.8618 H   0  0  0  0  0  0  0  0  0  0  0  0
    2.5829    0.3475   -3.2237 H   0  0  0  0  0  0  0  0  0  0  0  0
  2  1  2  0  0  0  0
  2  5  1  0  0  0  0
  2  6  1  0  0  0  0
  3  1  1  0  0  0  0
  3  7  1  0  0  0  0
  4  1  1  0  0  0  0
  4  9  1  0  0  0  0
  4 10  1  0  0  0  0
  4 21  1  1  0  0  0
  5  7  1  0  0  0  0
  6 13  1  0  0  0  0
  6 22  1  0  0  0  0
  8  3  2  0  0  0  0
  9 15  2  0  0  0  0
 10 13  1  0  0  0  0
 10 23  1  0  0  0  0
 10 24  1  0  0  0  0
 11  5  1  0  0  0  0
 11 25  1  0  0  0  0
 11 26  1  0  0  0  0
 11 27  1  0  0  0  0
 12  5  1  0  0  0  0
 12 28  1  0  0  0  0
 12 29  1  0  0  0  0
 12 30  1  0  0  0  0
 14 13  2  0  0  0  0
 15 17  1  0  0  0  0
 15 31  1  0  0  0  0
 16  9  1  0  0  0  0
 16 32  1  0  0  0  0
 17 19  2  0  0  0  0
 18 17  1  0  0  0  0
 19 33  1  0  0  0  0
 20 16  2  0  0  0  0
 20 19  1  0  0  0  0
 20 34  1  0  0  0  0
M  END
$$$$
115.mol
 OpenBabel03061408243D

 39 42  0  0  0  0  0  0  0  0999 V2000
   -0.7641    0.7635    0.3316 N   0  0  0  0  0  0  0  0  0  0  0  0
   -2.0693    0.5482    0.0407 C   0  0  0  0  0  0  0  0  0  0  0  0
   -2.6573   -0.7054   -0.0993 C   0  0  0  0  0  0  0  0  0  0  0  0
    0.0723   -0.4123    0.5998 C   0  0  1  0  0  0  0  0  0  0  0  0
   -3.1610    1.6115   -0.1126 C   0  0  1  0  0  0  0  0  0  0  0  0
   -0.1295    2.0503    0.1705 C   0  0  0  0  0  0  0  0  0  0  0  0
   -1.8810   -1.9238   -0.0718 C   0  0  0  0  0  0  0  0  0  0  0  0
   -4.0883   -0.5241   -0.3259 C   0  0  0  0  0  0  0  0  0  0  0  0
   -0.3895   -1.6758   -0.1497 C   0  0  0  0  0  0  0  0  0  0  0  0
   -2.3327   -3.0714   -0.0329 O   0  0  0  0  0  0  0  0  0  0  0  0
   -4.3705    0.8574   -0.3534 O   0  0  0  0  0  0  0  0  0  0  0  0
   -5.0581   -1.2431   -0.5074 O   0  0  0  0  0  0  0  0  0  0  0  0
    1.5420   -0.2017    0.3357 C   0  0  0  0  0  0  0  0  0  0  0  0
   -3.3490    2.4577    1.1260 C   0  0  0  0  0  0  0  0  0  0  0  0
    2.0323    0.9397   -0.3187 C   0  0  0  0  0  0  0  0  0  0  0  0
    2.4386   -1.1821    0.7727 C   0  0  0  0  0  0  0  0  0  0  0  0
    1.0943    2.0103   -0.7455 C   0  0  0  0  0  0  0  0  0  0  0  0
    3.3979    1.0802   -0.5594 C   0  0  0  0  0  0  0  0  0  0  0  0
    3.8058   -1.0565    0.5411 C   0  0  0  0  0  0  0  0  0  0  0  0
    4.2832    0.0744   -0.1333 C   0  0  0  0  0  0  0  0  0  0  0  0
    5.6107    0.3101   -0.4255 O   0  0  0  0  0  0  0  0  0  0  0  0
    6.5332   -0.6956   -0.0192 C   0  0  0  0  0  0  0  0  0  0  0  0
   -0.0482   -0.6132    1.7130 H   0  0  0  0  0  0  0  0  0  0  0  0
   -2.9891    2.2391   -1.0285 H   0  0  0  0  0  0  0  0  0  0  0  0
   -0.8727    2.7890   -0.2434 H   0  0  0  0  0  0  0  0  0  0  0  0
    0.1902    2.4062    1.1933 H   0  0  0  0  0  0  0  0  0  0  0  0
    0.1571   -2.5547    0.2820 H   0  0  0  0  0  0  0  0  0  0  0  0
   -0.1166   -1.6038   -1.2359 H   0  0  0  0  0  0  0  0  0  0  0  0
   -2.4354    3.0692    1.3167 H   0  0  0  0  0  0  0  0  0  0  0  0
   -4.2240    3.1366    0.9784 H   0  0  0  0  0  0  0  0  0  0  0  0
   -3.5522    1.8141    2.0155 H   0  0  0  0  0  0  0  0  0  0  0  0
    2.0637   -2.0683    1.3091 H   0  0  0  0  0  0  0  0  0  0  0  0
    0.7813    1.8294   -1.8091 H   0  0  0  0  0  0  0  0  0  0  0  0
    1.5942    3.0143   -0.7059 H   0  0  0  0  0  0  0  0  0  0  0  0
    3.7941    1.9668   -1.0751 H   0  0  0  0  0  0  0  0  0  0  0  0
    4.4911   -1.8418    0.8889 H   0  0  0  0  0  0  0  0  0  0  0  0
    7.5197   -0.2968   -0.3678 H   0  0  0  0  0  0  0  0  0  0  0  0
    6.5248   -0.8115    1.0917 H   0  0  0  0  0  0  0  0  0  0  0  0
    6.3018   -1.6678   -0.5180 H   0  0  0  0  0  0  0  0  0  0  0  0
  2  1  1  0  0  0  0
  2  3  2  0  0  0  0
  2  5  1  0  0  0  0
  4  1  1  0  0  0  0
  4 23  1  1  0  0  0
  5 14  1  0  0  0  0
  5 24  1  6  0  0  0
  6  1  1  0  0  0  0
  6 25  1  0  0  0  0
  7  3  1  0  0  0  0
  7  9  1  0  0  0  0
  7 10  2  0  0  0  0
  8  3  1  0  0  0  0
  8 12  2  0  0  0  0
  9  4  1  0  0  0  0
  9 27  1  0  0  0  0
 11  5  1  0  0  0  0
 11  8  1  0  0  0  0
 13  4  1  0  0  0  0
 13 16  1  0  0  0  0
 15 13  2  0  0  0  0
 15 17  1  0  0  0  0
 15 18  1  0  0  0  0
 16 32  1  0  0  0  0
 17  6  1  0  0  0  0
 19 16  2  0  0  0  0
 19 20  1  0  0  0  0
 19 36  1  0  0  0  0
 20 18  2  0  0  0  0
 21 20  1  0  0  0  0
 22 21  1  0  0  0  0
 22 37  1  0  0  0  0
 22 38  1  0  0  0  0
 22 39  1  0  0  0  0
 26  6  1  0  0  0  0
 28  9  1  0  0  0  0
 29 14  1  0  0  0  0
 30 14  1  0  0  0  0
 31 14  1  0  0  0  0
 33 17  1  0  0  0  0
 34 17  1  0  0  0  0
 35 18  1  0  0  0  0
M  END
$$$$
116.mol
 OpenBabel03061408243D

 33 34  0  0  0  0  0  0  0  0999 V2000
   -0.0434    0.3803   -0.1165 C   0  0  0  0  0  0  0  0  0  0  0  0
    1.0235   -0.4886   -0.0697 C   0  0  0  0  0  0  0  0  0  0  0  0
    0.4887    1.7429    0.0158 C   0  0  0  0  0  0  0  0  0  0  0  0
   -1.4284   -0.0998   -0.3309 C   0  0  1  0  0  0  0  0  0  0  0  0
    2.3292    0.2953    0.0752 C   0  0  0  0  0  0  0  0  0  0  0  0
    0.9112   -1.8532   -0.1319 N   0  0  0  0  0  0  0  0  0  0  0  0
    1.8850    1.6847    0.1220 O   0  0  0  0  0  0  0  0  0  0  0  0
    0.0174    2.8714    0.0600 O   0  0  0  0  0  0  0  0  0  0  0  0
   -1.5497   -1.5252    0.2114 C   0  0  0  0  0  0  0  0  0  0  0  0
   -2.4929    0.8325    0.2601 C   0  0  0  0  0  0  0  0  0  0  0  0
    3.0432   -0.0185    1.3755 C   0  0  0  0  0  0  0  0  0  0  0  0
    3.2338    0.1249   -1.1296 C   0  0  0  0  0  0  0  0  0  0  0  0
   -0.3708   -2.4303   -0.0816 C   0  0  0  0  0  0  0  0  0  0  0  0
   -0.4731   -3.6588   -0.2137 O   0  0  0  0  0  0  0  0  0  0  0  0
   -2.8480    1.9160   -0.7428 C   0  0  0  0  0  0  0  0  0  0  0  0
   -3.7574    0.1038    0.6667 C   0  0  0  0  0  0  0  0  0  0  0  0
   -1.5979   -0.1484   -1.4496 H   0  0  0  0  0  0  0  0  0  0  0  0
    1.7177   -2.4241   -0.2433 H   0  0  0  0  0  0  0  0  0  0  0  0
   -2.4650   -2.0143   -0.2152 H   0  0  0  0  0  0  0  0  0  0  0  0
   -1.6547   -1.5016    1.3305 H   0  0  0  0  0  0  0  0  0  0  0  0
   -2.0556    1.3262    1.1740 H   0  0  0  0  0  0  0  0  0  0  0  0
    3.9200    0.6636    1.4918 H   0  0  0  0  0  0  0  0  0  0  0  0
    3.3980   -1.0761    1.3653 H   0  0  0  0  0  0  0  0  0  0  0  0
    2.3594    0.1339    2.2444 H   0  0  0  0  0  0  0  0  0  0  0  0
    4.1106    0.8105   -1.0360 H   0  0  0  0  0  0  0  0  0  0  0  0
    3.5953   -0.9292   -1.1838 H   0  0  0  0  0  0  0  0  0  0  0  0
    2.6867    0.3774   -2.0690 H   0  0  0  0  0  0  0  0  0  0  0  0
   -3.5540    2.6463   -0.2792 H   0  0  0  0  0  0  0  0  0  0  0  0
   -1.9311    2.4680   -1.0630 H   0  0  0  0  0  0  0  0  0  0  0  0
   -3.3371    1.4734   -1.6437 H   0  0  0  0  0  0  0  0  0  0  0  0
   -4.5350    0.8465    0.9727 H   0  0  0  0  0  0  0  0  0  0  0  0
   -3.5760   -0.5778    1.5316 H   0  0  0  0  0  0  0  0  0  0  0  0
   -4.1630   -0.4945   -0.1844 H   0  0  0  0  0  0  0  0  0  0  0  0
  1  2  2  0  0  0  0
  1  3  1  0  0  0  0
  1  4  1  0  0  0  0
  4 17  1  6  0  0  0
  5  2  1  0  0  0  0
  5  7  1  0  0  0  0
  5 11  1  0  0  0  0
  5 12  1  0  0  0  0
  6  2  1  0  0  0  0
  6 13  1  0  0  0  0
  6 18  1  0  0  0  0
  7  3  1  0  0  0  0
  8  3  2  0  0  0  0
  9  4  1  0  0  0  0
  9 13  1  0  0  0  0
  9 19  1  0  0  0  0
  9 20  1  0  0  0  0
 10  4  1  0  0  0  0
 12 25  1  0  0  0  0
 13 14  2  0  0  0  0
 15 10  1  0  0  0  0
 15 28  1  0  0  0  0
 15 29  1  0  0  0  0
 15 30  1  0  0  0  0
 16 10  1  0  0  0  0
 16 31  1  0  0  0  0
 16 32  1  0  0  0  0
 16 33  1  0  0  0  0
 21 10  1  0  0  0  0
 22 11  1  0  0  0  0
 23 11  1  0  0  0  0
 24 11  1  0  0  0  0
 26 12  1  0  0  0  0
 27 12  1  0  0  0  0
M  END
$$$$
117.mol
 OpenBabel03061408243D

 33 35  0  0  0  0  0  0  0  0999 V2000
   -0.4942    0.2300    0.3437 C   0  0  0  0  0  0  0  0  0  0  0  0
   -1.7615   -0.1796    0.0036 C   0  0  0  0  0  0  0  0  0  0  0  0
   -0.4963    1.6981    0.4050 C   0  0  0  0  0  0  0  0  0  0  0  0
    0.5878   -0.7195    0.6777 C   0  0  1  0  0  0  0  0  0  0  0  0
   -2.6639    1.0412   -0.1960 C   0  0  0  0  0  0  0  0  0  0  0  0
   -2.1450   -1.4885   -0.1211 N   0  0  0  0  0  0  0  0  0  0  0  0
   -1.7765    2.1670    0.0764 O   0  0  0  0  0  0  0  0  0  0  0  0
    0.3210    2.5657    0.6751 O   0  0  0  0  0  0  0  0  0  0  0  0
    0.2768   -2.1181    0.1285 C   0  0  0  0  0  0  0  0  0  0  0  0
    1.9351   -0.2878    0.1963 C   0  0  0  0  0  0  0  0  0  0  0  0
   -3.1564    1.1576   -1.6252 C   0  0  0  0  0  0  0  0  0  0  0  0
   -3.8012    1.0791    0.8060 C   0  0  0  0  0  0  0  0  0  0  0  0
   -1.1827   -2.5030    0.0257 C   0  0  0  0  0  0  0  0  0  0  0  0
   -1.5640   -3.6829    0.0014 O   0  0  0  0  0  0  0  0  0  0  0  0
    3.0022   -0.1493    1.1109 C   0  0  0  0  0  0  0  0  0  0  0  0
    2.1913   -0.0186   -1.1542 C   0  0  0  0  0  0  0  0  0  0  0  0
    4.2466    0.2181    0.7544 N   0  0  0  0  0  0  0  0  0  0  0  0
    4.4701    0.4711   -0.5495 C   0  0  0  0  0  0  0  0  0  0  0  0
    3.4750    0.3678   -1.5387 C   0  0  0  0  0  0  0  0  0  0  0  0
    0.6229   -0.7915    1.8088 H   0  0  0  0  0  0  0  0  0  0  0  0
   -3.1025   -1.7237   -0.2560 H   0  0  0  0  0  0  0  0  0  0  0  0
    0.7833   -2.8859    0.7723 H   0  0  0  0  0  0  0  0  0  0  0  0
    0.6957   -2.2181   -0.9115 H   0  0  0  0  0  0  0  0  0  0  0  0
   -3.7094    2.1201   -1.7498 H   0  0  0  0  0  0  0  0  0  0  0  0
   -3.8395    0.3073   -1.8596 H   0  0  0  0  0  0  0  0  0  0  0  0
   -2.2973    1.1494   -2.3375 H   0  0  0  0  0  0  0  0  0  0  0  0
   -4.3503    2.0468    0.7076 H   0  0  0  0  0  0  0  0  0  0  0  0
   -4.5049    0.2356    0.6111 H   0  0  0  0  0  0  0  0  0  0  0  0
   -3.4086    1.0009    1.8479 H   0  0  0  0  0  0  0  0  0  0  0  0
    2.8503   -0.3369    2.1895 H   0  0  0  0  0  0  0  0  0  0  0  0
    1.3866   -0.1016   -1.8994 H   0  0  0  0  0  0  0  0  0  0  0  0
    5.4997    0.7752   -0.8102 H   0  0  0  0  0  0  0  0  0  0  0  0
    3.7076    0.5929   -2.5875 H   0  0  0  0  0  0  0  0  0  0  0  0
  1  2  2  0  0  0  0
  2  5  1  0  0  0  0
  2  6  1  0  0  0  0
  3  1  1  0  0  0  0
  3  8  2  0  0  0  0
  4  1  1  0  0  0  0
  4 20  1  1  0  0  0
  7  3  1  0  0  0  0
  7  5  1  0  0  0  0
  9  4  1  0  0  0  0
  9 23  1  0  0  0  0
 10  4  1  0  0  0  0
 11  5  1  0  0  0  0
 11 24  1  0  0  0  0
 11 26  1  0  0  0  0
 12  5  1  0  0  0  0
 12 27  1  0  0  0  0
 12 28  1  0  0  0  0
 13  6  1  0  0  0  0
 13  9  1  0  0  0  0
 13 14  2  0  0  0  0
 15 10  2  0  0  0  0
 15 17  1  0  0  0  0
 15 30  1  0  0  0  0
 16 10  1  0  0  0  0
 16 19  2  0  0  0  0
 16 31  1  0  0  0  0
 18 17  2  0  0  0  0
 18 19  1  0  0  0  0
 18 32  1  0  0  0  0
 19 33  1  0  0  0  0
 21  6  1  0  0  0  0
 22  9  1  0  0  0  0
 25 11  1  0  0  0  0
 29 12  1  0  0  0  0
M  END
$$$$
118.mol
 OpenBabel03061408243D

 41 44  0  0  0  0  0  0  0  0999 V2000
    1.7339   -0.5190    0.0605 C   0  0  0  0  0  0  0  0  0  0  0  0
    3.0589   -0.4346    0.4085 C   0  0  0  0  0  0  0  0  0  0  0  0
    1.5683   -1.6674   -0.8458 C   0  0  0  0  0  0  0  0  0  0  0  0
    0.7027    0.4193    0.5554 C   0  0  2  0  0  0  0  0  0  0  0  0
    3.6214    0.5135    1.2547 N   0  0  0  0  0  0  0  0  0  0  0  0
    3.8409   -1.5474   -0.2870 C   0  0  0  0  0  0  0  0  0  0  0  0
    2.8099   -2.2633   -1.0522 O   0  0  0  0  0  0  0  0  0  0  0  0
    0.6142   -2.1911   -1.4072 O   0  0  0  0  0  0  0  0  0  0  0  0
    0.2296    1.3385   -0.4985 C   0  0  0  0  0  0  0  0  0  0  0  0
   -1.1429    1.4992   -0.9605 C   0  0  0  0  0  0  0  0  0  0  0  0
    0.9700    2.2626   -1.2560 C   0  0  0  0  0  0  0  0  0  0  0  0
    1.2328    1.1979    1.7740 C   0  0  0  0  0  0  0  0  0  0  0  0
    2.7380    1.2836    1.8582 C   0  0  0  0  0  0  0  0  0  0  0  0
    4.4527   -2.5225    0.6982 C   0  0  0  0  0  0  0  0  0  0  0  0
    4.8607   -1.0047   -1.2675 C   0  0  0  0  0  0  0  0  0  0  0  0
   -1.1892    2.4717   -1.9222 N   0  0  0  0  0  0  0  0  0  0  0  0
   -2.3057    0.7551   -0.4995 C   0  0  0  0  0  0  0  0  0  0  0  0
    0.0558    2.9140   -2.0819 N   0  0  0  0  0  0  0  0  0  0  0  0
    3.2688    2.2506    2.6758 O   0  0  0  0  0  0  0  0  0  0  0  0
   -3.4508    1.4358   -0.0653 C   0  0  0  0  0  0  0  0  0  0  0  0
   -2.2875   -0.6466   -0.4993 C   0  0  0  0  0  0  0  0  0  0  0  0
   -4.5610    0.7259    0.3862 C   0  0  0  0  0  0  0  0  0  0  0  0
   -3.3965   -1.3605   -0.0505 C   0  0  0  0  0  0  0  0  0  0  0  0
   -4.5288   -0.6720    0.3959 C   0  0  0  0  0  0  0  0  0  0  0  0
   -5.8811   -1.5414    0.9504 Cl  0  0  0  0  0  0  0  0  0  0  0  0
   -0.1908   -0.1863    0.9024 H   0  0  0  0  0  0  0  0  0  0  0  0
    2.0349    2.4919   -1.2684 H   0  0  0  0  0  0  0  0  0  0  0  0
    0.8015    2.2340    1.7641 H   0  0  0  0  0  0  0  0  0  0  0  0
    0.8800    0.6880    2.7119 H   0  0  0  0  0  0  0  0  0  0  0  0
    4.9195   -3.3711    0.1424 H   0  0  0  0  0  0  0  0  0  0  0  0
    5.2324   -1.9998    1.3019 H   0  0  0  0  0  0  0  0  0  0  0  0
    3.6708   -2.9326    1.3804 H   0  0  0  0  0  0  0  0  0  0  0  0
    5.3349   -1.8517   -1.8195 H   0  0  0  0  0  0  0  0  0  0  0  0
    4.3705   -0.3289   -2.0076 H   0  0  0  0  0  0  0  0  0  0  0  0
    5.6446   -0.4373   -0.7115 H   0  0  0  0  0  0  0  0  0  0  0  0
    0.2565    3.5961   -2.7757 H   0  0  0  0  0  0  0  0  0  0  0  0
    2.5303    2.6989    3.1180 H   0  0  0  0  0  0  0  0  0  0  0  0
   -3.4768    2.5358   -0.0858 H   0  0  0  0  0  0  0  0  0  0  0  0
   -1.3992   -1.1892   -0.8712 H   0  0  0  0  0  0  0  0  0  0  0  0
   -5.4577    1.2645    0.7275 H   0  0  0  0  0  0  0  0  0  0  0  0
   -3.3785   -2.4611   -0.0564 H   0  0  0  0  0  0  0  0  0  0  0  0
  2  1  2  0  0  0  0
  2  5  1  0  0  0  0
  3  1  1  0  0  0  0
  3  7  1  0  0  0  0
  3  8  2  0  0  0  0
  4  1  1  0  0  0  0
  4 12  1  0  0  0  0
  4 26  1  1  0  0  0
  5 13  2  0  0  0  0
  6  2  1  0  0  0  0
  6  7  1  0  0  0  0
  6 14  1  0  0  0  0
  9  4  1  0  0  0  0
  9 10  1  0  0  0  0
  9 11  2  0  0  0  0
 10 16  2  0  0  0  0
 10 17  1  0  0  0  0
 11 18  1  0  0  0  0
 11 27  1  0  0  0  0
 12 28  1  0  0  0  0
 13 12  1  0  0  0  0
 14 32  1  0  0  0  0
 15  6  1  0  0  0  0
 15 33  1  0  0  0  0
 15 34  1  0  0  0  0
 15 35  1  0  0  0  0
 16 18  1  0  0  0  0
 18 36  1  0  0  0  0
 19 13  1  0  0  0  0
 19 37  1  0  0  0  0
 20 17  1  0  0  0  0
 20 22  2  0  0  0  0
 20 38  1  0  0  0  0
 21 17  2  0  0  0  0
 21 23  1  0  0  0  0
 21 39  1  0  0  0  0
 22 40  1  0  0  0  0
 23 41  1  0  0  0  0
 24 22  1  0  0  0  0
 24 23  2  0  0  0  0
 24 25  1  0  0  0  0
 29 12  1  0  0  0  0
 30 14  1  0  0  0  0
 31 14  1  0  0  0  0
M  END
$$$$
119.mol
 OpenBabel03061408243D

 37 39  0  0  0  0  0  0  0  0999 V2000
   -1.4366    0.2039    0.4179 C   0  0  0  0  0  0  0  0  0  0  0  0
   -2.6843   -0.0480   -0.1009 C   0  0  0  0  0  0  0  0  0  0  0  0
   -1.2987    1.6585    0.5745 C   0  0  0  0  0  0  0  0  0  0  0  0
   -0.5065   -0.8708    0.8203 C   0  0  1  0  0  0  0  0  0  0  0  0
   -3.4236    1.2726   -0.3342 C   0  0  0  0  0  0  0  0  0  0  0  0
   -3.1809   -1.2994   -0.3504 N   0  0  0  0  0  0  0  0  0  0  0  0
   -2.4701    2.2799    0.1196 O   0  0  0  0  0  0  0  0  0  0  0  0
   -0.4409    2.4157    1.0045 O   0  0  0  0  0  0  0  0  0  0  0  0
   -0.8935   -2.2068    0.1732 C   0  0  0  0  0  0  0  0  0  0  0  0
    0.9284   -0.5665    0.5062 C   0  0  0  0  0  0  0  0  0  0  0  0
   -3.7081    1.5134   -1.8038 C   0  0  0  0  0  0  0  0  0  0  0  0
   -4.6736    1.3843    0.5167 C   0  0  0  0  0  0  0  0  0  0  0  0
   -2.3585   -2.4199   -0.1389 C   0  0  0  0  0  0  0  0  0  0  0  0
   -2.8545   -3.5479   -0.2790 O   0  0  0  0  0  0  0  0  0  0  0  0
    1.8775   -0.5628    1.5353 C   0  0  0  0  0  0  0  0  0  0  0  0
    1.3343   -0.2985   -0.8070 C   0  0  0  0  0  0  0  0  0  0  0  0
    3.2165   -0.2989    1.2565 C   0  0  0  0  0  0  0  0  0  0  0  0
    2.6710   -0.0326   -1.0920 C   0  0  0  0  0  0  0  0  0  0  0  0
    3.6171   -0.0368   -0.0600 C   0  0  0  0  0  0  0  0  0  0  0  0
    5.0340    0.2345   -0.3248 C   0  0  0  0  0  0  0  0  0  0  0  0
    5.9785    0.2499    0.4730 O   0  0  0  0  0  0  0  0  0  0  0  0
    5.3443    0.5002   -1.6288 O   0  0  0  0  0  0  0  0  0  0  0  0
   -0.6068   -0.9880    1.9433 H   0  0  0  0  0  0  0  0  0  0  0  0
   -4.1308   -1.4213   -0.6211 H   0  0  0  0  0  0  0  0  0  0  0  0
   -0.5674   -3.0466    0.8435 H   0  0  0  0  0  0  0  0  0  0  0  0
   -0.3512   -2.3261   -0.8062 H   0  0  0  0  0  0  0  0  0  0  0  0
   -4.1393    2.5354   -1.9356 H   0  0  0  0  0  0  0  0  0  0  0  0
   -4.4367    0.7553   -2.1766 H   0  0  0  0  0  0  0  0  0  0  0  0
   -2.7674    1.4477   -2.4009 H   0  0  0  0  0  0  0  0  0  0  0  0
   -4.4325    1.2106    1.5925 H   0  0  0  0  0  0  0  0  0  0  0  0
   -5.1027    2.4104    0.4125 H   0  0  0  0  0  0  0  0  0  0  0  0
   -5.4281    0.6346    0.1803 H   0  0  0  0  0  0  0  0  0  0  0  0
    1.5684   -0.7583    2.5735 H   0  0  0  0  0  0  0  0  0  0  0  0
    0.5907   -0.2846   -1.6181 H   0  0  0  0  0  0  0  0  0  0  0  0
    3.9676   -0.2906    2.0635 H   0  0  0  0  0  0  0  0  0  0  0  0
    2.9903    0.1845   -2.1241 H   0  0  0  0  0  0  0  0  0  0  0  0
    6.2979    0.6726   -1.6998 H   0  0  0  0  0  0  0  0  0  0  0  0
  1  4  1  0  0  0  0
  2  1  2  0  0  0  0
  2  5  1  0  0  0  0
  2  6  1  0  0  0  0
  3  1  1  0  0  0  0
  3  8  2  0  0  0  0
  4  9  1  0  0  0  0
  4 10  1  0  0  0  0
  4 23  1  1  0  0  0
  5 11  1  0  0  0  0
  5 12  1  0  0  0  0
  7  3  1  0  0  0  0
  7  5  1  0  0  0  0
 11 28  1  0  0  0  0
 12 32  1  0  0  0  0
 13  6  1  0  0  0  0
 13  9  1  0  0  0  0
 14 13  2  0  0  0  0
 15 10  1  0  0  0  0
 15 33  1  0  0  0  0
 16 10  2  0  0  0  0
 16 18  1  0  0  0  0
 16 34  1  0  0  0  0
 17 15  2  0  0  0  0
 17 35  1  0  0  0  0
 18 36  1  0  0  0  0
 19 17  1  0  0  0  0
 19 18  2  0  0  0  0
 20 19  1  0  0  0  0
 20 21  2  0  0  0  0
 20 22  1  0  0  0  0
 22 37  1  0  0  0  0
 24  6  1  0  0  0  0
 25  9  1  0  0  0  0
 26  9  1  0  0  0  0
 27 11  1  0  0  0  0
 29 11  1  0  0  0  0
 30 12  1  0  0  0  0
 31 12  1  0  0  0  0
M  END
$$$$
120.mol
 OpenBabel03061408243D

 43 45  0  0  0  0  0  0  0  0999 V2000
    1.5078    0.5460    0.1067 C   0  0  0  0  0  0  0  0  0  0  0  0
    2.7880    0.0967   -0.1115 C   0  0  0  0  0  0  0  0  0  0  0  0
    1.3933    0.9083    1.5263 C   0  0  0  0  0  0  0  0  0  0  0  0
    0.5168    0.7049   -0.9774 C   0  0  2  0  0  0  0  0  0  0  0  0
    3.5760    0.1206    1.2010 C   0  0  0  0  0  0  0  0  0  0  0  0
    3.2746   -0.2935   -1.3308 N   0  0  0  0  0  0  0  0  0  0  0  0
    2.6131    0.6421    2.1654 O   0  0  0  0  0  0  0  0  0  0  0  0
    0.5258    1.3850    2.2435 O   0  0  0  0  0  0  0  0  0  0  0  0
   -0.8717    0.2999   -0.5784 C   0  0  0  0  0  0  0  0  0  0  0  0
    0.9345   -0.0742   -2.2312 C   0  0  0  0  0  0  0  0  0  0  0  0
    3.9882   -1.2700    1.6429 C   0  0  0  0  0  0  0  0  0  0  0  0
    4.7534    1.0742    1.1423 C   0  0  0  0  0  0  0  0  0  0  0  0
    2.4142   -0.3054   -2.4426 C   0  0  0  0  0  0  0  0  0  0  0  0
   -1.9020    1.2397   -0.6381 C   0  0  0  0  0  0  0  0  0  0  0  0
   -1.1357   -1.0109   -0.1642 C   0  0  0  0  0  0  0  0  0  0  0  0
    2.8978   -0.5685   -3.5543 O   0  0  0  0  0  0  0  0  0  0  0  0
   -3.2010    0.8634   -0.2831 C   0  0  0  0  0  0  0  0  0  0  0  0
   -4.2968    1.7103   -0.3472 O   0  0  0  0  0  0  0  0  0  0  0  0
   -2.4321   -1.3906    0.1909 C   0  0  0  0  0  0  0  0  0  0  0  0
   -2.7958   -2.6615    0.5883 O   0  0  0  0  0  0  0  0  0  0  0  0
   -3.4872   -0.4494    0.1379 C   0  0  0  0  0  0  0  0  0  0  0  0
   -4.0057    3.0951   -0.1754 C   0  0  0  0  0  0  0  0  0  0  0  0
   -1.7241   -3.5462    0.8958 C   0  0  0  0  0  0  0  0  0  0  0  0
   -4.7467   -0.8744    0.4756 O   0  0  0  0  0  0  0  0  0  0  0  0
    0.5013    1.8060   -1.2459 H   0  0  0  0  0  0  0  0  0  0  0  0
    4.2402   -0.5054   -1.4444 H   0  0  0  0  0  0  0  0  0  0  0  0
    0.5460    0.4605   -3.1391 H   0  0  0  0  0  0  0  0  0  0  0  0
    0.4642   -1.0972   -2.2182 H   0  0  0  0  0  0  0  0  0  0  0  0
    4.4550   -1.2145    2.6561 H   0  0  0  0  0  0  0  0  0  0  0  0
    4.7255   -1.6927    0.9202 H   0  0  0  0  0  0  0  0  0  0  0  0
    3.0992   -1.9421    1.7002 H   0  0  0  0  0  0  0  0  0  0  0  0
    5.2146    1.1575    2.1562 H   0  0  0  0  0  0  0  0  0  0  0  0
    4.4195    2.0899    0.8222 H   0  0  0  0  0  0  0  0  0  0  0  0
    5.5147    0.6908    0.4226 H   0  0  0  0  0  0  0  0  0  0  0  0
   -1.6970    2.2728   -0.9524 H   0  0  0  0  0  0  0  0  0  0  0  0
   -0.3118   -1.7363   -0.1066 H   0  0  0  0  0  0  0  0  0  0  0  0
   -5.0111    3.5553   -0.0014 H   0  0  0  0  0  0  0  0  0  0  0  0
   -3.5445    3.5034   -1.1076 H   0  0  0  0  0  0  0  0  0  0  0  0
   -3.3330    3.2606    0.6998 H   0  0  0  0  0  0  0  0  0  0  0  0
   -2.2454   -4.4486    1.3054 H   0  0  0  0  0  0  0  0  0  0  0  0
   -1.1564   -3.8084   -0.0302 H   0  0  0  0  0  0  0  0  0  0  0  0
   -1.0430   -3.1013    1.6607 H   0  0  0  0  0  0  0  0  0  0  0  0
   -5.3254   -0.0948    0.4877 H   0  0  0  0  0  0  0  0  0  0  0  0
  2  1  2  0  0  0  0
  2  6  1  0  0  0  0
  3  1  1  0  0  0  0
  3  7  1  0  0  0  0
  3  8  2  0  0  0  0
  4  1  1  0  0  0  0
  4 10  1  0  0  0  0
  4 25  1  6  0  0  0
  5  2  1  0  0  0  0
  5  7  1  0  0  0  0
  5 11  1  0  0  0  0
  5 12  1  0  0  0  0
  9  4  1  0  0  0  0
  9 14  2  0  0  0  0
  9 15  1  0  0  0  0
 10 13  1  0  0  0  0
 10 27  1  0  0  0  0
 10 28  1  0  0  0  0
 11 29  1  0  0  0  0
 11 31  1  0  0  0  0
 12 32  1  0  0  0  0
 12 33  1  0  0  0  0
 12 34  1  0  0  0  0
 13  6  1  0  0  0  0
 13 16  2  0  0  0  0
 14 17  1  0  0  0  0
 14 35  1  0  0  0  0
 15 19  2  0  0  0  0
 15 36  1  0  0  0  0
 17 18  1  0  0  0  0
 17 21  2  0  0  0  0
 19 20  1  0  0  0  0
 19 21  1  0  0  0  0
 22 18  1  0  0  0  0
 22 37  1  0  0  0  0
 22 38  1  0  0  0  0
 22 39  1  0  0  0  0
 23 20  1  0  0  0  0
 23 40  1  0  0  0  0
 23 41  1  0  0  0  0
 23 42  1  0  0  0  0
 24 21  1  0  0  0  0
 24 43  1  0  0  0  0
 26  6  1  0  0  0  0
 30 11  1  0  0  0  0
M  END
$$$$
121.mol
 OpenBabel03061408243D

 37 40  0  0  0  0  0  0  0  0999 V2000
    1.3156    0.2210   -0.3523 C   0  0  0  0  0  0  0  0  0  0  0  0
    2.6096   -0.0956   -0.0138 C   0  0  0  0  0  0  0  0  0  0  0  0
    1.2167    1.6851   -0.4339 C   0  0  0  0  0  0  0  0  0  0  0  0
    0.2987   -0.8034   -0.6680 C   0  0  2  0  0  0  0  0  0  0  0  0
    3.4256    1.1869    0.1695 C   0  0  0  0  0  0  0  0  0  0  0  0
    3.0849   -1.3732    0.1203 N   0  0  0  0  0  0  0  0  0  0  0  0
    2.4624    2.2453   -0.1146 O   0  0  0  0  0  0  0  0  0  0  0  0
    0.3433    2.4915   -0.7174 O   0  0  0  0  0  0  0  0  0  0  0  0
   -1.0717   -0.4659   -0.1593 C   0  0  0  0  0  0  0  0  0  0  0  0
    0.7143   -2.1771   -0.1254 C   0  0  0  0  0  0  0  0  0  0  0  0
    3.9104    1.3537    1.5964 C   0  0  0  0  0  0  0  0  0  0  0  0
    4.5567    1.2915   -0.8349 C   0  0  0  0  0  0  0  0  0  0  0  0
    2.1977   -2.4545   -0.0206 C   0  0  0  0  0  0  0  0  0  0  0  0
    2.6632   -3.6039    0.0101 O   0  0  0  0  0  0  0  0  0  0  0  0
   -2.1389   -0.4219   -1.0842 C   0  0  0  0  0  0  0  0  0  0  0  0
   -1.2808   -0.2150    1.1985 C   0  0  0  0  0  0  0  0  0  0  0  0
   -3.3831   -0.1247   -0.5703 C   0  0  0  0  0  0  0  0  0  0  0  0
   -3.5893    0.1281    0.8116 C   0  0  0  0  0  0  0  0  0  0  0  0
   -4.5968   -0.0195   -1.2425 O   0  0  0  0  0  0  0  0  0  0  0  0
   -2.5508    0.0907    1.7189 C   0  0  0  0  0  0  0  0  0  0  0  0
   -4.9349    0.3976    1.0340 O   0  0  0  0  0  0  0  0  0  0  0  0
   -5.5933    0.3261   -0.2526 C   0  0  0  0  0  0  0  0  0  0  0  0
    0.2503   -0.8779   -1.7979 H   0  0  0  0  0  0  0  0  0  0  0  0
    4.0567   -1.5386    0.2561 H   0  0  0  0  0  0  0  0  0  0  0  0
    0.2674   -2.9772   -0.7740 H   0  0  0  0  0  0  0  0  0  0  0  0
    0.3023   -2.3148    0.9133 H   0  0  0  0  0  0  0  0  0  0  0  0
    4.3967    2.3530    1.7087 H   0  0  0  0  0  0  0  0  0  0  0  0
    4.6499    0.5547    1.8398 H   0  0  0  0  0  0  0  0  0  0  0  0
    3.0544    1.2957    2.3101 H   0  0  0  0  0  0  0  0  0  0  0  0
    5.0372    2.2963   -0.7492 H   0  0  0  0  0  0  0  0  0  0  0  0
    5.3176    0.5016   -0.6308 H   0  0  0  0  0  0  0  0  0  0  0  0
    4.1696    1.1733   -1.8750 H   0  0  0  0  0  0  0  0  0  0  0  0
   -1.9843   -0.6038   -2.1554 H   0  0  0  0  0  0  0  0  0  0  0  0
   -0.4250   -0.2434    1.8906 H   0  0  0  0  0  0  0  0  0  0  0  0
   -2.7011    0.2929    2.7865 H   0  0  0  0  0  0  0  0  0  0  0  0
   -6.3571   -0.4890   -0.2164 H   0  0  0  0  0  0  0  0  0  0  0  0
   -6.0070    1.3349   -0.4985 H   0  0  0  0  0  0  0  0  0  0  0  0
  2  1  2  0  0  0  0
  3  1  1  0  0  0  0
  4  1  1  0  0  0  0
  4 23  1  6  0  0  0
  5  2  1  0  0  0  0
  6  2  1  0  0  0  0
  6 13  1  0  0  0  0
  7  3  1  0  0  0  0
  7  5  1  0  0  0  0
  8  3  2  0  0  0  0
  9  4  1  0  0  0  0
  9 15  2  0  0  0  0
 10  4  1  0  0  0  0
 10 13  1  0  0  0  0
 11  5  1  0  0  0  0
 12  5  1  0  0  0  0
 14 13  2  0  0  0  0
 16  9  1  0  0  0  0
 16 34  1  0  0  0  0
 17 15  1  0  0  0  0
 17 18  2  0  0  0  0
 17 19  1  0  0  0  0
 18 20  1  0  0  0  0
 18 21  1  0  0  0  0
 19 22  1  0  0  0  0
 20 16  2  0  0  0  0
 20 35  1  0  0  0  0
 21 22  1  0  0  0  0
 22 36  1  0  0  0  0
 22 37  1  0  0  0  0
 24  6  1  0  0  0  0
 25 10  1  0  0  0  0
 26 10  1  0  0  0  0
 27 11  1  0  0  0  0
 28 11  1  0  0  0  0
 29 11  1  0  0  0  0
 30 12  1  0  0  0  0
 31 12  1  0  0  0  0
 32 12  1  0  0  0  0
 33 15  1  0  0  0  0
M  END
$$$$
122.mol
 OpenBabel03061408243D

 31 32  0  0  0  0  0  0  0  0999 V2000
   -1.3074    1.5335    0.8120 C   0  0  2  0  0  0  0  0  0  0  0  0
   -1.6661    0.0378    0.8867 C   0  0  1  0  0  0  0  0  0  0  0  0
   -2.4397   -0.3622   -0.3251 C   0  0  0  0  0  0  0  0  0  0  0  0
   -0.1283    1.8756   -0.1353 C   0  0  1  0  0  0  0  0  0  0  0  0
   -1.0024    1.9290    2.1398 O   0  0  0  0  0  0  0  0  0  0  0  0
   -0.5230   -0.8549    1.0409 O   0  0  0  0  0  0  0  0  0  0  0  0
   -3.4532   -1.2311   -0.2759 C   0  0  0  0  0  0  0  0  0  0  0  0
    0.8226    0.7484   -0.1895 C   0  0  0  0  0  0  0  0  0  0  0  0
   -0.7073    2.1779   -1.3972 O   0  0  0  0  0  0  0  0  0  0  0  0
    0.5831   -0.4641    0.3887 C   0  0  0  0  0  0  0  0  0  0  0  0
    2.1686    0.7139   -0.7732 C   0  0  0  0  0  0  0  0  0  0  0  0
    1.8070   -1.3783    0.2183 C   0  0  1  0  0  0  0  0  0  0  0  0
    2.7452   -0.5370   -0.5109 O   0  0  0  0  0  0  0  0  0  0  0  0
    2.8526    1.5010   -1.4115 O   0  0  0  0  0  0  0  0  0  0  0  0
    2.4666   -1.6790    1.4103 O   0  0  0  0  0  0  0  0  0  0  0  0
    1.5151   -2.6561   -0.5406 C   0  0  0  0  0  0  0  0  0  0  0  0
   -4.2441   -1.6332   -1.4549 C   0  0  0  0  0  0  0  0  0  0  0  0
   -2.2207    2.0862    0.4453 H   0  0  0  0  0  0  0  0  0  0  0  0
   -2.2300   -0.1607    1.8452 H   0  0  0  0  0  0  0  0  0  0  0  0
   -2.1175    0.1194   -1.2645 H   0  0  0  0  0  0  0  0  0  0  0  0
    0.4004    2.7969    0.2505 H   0  0  0  0  0  0  0  0  0  0  0  0
   -0.8830    2.8869    2.1303 H   0  0  0  0  0  0  0  0  0  0  0  0
   -3.7548   -1.7015    0.6765 H   0  0  0  0  0  0  0  0  0  0  0  0
    0.0211    2.2635   -2.0262 H   0  0  0  0  0  0  0  0  0  0  0  0
    2.8379   -0.8592    1.7671 H   0  0  0  0  0  0  0  0  0  0  0  0
    0.7703   -3.2564    0.0340 H   0  0  0  0  0  0  0  0  0  0  0  0
    1.1092   -2.4082   -1.5489 H   0  0  0  0  0  0  0  0  0  0  0  0
    2.4587   -3.2421   -0.6540 H   0  0  0  0  0  0  0  0  0  0  0  0
   -3.8960   -1.1233   -2.3866 H   0  0  0  0  0  0  0  0  0  0  0  0
   -4.1653   -2.7395   -1.6066 H   0  0  0  0  0  0  0  0  0  0  0  0
   -5.3227   -1.3800   -1.2954 H   0  0  0  0  0  0  0  0  0  0  0  0
  1  4  1  0  0  0  0
  1  5  1  0  0  0  0
  1 18  1  6  0  0  0
  2  1  1  0  0  0  0
  2  3  1  0  0  0  0
  2  6  1  0  0  0  0
  2 19  1  1  0  0  0
  3 20  1  0  0  0  0
  4 21  1  1  0  0  0
  5 22  1  0  0  0  0
  7  3  2  0  0  0  0
  7 17  1  0  0  0  0
  7 23  1  0  0  0  0
  8  4  1  0  0  0  0
  9  4  1  0  0  0  0
  9 24  1  0  0  0  0
 10  6  1  0  0  0  0
 10  8  2  0  0  0  0
 10 12  1  0  0  0  0
 11  8  1  0  0  0  0
 11 13  1  0  0  0  0
 11 14  2  0  0  0  0
 12 15  1  1  0  0  0
 13 12  1  0  0  0  0
 15 25  1  0  0  0  0
 16 12  1  0  0  0  0
 16 26  1  0  0  0  0
 16 28  1  0  0  0  0
 17 29  1  0  0  0  0
 17 30  1  0  0  0  0
 17 31  1  0  0  0  0
 27 16  1  0  0  0  0
M  END
$$$$
123.mol
 OpenBabel03061408243D

 45 48  0  0  0  0  0  0  0  0999 V2000
    1.7103   -0.5053    0.0866 C   0  0  0  0  0  0  0  0  0  0  0  0
    3.0283   -0.3513    0.4366 C   0  0  0  0  0  0  0  0  0  0  0  0
    1.5982   -1.6954   -0.7730 C   0  0  0  0  0  0  0  0  0  0  0  0
    0.6376    0.4084    0.5378 C   0  0  2  0  0  0  0  0  0  0  0  0
    3.5459    0.6535    1.2455 N   0  0  0  0  0  0  0  0  0  0  0  0
    3.8604   -1.4576   -0.2093 C   0  0  0  0  0  0  0  0  0  0  0  0
    2.8654   -2.2465   -0.9492 O   0  0  0  0  0  0  0  0  0  0  0  0
    0.6712   -2.2815   -1.3175 O   0  0  0  0  0  0  0  0  0  0  0  0
    0.1309    1.2612   -0.5552 C   0  0  0  0  0  0  0  0  0  0  0  0
   -1.2475    1.3501   -1.0206 C   0  0  0  0  0  0  0  0  0  0  0  0
    0.8365    2.1769   -1.3547 C   0  0  0  0  0  0  0  0  0  0  0  0
    1.1278    1.2597    1.7241 C   0  0  0  0  0  0  0  0  0  0  0  0
    2.6276    1.4106    1.8119 C   0  0  0  0  0  0  0  0  0  0  0  0
    4.5065   -2.3651    0.8178 C   0  0  0  0  0  0  0  0  0  0  0  0
    4.8629   -0.9127   -1.2062 C   0  0  0  0  0  0  0  0  0  0  0  0
   -1.3298    2.2765   -2.0243 N   0  0  0  0  0  0  0  0  0  0  0  0
   -2.3805    0.5853   -0.5231 C   0  0  0  0  0  0  0  0  0  0  0  0
   -0.1015    2.7581   -2.2054 N   0  0  0  0  0  0  0  0  0  0  0  0
    3.1128    2.4318    2.5917 O   0  0  0  0  0  0  0  0  0  0  0  0
   -3.5513    1.2382   -0.1237 C   0  0  0  0  0  0  0  0  0  0  0  0
   -2.3076   -0.8159   -0.4567 C   0  0  0  0  0  0  0  0  0  0  0  0
   -4.6375    0.5120    0.3625 C   0  0  0  0  0  0  0  0  0  0  0  0
   -3.3819   -1.5525    0.0232 C   0  0  0  0  0  0  0  0  0  0  0  0
   -4.5493   -0.8827    0.4377 C   0  0  0  0  0  0  0  0  0  0  0  0
   -5.5533   -1.7054    0.9097 O   0  0  0  0  0  0  0  0  0  0  0  0
   -6.7743   -1.0669    1.2636 C   0  0  0  0  0  0  0  0  0  0  0  0
   -0.2314   -0.2193    0.9075 H   0  0  0  0  0  0  0  0  0  0  0  0
    1.8923    2.4441   -1.3797 H   0  0  0  0  0  0  0  0  0  0  0  0
    0.6547    2.2759    1.6670 H   0  0  0  0  0  0  0  0  0  0  0  0
    0.7898    0.7769    2.6815 H   0  0  0  0  0  0  0  0  0  0  0  0
    5.0120   -3.2152    0.2993 H   0  0  0  0  0  0  0  0  0  0  0  0
    5.2596   -1.7859    1.4033 H   0  0  0  0  0  0  0  0  0  0  0  0
    3.7380   -2.7798    1.5125 H   0  0  0  0  0  0  0  0  0  0  0  0
    5.3761   -1.7606   -1.7207 H   0  0  0  0  0  0  0  0  0  0  0  0
    5.6185   -0.2903   -0.6702 H   0  0  0  0  0  0  0  0  0  0  0  0
    4.3495   -0.2890   -1.9758 H   0  0  0  0  0  0  0  0  0  0  0  0
    0.0740    3.4130   -2.9310 H   0  0  0  0  0  0  0  0  0  0  0  0
    2.3531    2.8694    3.0075 H   0  0  0  0  0  0  0  0  0  0  0  0
   -3.6204    2.3343   -0.1962 H   0  0  0  0  0  0  0  0  0  0  0  0
   -1.3967   -1.3372   -0.8038 H   0  0  0  0  0  0  0  0  0  0  0  0
   -5.5485    1.0409    0.6734 H   0  0  0  0  0  0  0  0  0  0  0  0
   -3.3383   -2.6496    0.0770 H   0  0  0  0  0  0  0  0  0  0  0  0
   -7.4325   -1.9177    1.5740 H   0  0  0  0  0  0  0  0  0  0  0  0
   -6.6164   -0.3607    2.1147 H   0  0  0  0  0  0  0  0  0  0  0  0
   -7.2101   -0.5307    0.3860 H   0  0  0  0  0  0  0  0  0  0  0  0
  1  2  2  0  0  0  0
  3  1  1  0  0  0  0
  3  8  2  0  0  0  0
  4  1  1  0  0  0  0
  4  9  1  0  0  0  0
  4 27  1  1  0  0  0
  5  2  1  0  0  0  0
  5 13  2  0  0  0  0
  6  2  1  0  0  0  0
  6 14  1  0  0  0  0
  6 15  1  0  0  0  0
  7  3  1  0  0  0  0
  7  6  1  0  0  0  0
 10  9  1  0  0  0  0
 10 16  2  0  0  0  0
 10 17  1  0  0  0  0
 11  9  2  0  0  0  0
 11 18  1  0  0  0  0
 11 28  1  0  0  0  0
 12  4  1  0  0  0  0
 12 13  1  0  0  0  0
 12 29  1  0  0  0  0
 12 30  1  0  0  0  0
 13 19  1  0  0  0  0
 14 31  1  0  0  0  0
 14 32  1  0  0  0  0
 14 33  1  0  0  0  0
 15 35  1  0  0  0  0
 15 36  1  0  0  0  0
 17 21  2  0  0  0  0
 18 16  1  0  0  0  0
 18 37  1  0  0  0  0
 19 38  1  0  0  0  0
 20 17  1  0  0  0  0
 20 22  2  0  0  0  0
 20 39  1  0  0  0  0
 21 40  1  0  0  0  0
 23 21  1  0  0  0  0
 23 24  2  0  0  0  0
 23 42  1  0  0  0  0
 24 22  1  0  0  0  0
 24 25  1  0  0  0  0
 25 26  1  0  0  0  0
 26 43  1  0  0  0  0
 26 44  1  0  0  0  0
 26 45  1  0  0  0  0
 34 15  1  0  0  0  0
 41 22  1  0  0  0  0
M  END
$$$$
124.mol
 OpenBabel03061408243D

 42 44  0  0  0  0  0  0  0  0999 V2000
    1.2616   -0.2711   -0.6465 C   0  0  0  0  0  0  0  0  0  0  0  0
    2.2523   -0.1640    0.2990 C   0  0  0  0  0  0  0  0  0  0  0  0
    1.6140    0.5961   -1.7831 C   0  0  0  0  0  0  0  0  0  0  0  0
    0.0843   -1.1482   -0.4826 C   0  0  2  0  0  0  0  0  0  0  0  0
    2.2979   -0.8355    1.5146 N   0  0  0  0  0  0  0  0  0  0  0  0
    3.3081    0.8306   -0.1796 C   0  0  0  0  0  0  0  0  0  0  0  0
    2.8167    1.2426   -1.5010 O   0  0  0  0  0  0  0  0  0  0  0  0
    1.1121    0.8417   -2.8718 O   0  0  0  0  0  0  0  0  0  0  0  0
   -1.1809   -0.3951   -0.1969 C   0  0  0  0  0  0  0  0  0  0  0  0
    0.3480   -2.1879    0.6211 C   0  0  0  0  0  0  0  0  0  0  0  0
    1.3652   -1.7582    1.6502 C   0  0  0  0  0  0  0  0  0  0  0  0
    4.6668    0.1869   -0.3654 C   0  0  0  0  0  0  0  0  0  0  0  0
    3.3684    2.0606    0.7039 C   0  0  0  0  0  0  0  0  0  0  0  0
   -2.4273   -1.0189   -0.4454 C   0  0  0  0  0  0  0  0  0  0  0  0
   -1.1706    0.9016    0.3044 C   0  0  0  0  0  0  0  0  0  0  0  0
    1.3683   -2.4212    2.8519 O   0  0  0  0  0  0  0  0  0  0  0  0
   -3.6274   -0.3458   -0.2096 C   0  0  0  0  0  0  0  0  0  0  0  0
   -2.3637   -2.3311   -0.8893 O   0  0  0  0  0  0  0  0  0  0  0  0
   -2.3839    1.5748    0.5459 C   0  0  0  0  0  0  0  0  0  0  0  0
   -3.6096    0.9577    0.2873 C   0  0  0  0  0  0  0  0  0  0  0  0
   -2.2394    2.8529    1.0540 O   0  0  0  0  0  0  0  0  0  0  0  0
   -3.5270   -2.8149   -1.5526 C   0  0  0  0  0  0  0  0  0  0  0  0
   -3.4382    3.6026    1.2092 C   0  0  0  0  0  0  0  0  0  0  0  0
   -0.0814   -1.7155   -1.4491 H   0  0  0  0  0  0  0  0  0  0  0  0
   -0.6249   -2.4403    1.1215 H   0  0  0  0  0  0  0  0  0  0  0  0
    0.7398   -3.1294    0.1471 H   0  0  0  0  0  0  0  0  0  0  0  0
    5.3735    0.9286   -0.8096 H   0  0  0  0  0  0  0  0  0  0  0  0
    5.0560   -0.1508    0.6246 H   0  0  0  0  0  0  0  0  0  0  0  0
    4.5943   -0.6895   -1.0523 H   0  0  0  0  0  0  0  0  0  0  0  0
    4.0639    2.8095    0.2544 H   0  0  0  0  0  0  0  0  0  0  0  0
    3.7353    1.7720    1.7176 H   0  0  0  0  0  0  0  0  0  0  0  0
    2.3570    2.5238    0.7962 H   0  0  0  0  0  0  0  0  0  0  0  0
[truncated: 465,231 more chars]
