# Supplementary material for: In Silico Discovery of Novel Potent Antioxidants on the Basis of Pulvinic Acid and Coumarine Derivatives and Their Experimental Evaluation
Source: PLoS One. 2015 Oct 16;10(10):e0140602. doi: 10.1371/journal.pone.0140602 (PMC4608598; doi:10.1371/journal.pone.0140602)
Supplement: S2 File — (SDF) [file pone.0140602.s002.sdf]

1.mol
 OpenBabel03201414153D

 45 47  0  0  0  0  0  0  0  0999 V2000
   -4.7996    0.9989   -0.0617 C   0  0  0  0  0  0  0  0  0  0  0  0
   -3.5913   -0.1128   -0.5095 S   0  0  0  0  0  0  0  0  0  0  0  0
   -2.5258   -0.2436    0.9036 C   0  0  0  0  0  0  0  0  0  0  0  0
   -4.8204    1.5910    1.1565 N   0  0  0  0  0  0  0  0  0  0  0  0
   -5.7756    1.2596   -1.0525 C   0  0  0  0  0  0  0  0  0  0  0  0
   -1.5215   -1.3082    0.5975 C   0  0  0  0  0  0  0  0  0  0  0  0
   -5.8172    2.4573    1.4116 C   0  0  0  0  0  0  0  0  0  0  0  0
   -6.7975    2.1603   -0.7641 C   0  0  0  0  0  0  0  0  0  0  0  0
   -6.8284    2.7770    0.4892 C   0  0  0  0  0  0  0  0  0  0  0  0
   -0.4825   -0.9667   -0.2538 N   0  0  0  0  0  0  0  0  0  0  0  0
   -1.6469   -2.5505    1.1698 C   0  0  0  0  0  0  0  0  0  0  0  0
    0.4328   -1.9173   -0.5442 C   0  0  0  0  0  0  0  0  0  0  0  0
   -0.6605   -3.5831    0.8803 C   0  0  0  0  0  0  0  0  0  0  0  0
    0.3900   -3.2119    0.0059 N   0  0  0  0  0  0  0  0  0  0  0  0
    1.4607   -1.6536   -1.4775 N   0  0  0  0  0  0  0  0  0  0  0  0
    1.7077   -0.3087   -1.9593 C   0  0  0  0  0  0  0  0  0  0  0  0
   -0.6544   -4.7429    1.3272 O   0  0  0  0  0  0  0  0  0  0  0  0
    3.1251    0.0083   -1.9870 N   0  0  0  0  0  0  0  0  0  0  0  0
    0.8361    0.5080   -2.4543 N   0  0  0  0  0  0  0  0  0  0  0  0
    3.7000    0.5248   -0.8013 C   0  0  0  0  0  0  0  0  0  0  0  0
    5.0583    0.9008   -0.8361 C   0  0  0  0  0  0  0  0  0  0  0  0
    2.9916    0.6173    0.4166 C   0  0  0  0  0  0  0  0  0  0  0  0
    5.6837    1.3330    0.3431 C   0  0  0  0  0  0  0  0  0  0  0  0
    3.6390    1.0454    1.5699 C   0  0  0  0  0  0  0  0  0  0  0  0
    7.0158    1.6681    0.1903 O   0  0  0  0  0  0  0  0  0  0  0  0
    4.9848    1.4045    1.5539 C   0  0  0  0  0  0  0  0  0  0  0  0
    7.6840    2.1325    1.3578 C   0  0  0  0  0  0  0  0  0  0  0  0
   -2.0283    0.7383    1.1084 H   0  0  0  0  0  0  0  0  0  0  0  0
   -3.1115   -0.5229    1.8150 H   0  0  0  0  0  0  0  0  0  0  0  0
   -5.7179    0.7560   -2.0275 H   0  0  0  0  0  0  0  0  0  0  0  0
   -5.7976    2.9185    2.4156 H   0  0  0  0  0  0  0  0  0  0  0  0
   -7.5697    2.3825   -1.5152 H   0  0  0  0  0  0  0  0  0  0  0  0
   -7.6173    3.4924    0.7524 H   0  0  0  0  0  0  0  0  0  0  0  0
   -2.4661   -2.8274    1.8443 H   0  0  0  0  0  0  0  0  0  0  0  0
    1.0711   -3.8995   -0.2320 H   0  0  0  0  0  0  0  0  0  0  0  0
    2.2736   -2.2331   -1.4034 H   0  0  0  0  0  0  0  0  0  0  0  0
    3.3799    0.5355   -2.8025 H   0  0  0  0  0  0  0  0  0  0  0  0
   -0.1196    0.2288   -2.4845 H   0  0  0  0  0  0  0  0  0  0  0  0
    5.6451    0.8599   -1.7654 H   0  0  0  0  0  0  0  0  0  0  0  0
    1.9196    0.3731    0.4624 H   0  0  0  0  0  0  0  0  0  0  0  0
    3.0738    1.1091    2.5129 H   0  0  0  0  0  0  0  0  0  0  0  0
    5.4751    1.7408    2.4766 H   0  0  0  0  0  0  0  0  0  0  0  0
    8.7210    2.3474    0.9944 H   0  0  0  0  0  0  0  0  0  0  0  0
    7.6985    1.3401    2.1450 H   0  0  0  0  0  0  0  0  0  0  0  0
    7.2013    3.0621    1.7458 H   0  0  0  0  0  0  0  0  0  0  0  0
  1  4  2  0  0  0  0
  1  5  1  0  0  0  0
  2  1  1  0  0  0  0
  2  3  1  0  0  0  0
  3  6  1  0  0  0  0
  3 28  1  0  0  0  0
  3 29  1  0  0  0  0
  4  7  1  0  0  0  0
  5 30  1  0  0  0  0
  6 10  1  0  0  0  0
  6 11  2  0  0  0  0
  7  9  2  0  0  0  0
  7 31  1  0  0  0  0
  8  5  2  0  0  0  0
  8 32  1  0  0  0  0
  9  8  1  0  0  0  0
  9 33  1  0  0  0  0
 10 12  2  0  0  0  0
 11 34  1  0  0  0  0
 12 14  1  0  0  0  0
 12 15  1  0  0  0  0
 13 17  2  0  0  0  0
 13 11  1  0  0  0  0
 14 13  1  0  0  0  0
 14 35  1  0  0  0  0
 15 16  1  0  0  0  0
 15 36  1  0  0  0  0
 16 18  1  0  0  0  0
 16 19  2  0  0  0  0
 18 20  1  0  0  0  0
 18 37  1  0  0  0  0
 19 38  1  0  0  0  0
 20 21  2  0  0  0  0
 20 22  1  0  0  0  0
 21 23  1  0  0  0  0
 21 39  1  0  0  0  0
 22 40  1  0  0  0  0
 23 25  1  0  0  0  0
 23 26  2  0  0  0  0
 24 22  2  0  0  0  0
 24 41  1  0  0  0  0
 25 27  1  0  0  0  0
 26 24  1  0  0  0  0
 26 42  1  0  0  0  0
 27 43  1  0  0  0  0
 27 44  1  0  0  0  0
 27 45  1  0  0  0  0
M  END
$$$$
2.mol
 OpenBabel03201414153D

 33 35  0  0  0  0  0  0  0  0999 V2000
   -0.6128   -1.8276    0.0519 C   0  0  0  0  0  0  0  0  0  0  0  0
   -2.0610   -2.4203    0.2224 S   0  0  0  0  0  0  0  0  0  0  0  0
   -0.1579   -0.4988    0.2819 N   0  0  0  0  0  0  0  0  0  0  0  0
    0.5086   -2.5816   -0.3463 N   0  0  0  0  0  0  0  0  0  0  0  0
   -0.9504    0.5725    0.7678 C   0  0  0  0  0  0  0  0  0  0  0  0
    1.2692   -0.4296    0.1114 C   0  0  0  0  0  0  0  0  0  0  0  0
    1.6934   -1.8121   -0.3231 C   0  0  0  0  0  0  0  0  0  0  0  0
   -0.4316    1.4142    1.5138 O   0  0  0  0  0  0  0  0  0  0  0  0
   -2.3631    0.6817    0.3254 C   0  0  0  0  0  0  0  0  0  0  0  0
    2.0333    0.6714    0.2606 C   0  0  0  0  0  0  0  0  0  0  0  0
   -2.6909    0.6917   -1.0350 C   0  0  0  0  0  0  0  0  0  0  0  0
   -3.3562    0.8689    1.2945 C   0  0  0  0  0  0  0  0  0  0  0  0
   -4.0096    0.8793   -1.4333 C   0  0  0  0  0  0  0  0  0  0  0  0
   -4.6809    1.0470    0.9110 C   0  0  0  0  0  0  0  0  0  0  0  0
   -5.0111    1.0514   -0.4577 C   0  0  0  0  0  0  0  0  0  0  0  0
   -6.2968    1.2275   -0.8392 F   0  0  0  0  0  0  0  0  0  0  0  0
    2.8059   -2.2516   -0.6153 O   0  0  0  0  0  0  0  0  0  0  0  0
    3.4634    0.7850    0.0678 C   0  0  0  0  0  0  0  0  0  0  0  0
    3.9659    1.9711   -0.5286 C   0  0  0  0  0  0  0  0  0  0  0  0
    4.3939   -0.1762    0.4862 C   0  0  0  0  0  0  0  0  0  0  0  0
    5.2714    2.2102   -0.7285 N   0  0  0  0  0  0  0  0  0  0  0  0
    5.7548    0.0655    0.2921 C   0  0  0  0  0  0  0  0  0  0  0  0
    6.1465    1.2676   -0.3209 C   0  0  0  0  0  0  0  0  0  0  0  0
    0.4476   -3.5429   -0.5812 H   0  0  0  0  0  0  0  0  0  0  0  0
    1.5493    1.6291    0.5517 H   0  0  0  0  0  0  0  0  0  0  0  0
   -1.9087    0.5555   -1.7977 H   0  0  0  0  0  0  0  0  0  0  0  0
   -3.0852    0.8760    2.3623 H   0  0  0  0  0  0  0  0  0  0  0  0
   -4.2792    0.8900   -2.4993 H   0  0  0  0  0  0  0  0  0  0  0  0
   -5.4705    1.1846    1.6639 H   0  0  0  0  0  0  0  0  0  0  0  0
    3.2739    2.7642   -0.8663 H   0  0  0  0  0  0  0  0  0  0  0  0
    4.0572   -1.1135    0.9556 H   0  0  0  0  0  0  0  0  0  0  0  0
    6.5062   -0.6704    0.6076 H   0  0  0  0  0  0  0  0  0  0  0  0
    7.2131    1.4962   -0.4972 H   0  0  0  0  0  0  0  0  0  0  0  0
  1  3  1  0  0  0  0
  1  4  1  0  0  0  0
  2  1  2  0  0  0  0
  3  5  1  0  0  0  0
  3  6  1  0  0  0  0
  4 24  1  0  0  0  0
  5  8  2  0  0  0  0
  5  9  1  0  0  0  0
  6  7  1  0  0  0  0
  6 10  2  0  0  0  0
  7 17  2  0  0  0  0
  7  4  1  0  0  0  0
  9 11  1  0  0  0  0
  9 12  2  0  0  0  0
 10 18  1  0  0  0  0
 10 25  1  0  0  0  0
 11 13  2  0  0  0  0
 11 26  1  0  0  0  0
 12 27  1  0  0  0  0
 13 15  1  0  0  0  0
 13 28  1  0  0  0  0
 14 12  1  0  0  0  0
 14 29  1  0  0  0  0
 15 16  1  0  0  0  0
 15 14  2  0  0  0  0
 18 19  1  0  0  0  0
 18 20  2  0  0  0  0
 19 21  2  0  0  0  0
 19 30  1  0  0  0  0
 20 31  1  0  0  0  0
 21 23  1  0  0  0  0
 22 20  1  0  0  0  0
 22 32  1  0  0  0  0
 23 22  2  0  0  0  0
 23 33  1  0  0  0  0
M  END
$$$$
3.mol
 OpenBabel03201414153D

 31 33  0  0  0  0  0  0  0  0999 V2000
   -5.0672    0.7449   -0.1042 C   0  0  0  0  0  0  0  0  0  0  0  0
   -6.3654    1.1255   -0.1612 F   0  0  0  0  0  0  0  0  0  0  0  0
   -4.2018    1.3381    0.8319 C   0  0  0  0  0  0  0  0  0  0  0  0
   -4.5856   -0.2436   -0.9807 C   0  0  0  0  0  0  0  0  0  0  0  0
   -2.8708    0.9447    0.8918 C   0  0  0  0  0  0  0  0  0  0  0  0
   -3.2525   -0.6299   -0.9242 C   0  0  0  0  0  0  0  0  0  0  0  0
   -2.3780   -0.0411    0.0123 C   0  0  0  0  0  0  0  0  0  0  0  0
   -1.0057   -0.4364    0.0667 N   0  0  0  0  0  0  0  0  0  0  0  0
   -0.7087   -1.8249    0.1139 C   0  0  0  0  0  0  0  0  0  0  0  0
    0.0107    0.5383    0.0958 C   0  0  0  0  0  0  0  0  0  0  0  0
   -1.5997   -2.6966    0.0701 O   0  0  0  0  0  0  0  0  0  0  0  0
    0.6309   -2.2235    0.2213 N   0  0  0  0  0  0  0  0  0  0  0  0
    1.4320    0.0917    0.0919 C   0  0  0  0  0  0  0  0  0  0  0  0
   -0.2837    1.7470    0.1133 O   0  0  0  0  0  0  0  0  0  0  0  0
    1.7205   -1.3459    0.2447 C   0  0  0  0  0  0  0  0  0  0  0  0
    2.8505   -1.8378    0.3914 O   0  0  0  0  0  0  0  0  0  0  0  0
    2.3700    1.0624   -0.0500 C   0  0  0  0  0  0  0  0  0  0  0  0
    3.7868    0.9791   -0.1268 C   0  0  0  0  0  0  0  0  0  0  0  0
    4.4464   -0.2604   -0.1299 O   0  0  0  0  0  0  0  0  0  0  0  0
    4.7319    2.0052   -0.2135 C   0  0  0  0  0  0  0  0  0  0  0  0
    5.7981    0.0111   -0.2184 C   0  0  0  0  0  0  0  0  0  0  0  0
    6.0217    1.3808   -0.2699 C   0  0  0  0  0  0  0  0  0  0  0  0
   -4.5835    2.1119    1.5139 H   0  0  0  0  0  0  0  0  0  0  0  0
   -5.2683   -0.7082   -1.7071 H   0  0  0  0  0  0  0  0  0  0  0  0
   -2.1981    1.4310    1.6170 H   0  0  0  0  0  0  0  0  0  0  0  0
   -2.8924   -1.4226   -1.6003 H   0  0  0  0  0  0  0  0  0  0  0  0
    0.7999   -3.2055    0.2963 H   0  0  0  0  0  0  0  0  0  0  0  0
    2.0032    2.1140   -0.1267 H   0  0  0  0  0  0  0  0  0  0  0  0
    4.5332    3.0745   -0.2338 H   0  0  0  0  0  0  0  0  0  0  0  0
    6.4354   -0.8713   -0.2304 H   0  0  0  0  0  0  0  0  0  0  0  0
    6.9784    1.8912   -0.3394 H   0  0  0  0  0  0  0  0  0  0  0  0
  1  3  2  0  0  0  0
  1  4  1  0  0  0  0
  2  1  1  0  0  0  0
  3  5  1  0  0  0  0
  3 23  1  0  0  0  0
  4 24  1  0  0  0  0
  5  7  2  0  0  0  0
  5 25  1  0  0  0  0
  6  4  2  0  0  0  0
  6 26  1  0  0  0  0
  7  8  1  0  0  0  0
  7  6  1  0  0  0  0
  8  9  1  0  0  0  0
  8 10  1  0  0  0  0
  9 11  2  0  0  0  0
  9 12  1  0  0  0  0
 10 14  2  0  0  0  0
 12 15  1  0  0  0  0
 12 27  1  0  0  0  0
 13 10  1  0  0  0  0
 13 17  2  0  0  0  0
 15 16  2  0  0  0  0
 15 13  1  0  0  0  0
 17 18  1  0  0  0  0
 17 28  1  0  0  0  0
 18 19  1  0  0  0  0
 18 20  2  0  0  0  0
 19 21  1  0  0  0  0
 20 29  1  0  0  0  0
 21 22  2  0  0  0  0
 21 30  1  0  0  0  0
 22 20  1  0  0  0  0
 22 31  1  0  0  0  0
M  END
$$$$
4.mol
 OpenBabel03201414153D

 45 47  0  0  0  0  0  0  0  0999 V2000
   -6.7246   -1.1283    0.1156 C   0  0  0  0  0  0  0  0  0  0  0  0
   -7.9683   -1.6622    0.1499 F   0  0  0  0  0  0  0  0  0  0  0  0
   -5.9116   -1.3133   -1.0167 C   0  0  0  0  0  0  0  0  0  0  0  0
   -6.2471   -0.3886    1.2122 C   0  0  0  0  0  0  0  0  0  0  0  0
   -4.6369   -0.7622   -1.0523 C   0  0  0  0  0  0  0  0  0  0  0  0
   -4.9693    0.1549    1.1776 C   0  0  0  0  0  0  0  0  0  0  0  0
   -4.1480   -0.0247    0.0455 C   0  0  0  0  0  0  0  0  0  0  0  0
   -2.8316    0.5314    0.0133 N   0  0  0  0  0  0  0  0  0  0  0  0
   -2.6733    1.8994    0.3590 C   0  0  0  0  0  0  0  0  0  0  0  0
   -1.7367   -0.2629   -0.3797 C   0  0  0  0  0  0  0  0  0  0  0  0
   -3.6283    2.6073    0.7345 O   0  0  0  0  0  0  0  0  0  0  0  0
   -1.3967    2.4742    0.2612 N   0  0  0  0  0  0  0  0  0  0  0  0
   -0.3662    0.3260   -0.3273 C   0  0  0  0  0  0  0  0  0  0  0  0
   -1.9174   -1.4362   -0.7490 O   0  0  0  0  0  0  0  0  0  0  0  0
   -0.2415    1.7799   -0.1066 C   0  0  0  0  0  0  0  0  0  0  0  0
    0.8104    2.4333   -0.2076 O   0  0  0  0  0  0  0  0  0  0  0  0
    0.6668   -0.5408   -0.4494 C   0  0  0  0  0  0  0  0  0  0  0  0
    2.0973   -0.3047   -0.4381 C   0  0  0  0  0  0  0  0  0  0  0  0
    2.8945   -1.1952    0.3014 C   0  0  0  0  0  0  0  0  0  0  0  0
    2.7069    0.7139   -1.1824 C   0  0  0  0  0  0  0  0  0  0  0  0
    4.2825   -1.0370    0.3256 C   0  0  0  0  0  0  0  0  0  0  0  0
    4.0904    0.8678   -1.1724 C   0  0  0  0  0  0  0  0  0  0  0  0
    5.0075   -1.8680    1.1677 O   0  0  0  0  0  0  0  0  0  0  0  0
    4.8876    0.0034   -0.4105 C   0  0  0  0  0  0  0  0  0  0  0  0
    5.8882   -2.7600    0.4802 C   0  0  0  0  0  0  0  0  0  0  0  0
    6.2604    0.1407   -0.5069 O   0  0  0  0  0  0  0  0  0  0  0  0
    6.8941    0.5268    0.7305 C   0  0  0  0  0  0  0  0  0  0  0  0
    8.3783    0.5272    0.4538 C   0  0  0  0  0  0  0  0  0  0  0  0
   -6.2896   -1.8943   -1.8706 H   0  0  0  0  0  0  0  0  0  0  0  0
   -6.8894   -0.2424    2.0930 H   0  0  0  0  0  0  0  0  0  0  0  0
   -4.0025   -0.9308   -1.9377 H   0  0  0  0  0  0  0  0  0  0  0  0
   -4.6150    0.7526    2.0335 H   0  0  0  0  0  0  0  0  0  0  0  0
   -1.3304    3.4511    0.4626 H   0  0  0  0  0  0  0  0  0  0  0  0
    0.4024   -1.6202   -0.5545 H   0  0  0  0  0  0  0  0  0  0  0  0
    2.4374   -2.0124    0.8804 H   0  0  0  0  0  0  0  0  0  0  0  0
    2.0888    1.4101   -1.7724 H   0  0  0  0  0  0  0  0  0  0  0  0
    4.5694    1.6672   -1.7576 H   0  0  0  0  0  0  0  0  0  0  0  0
    6.3705   -3.3395    1.3064 H   0  0  0  0  0  0  0  0  0  0  0  0
    6.6471   -2.1818   -0.1022 H   0  0  0  0  0  0  0  0  0  0  0  0
    5.3079   -3.4357   -0.1926 H   0  0  0  0  0  0  0  0  0  0  0  0
    6.5288    1.5474    1.0164 H   0  0  0  0  0  0  0  0  0  0  0  0
    6.6224   -0.2103    1.5314 H   0  0  0  0  0  0  0  0  0  0  0  0
    8.7185   -0.4924    0.1523 H   0  0  0  0  0  0  0  0  0  0  0  0
    8.6234    1.2372   -0.3719 H   0  0  0  0  0  0  0  0  0  0  0  0
    8.9219    0.8374    1.3776 H   0  0  0  0  0  0  0  0  0  0  0  0
  1  3  1  0  0  0  0
  1  4  2  0  0  0  0
  2  1  1  0  0  0  0
  3  5  2  0  0  0  0
  3 29  1  0  0  0  0
  4 30  1  0  0  0  0
  5  7  1  0  0  0  0
  5 31  1  0  0  0  0
  6  4  1  0  0  0  0
  6 32  1  0  0  0  0
  7  8  1  0  0  0  0
  7  6  2  0  0  0  0
  8  9  1  0  0  0  0
  8 10  1  0  0  0  0
  9 11  2  0  0  0  0
  9 12  1  0  0  0  0
 10 14  2  0  0  0  0
 12 15  1  0  0  0  0
 12 33  1  0  0  0  0
 13 10  1  0  0  0  0
 13 17  2  0  0  0  0
 15 16  2  0  0  0  0
 15 13  1  0  0  0  0
 17 18  1  0  0  0  0
 17 34  1  0  0  0  0
 18 19  2  0  0  0  0
 18 20  1  0  0  0  0
 19 21  1  0  0  0  0
 19 35  1  0  0  0  0
 20 36  1  0  0  0  0
 21 23  1  0  0  0  0
 21 24  2  0  0  0  0
 22 20  2  0  0  0  0
 22 37  1  0  0  0  0
 23 25  1  0  0  0  0
 24 26  1  0  0  0  0
 24 22  1  0  0  0  0
 25 38  1  0  0  0  0
 25 39  1  0  0  0  0
 25 40  1  0  0  0  0
 26 27  1  0  0  0  0
 27 28  1  0  0  0  0
 27 41  1  0  0  0  0
 27 42  1  0  0  0  0
 28 43  1  0  0  0  0
 28 44  1  0  0  0  0
 28 45  1  0  0  0  0
M  END
$$$$
5.mol
 OpenBabel03201414153D

 54 56  0  0  0  0  0  0  0  0999 V2000
   -4.8287   -0.1462   -0.6584 C   0  0  0  0  0  0  0  0  0  0  0  0
   -5.6906   -0.1482   -1.7452 O   0  0  0  0  0  0  0  0  0  0  0  0
   -6.2174    1.1425   -2.0632 C   0  0  0  0  0  0  0  0  0  0  0  0
   -5.2858    0.0512    0.6595 C   0  0  0  0  0  0  0  0  0  0  0  0
   -3.4846   -0.4626   -0.8934 C   0  0  0  0  0  0  0  0  0  0  0  0
   -6.5800    0.4554    0.9437 O   0  0  0  0  0  0  0  0  0  0  0  0
   -4.3898   -0.0562    1.7332 C   0  0  0  0  0  0  0  0  0  0  0  0
   -2.6008   -0.5604    0.1849 C   0  0  0  0  0  0  0  0  0  0  0  0
   -7.5779   -0.5207    0.6312 C   0  0  0  0  0  0  0  0  0  0  0  0
   -3.0521   -0.3562    1.4934 C   0  0  0  0  0  0  0  0  0  0  0  0
   -1.1811   -0.9170   -0.1078 C   0  0  0  0  0  0  0  0  0  0  0  0
   -0.8869   -1.7743   -0.9608 O   0  0  0  0  0  0  0  0  0  0  0  0
   -0.2173   -0.2128    0.6044 N   0  0  0  0  0  0  0  0  0  0  0  0
    1.1696   -0.4053    0.5340 C   0  0  0  0  0  0  0  0  0  0  0  0
    1.9484    0.7381    1.1613 C   0  0  0  0  0  0  0  0  0  0  0  0
    1.7873   -1.4948    0.0214 C   0  0  0  0  0  0  0  0  0  0  0  0
    2.1940    0.7192    2.3848 O   0  0  0  0  0  0  0  0  0  0  0  0
    2.2635    1.8294    0.3740 N   0  0  0  0  0  0  0  0  0  0  0  0
    3.2203   -1.7083   -0.0261 C   0  0  0  0  0  0  0  0  0  0  0  0
    3.0809    2.8997    0.9140 C   0  0  0  0  0  0  0  0  0  0  0  0
    2.1280    1.8265   -1.0663 C   0  0  0  0  0  0  0  0  0  0  0  0
    4.4237    3.0743    0.2035 C   0  0  0  0  0  0  0  0  0  0  0  0
    3.4525    1.9831   -1.8171 C   0  0  0  0  0  0  0  0  0  0  0  0
    4.2410    3.1655   -1.2964 C   0  0  0  0  0  0  0  0  0  0  0  0
    3.7950   -2.2465   -1.2049 C   0  0  0  0  0  0  0  0  0  0  0  0
    4.0708   -1.4708    1.0632 C   0  0  0  0  0  0  0  0  0  0  0  0
    5.1032   -2.5208   -1.3395 N   0  0  0  0  0  0  0  0  0  0  0  0
    5.4306   -1.7582    0.9379 C   0  0  0  0  0  0  0  0  0  0  0  0
    5.9015   -2.2777   -0.2800 C   0  0  0  0  0  0  0  0  0  0  0  0
   -6.8983    0.9412   -2.9274 H   0  0  0  0  0  0  0  0  0  0  0  0
   -5.3924    1.8332   -2.3602 H   0  0  0  0  0  0  0  0  0  0  0  0
   -6.7825    1.5563   -1.1926 H   0  0  0  0  0  0  0  0  0  0  0  0
   -3.1354   -0.6501   -1.9215 H   0  0  0  0  0  0  0  0  0  0  0  0
   -4.7572    0.1029    2.7580 H   0  0  0  0  0  0  0  0  0  0  0  0
   -8.5352   -0.0092    0.9015 H   0  0  0  0  0  0  0  0  0  0  0  0
   -7.4270   -1.4360    1.2523 H   0  0  0  0  0  0  0  0  0  0  0  0
   -7.5490   -0.7740   -0.4565 H   0  0  0  0  0  0  0  0  0  0  0  0
   -2.3641   -0.4548    2.3475 H   0  0  0  0  0  0  0  0  0  0  0  0
   -0.5287    0.4663    1.2641 H   0  0  0  0  0  0  0  0  0  0  0  0
    1.1895   -2.3141   -0.4259 H   0  0  0  0  0  0  0  0  0  0  0  0
    3.2614    2.7157    2.0111 H   0  0  0  0  0  0  0  0  0  0  0  0
    2.4881    3.8541    0.8083 H   0  0  0  0  0  0  0  0  0  0  0  0
    1.4579    2.6946   -1.3369 H   0  0  0  0  0  0  0  0  0  0  0  0
    1.6258    0.8791   -1.4094 H   0  0  0  0  0  0  0  0  0  0  0  0
    5.0999    2.2154    0.4509 H   0  0  0  0  0  0  0  0  0  0  0  0
    4.9051    4.0092    0.5902 H   0  0  0  0  0  0  0  0  0  0  0  0
    3.2227    2.1225   -2.9048 H   0  0  0  0  0  0  0  0  0  0  0  0
    4.0614    1.0475   -1.7148 H   0  0  0  0  0  0  0  0  0  0  0  0
    3.7023    4.1163   -1.5507 H   0  0  0  0  0  0  0  0  0  0  0  0
    5.2426    3.2017   -1.7983 H   0  0  0  0  0  0  0  0  0  0  0  0
    3.1613   -2.4661   -2.0836 H   0  0  0  0  0  0  0  0  0  0  0  0
    3.6668   -1.0675    2.0068 H   0  0  0  0  0  0  0  0  0  0  0  0
    6.1207   -1.5865    1.7742 H   0  0  0  0  0  0  0  0  0  0  0  0
    6.9703   -2.5180   -0.4204 H   0  0  0  0  0  0  0  0  0  0  0  0
  1  4  2  0  0  0  0
  1  5  1  0  0  0  0
  2  1  1  0  0  0  0
  2  3  1  0  0  0  0
  3 30  1  0  0  0  0
  3 31  1  0  0  0  0
  3 32  1  0  0  0  0
  4  6  1  0  0  0  0
  4  7  1  0  0  0  0
  5 33  1  0  0  0  0
  6  9  1  0  0  0  0
  7 10  2  0  0  0  0
  7 34  1  0  0  0  0
  8  5  2  0  0  0  0
  8 11  1  0  0  0  0
  9 35  1  0  0  0  0
  9 36  1  0  0  0  0
  9 37  1  0  0  0  0
 10  8  1  0  0  0  0
 10 38  1  0  0  0  0
 11 12  2  0  0  0  0
 11 13  1  0  0  0  0
 13 14  1  0  0  0  0
 13 39  1  0  0  0  0
 14 15  1  0  0  0  0
 14 16  2  0  0  0  0
 15 17  2  0  0  0  0
 15 18  1  0  0  0  0
 16 19  1  0  0  0  0
 16 40  1  0  0  0  0
 18 20  1  0  0  0  0
 18 21  1  0  0  0  0
 19 25  1  0  0  0  0
 19 26  2  0  0  0  0
 20 22  1  0  0  0  0
 20 41  1  0  0  0  0
 20 42  1  0  0  0  0
 21 43  1  0  0  0  0
 21 44  1  0  0  0  0
 22 24  1  0  0  0  0
 22 45  1  0  0  0  0
 22 46  1  0  0  0  0
 23 21  1  0  0  0  0
 23 47  1  0  0  0  0
 23 48  1  0  0  0  0
 24 23  1  0  0  0  0
 24 49  1  0  0  0  0
 24 50  1  0  0  0  0
 25 27  2  0  0  0  0
 25 51  1  0  0  0  0
 26 52  1  0  0  0  0
 27 29  1  0  0  0  0
 28 26  1  0  0  0  0
 28 53  1  0  0  0  0
 29 28  2  0  0  0  0
 29 54  1  0  0  0  0
M  END
$$$$
6.mol
 OpenBabel03201414153D

 39 40  0  0  0  0  0  0  0  0999 V2000
   -2.5861    1.3095    0.0923 C   0  0  0  0  0  0  0  0  0  0  0  0
   -3.2840    2.6193    0.6396 S   0  0  0  0  0  0  0  0  0  0  0  0
   -3.2147    0.1299   -0.3752 N   0  0  0  0  0  0  0  0  0  0  0  0
   -1.1949    1.1380   -0.0624 N   0  0  0  0  0  0  0  0  0  0  0  0
   -2.2419   -0.8359   -0.7515 C   0  0  0  0  0  0  0  0  0  0  0  0
   -4.6399   -0.0558   -0.4365 C   0  0  0  0  0  0  0  0  0  0  0  0
   -0.9032   -0.1775   -0.5004 C   0  0  0  0  0  0  0  0  0  0  0  0
   -2.4697   -1.9607   -1.1987 O   0  0  0  0  0  0  0  0  0  0  0  0
   -5.2804   -0.6470    0.8202 C   0  0  0  0  0  0  0  0  0  0  0  0
    0.2849   -0.7801   -0.6950 C   0  0  0  0  0  0  0  0  0  0  0  0
    1.5888   -0.1913   -0.4803 C   0  0  0  0  0  0  0  0  0  0  0  0
    2.6362   -0.9936    0.0373 C   0  0  0  0  0  0  0  0  0  0  0  0
    1.8765    1.1429   -0.8021 C   0  0  0  0  0  0  0  0  0  0  0  0
    2.2926   -2.3005    0.3095 O   0  0  0  0  0  0  0  0  0  0  0  0
    3.9157   -0.4697    0.2573 C   0  0  0  0  0  0  0  0  0  0  0  0
    3.1383    1.6825   -0.5992 C   0  0  0  0  0  0  0  0  0  0  0  0
    3.3278   -3.1476    0.7978 C   0  0  0  0  0  0  0  0  0  0  0  0
    4.1557    0.8719   -0.0608 C   0  0  0  0  0  0  0  0  0  0  0  0
    5.3676    1.5036    0.1111 O   0  0  0  0  0  0  0  0  0  0  0  0
    6.4274    0.7163    0.6442 C   0  0  0  0  0  0  0  0  0  0  0  0
   -5.0095   -2.1207    0.9641 C   0  0  0  0  0  0  0  0  0  0  0  0
   -0.5442    1.6906    0.4432 H   0  0  0  0  0  0  0  0  0  0  0  0
   -4.8448   -0.7406   -1.3099 H   0  0  0  0  0  0  0  0  0  0  0  0
   -5.1062    0.9540   -0.6364 H   0  0  0  0  0  0  0  0  0  0  0  0
   -4.9271   -0.0983    1.7321 H   0  0  0  0  0  0  0  0  0  0  0  0
   -6.3866   -0.4734    0.7371 H   0  0  0  0  0  0  0  0  0  0  0  0
    0.2793   -1.8396   -1.0202 H   0  0  0  0  0  0  0  0  0  0  0  0
    1.0958    1.7739   -1.2570 H   0  0  0  0  0  0  0  0  0  0  0  0
    4.7146   -1.0991    0.6694 H   0  0  0  0  0  0  0  0  0  0  0  0
    3.3588    2.7284   -0.8549 H   0  0  0  0  0  0  0  0  0  0  0  0
    2.8152   -4.1366    0.9145 H   0  0  0  0  0  0  0  0  0  0  0  0
    3.7040   -2.7802    1.7832 H   0  0  0  0  0  0  0  0  0  0  0  0
    4.1614   -3.2199    0.0581 H   0  0  0  0  0  0  0  0  0  0  0  0
    7.2853    1.4348    0.6874 H   0  0  0  0  0  0  0  0  0  0  0  0
    6.6628   -0.1388   -0.0346 H   0  0  0  0  0  0  0  0  0  0  0  0
    6.1691    0.3486    1.6667 H   0  0  0  0  0  0  0  0  0  0  0  0
   -5.4711   -2.6911    0.1214 H   0  0  0  0  0  0  0  0  0  0  0  0
   -3.9113   -2.3274    0.9564 H   0  0  0  0  0  0  0  0  0  0  0  0
   -5.4365   -2.5004    1.9235 H   0  0  0  0  0  0  0  0  0  0  0  0
  1  3  1  0  0  0  0
  1  4  1  0  0  0  0
  2  1  2  0  0  0  0
  3  5  1  0  0  0  0
  3  6  1  0  0  0  0
  4 22  1  0  0  0  0
  5  8  2  0  0  0  0
  5  7  1  0  0  0  0
  6  9  1  0  0  0  0
  6 23  1  0  0  0  0
  6 24  1  0  0  0  0
  7  4  1  0  0  0  0
  7 10  2  0  0  0  0
  9 21  1  0  0  0  0
  9 25  1  0  0  0  0
  9 26  1  0  0  0  0
 10 11  1  0  0  0  0
 10 27  1  0  0  0  0
 11 12  2  0  0  0  0
 11 13  1  0  0  0  0
 12 14  1  0  0  0  0
 12 15  1  0  0  0  0
 13 28  1  0  0  0  0
 14 17  1  0  0  0  0
 15 18  2  0  0  0  0
 15 29  1  0  0  0  0
 16 13  2  0  0  0  0
 16 30  1  0  0  0  0
 17 31  1  0  0  0  0
 17 32  1  0  0  0  0
 17 33  1  0  0  0  0
 18 19  1  0  0  0  0
 18 16  1  0  0  0  0
 19 20  1  0  0  0  0
 20 34  1  0  0  0  0
 20 35  1  0  0  0  0
 20 36  1  0  0  0  0
 21 37  1  0  0  0  0
 21 38  1  0  0  0  0
 21 39  1  0  0  0  0
M  END
$$$$
7.mol
 OpenBabel03201414153D

 39 41  0  0  0  0  0  0  0  0999 V2000
    4.7836    0.6546   -0.9292 C   0  0  0  0  0  0  0  0  0  0  0  0
    4.1442    2.0091   -1.7365 Cl  0  0  0  0  0  0  0  0  0  0  0  0
    3.9790   -0.0757   -0.0194 C   0  0  0  0  0  0  0  0  0  0  0  0
    6.1076    0.2904   -1.1756 C   0  0  0  0  0  0  0  0  0  0  0  0
    2.6518    0.3136    0.2383 N   0  0  0  0  0  0  0  0  0  0  0  0
    4.5727   -1.1746    0.6457 C   0  0  0  0  0  0  0  0  0  0  0  0
    6.6571   -0.8126   -0.5268 C   0  0  0  0  0  0  0  0  0  0  0  0
    1.5406   -0.4331   -0.1542 C   0  0  0  0  0  0  0  0  0  0  0  0
    3.7017   -2.0682    1.7968 Cl  0  0  0  0  0  0  0  0  0  0  0  0
    5.8949   -1.5423    0.3802 C   0  0  0  0  0  0  0  0  0  0  0  0
    1.6759   -1.5428   -0.7144 O   0  0  0  0  0  0  0  0  0  0  0  0
    0.2388    0.1486    0.1513 C   0  0  0  0  0  0  0  0  0  0  0  0
   -0.0215    1.5528    1.0581 S   0  0  0  0  0  0  0  0  0  0  0  0
   -0.9833   -0.4153   -0.2577 C   0  0  0  0  0  0  0  0  0  0  0  0
   -1.7349    1.4716    0.9538 C   0  0  0  0  0  0  0  0  0  0  0  0
   -2.0953    0.3332    0.2142 N   0  0  0  0  0  0  0  0  0  0  0  0
   -1.1273   -1.5168   -1.0551 N   0  0  0  0  0  0  0  0  0  0  0  0
   -2.6679    2.5294    1.6193 S   0  0  0  0  0  0  0  0  0  0  0  0
   -3.4340   -0.0179   -0.1087 C   0  0  0  0  0  0  0  0  0  0  0  0
   -3.8493   -0.0698   -1.4585 C   0  0  0  0  0  0  0  0  0  0  0  0
   -4.3612   -0.3037    0.9114 C   0  0  0  0  0  0  0  0  0  0  0  0
   -5.1514   -0.4218   -1.7773 C   0  0  0  0  0  0  0  0  0  0  0  0
   -5.6717   -0.6497    0.5933 C   0  0  0  0  0  0  0  0  0  0  0  0
   -6.0675   -0.7120   -0.7475 C   0  0  0  0  0  0  0  0  0  0  0  0
   -7.3318   -1.0538   -1.1758 O   0  0  0  0  0  0  0  0  0  0  0  0
   -8.3037   -1.2783   -0.1588 C   0  0  0  0  0  0  0  0  0  0  0  0
    6.7142    0.8716   -1.8875 H   0  0  0  0  0  0  0  0  0  0  0  0
    2.5212    1.2563    0.5303 H   0  0  0  0  0  0  0  0  0  0  0  0
    7.6978   -1.1062   -0.7309 H   0  0  0  0  0  0  0  0  0  0  0  0
    6.3341   -2.4107    0.8963 H   0  0  0  0  0  0  0  0  0  0  0  0
   -0.3037   -2.0582   -1.2231 H   0  0  0  0  0  0  0  0  0  0  0  0
   -2.0152   -1.9493   -1.1454 H   0  0  0  0  0  0  0  0  0  0  0  0
   -3.1438    0.1752   -2.2693 H   0  0  0  0  0  0  0  0  0  0  0  0
   -4.0639   -0.2405    1.9710 H   0  0  0  0  0  0  0  0  0  0  0  0
   -5.4837   -0.4678   -2.8249 H   0  0  0  0  0  0  0  0  0  0  0  0
   -6.3822   -0.8623    1.4048 H   0  0  0  0  0  0  0  0  0  0  0  0
   -9.2365   -1.4974   -0.7380 H   0  0  0  0  0  0  0  0  0  0  0  0
   -8.4343   -0.3653    0.4711 H   0  0  0  0  0  0  0  0  0  0  0  0
   -8.0157   -2.1542    0.4716 H   0  0  0  0  0  0  0  0  0  0  0  0
  1  3  1  0  0  0  0
  1  4  2  0  0  0  0
  2  1  1  0  0  0  0
  3  5  1  0  0  0  0
  3  6  2  0  0  0  0
  4 27  1  0  0  0  0
  5  8  1  0  0  0  0
  5 28  1  0  0  0  0
  6  9  1  0  0  0  0
  6 10  1  0  0  0  0
  7  4  1  0  0  0  0
  7 29  1  0  0  0  0
  8 11  2  0  0  0  0
  8 12  1  0  0  0  0
 10  7  2  0  0  0  0
 10 30  1  0  0  0  0
 12 13  1  0  0  0  0
 12 14  2  0  0  0  0
 13 15  1  0  0  0  0
 14 17  1  0  0  0  0
 15 18  2  0  0  0  0
 15 16  1  0  0  0  0
 16 14  1  0  0  0  0
 16 19  1  0  0  0  0
 17 31  1  0  0  0  0
 17 32  1  0  0  0  0
 19 20  2  0  0  0  0
 19 21  1  0  0  0  0
 20 22  1  0  0  0  0
 20 33  1  0  0  0  0
 21 34  1  0  0  0  0
 22 24  2  0  0  0  0
 22 35  1  0  0  0  0
 23 21  2  0  0  0  0
 23 36  1  0  0  0  0
 24 25  1  0  0  0  0
 24 23  1  0  0  0  0
 25 26  1  0  0  0  0
 26 37  1  0  0  0  0
 26 38  1  0  0  0  0
 26 39  1  0  0  0  0
M  END
$$$$
8.mol
 OpenBabel03201414153D

 44 46  0  0  0  0  0  0  0  0999 V2000
   -0.4777   -1.0355    0.0924 C   0  0  0  0  0  0  0  0  0  0  0  0
    0.1205   -2.1248    0.0812 O   0  0  0  0  0  0  0  0  0  0  0  0
    0.3066    0.1637    0.1223 N   0  0  0  0  0  0  0  0  0  0  0  0
   -1.9250   -0.8817    0.0830 C   0  0  0  0  0  0  0  0  0  0  0  0
   -0.2971    1.4260    0.2035 C   0  0  0  0  0  0  0  0  0  0  0  0
    1.7307    0.0546    0.0546 C   0  0  0  0  0  0  0  0  0  0  0  0
   -2.5140    0.3485    0.1389 C   0  0  0  0  0  0  0  0  0  0  0  0
   -2.7246   -2.1366    0.0026 C   0  0  0  0  0  0  0  0  0  0  0  0
    0.4782    2.5652    0.2562 N   0  0  0  0  0  0  0  0  0  0  0  0
   -1.7106    1.5266    0.2135 C   0  0  0  0  0  0  0  0  0  0  0  0
    2.4301   -0.6826    1.0313 C   0  0  0  0  0  0  0  0  0  0  0  0
    2.4494    0.6548   -1.0005 C   0  0  0  0  0  0  0  0  0  0  0  0
   -2.3297    2.7919    0.3011 C   0  0  0  0  0  0  0  0  0  0  0  0
   -3.9962    0.4785    0.1552 C   0  0  0  0  0  0  0  0  0  0  0  0
   -2.8441    3.8345    0.3778 N   0  0  0  0  0  0  0  0  0  0  0  0
   -4.7138   -0.8166   -0.2482 C   0  0  0  0  0  0  0  0  0  0  0  0
   -4.0852   -1.9514    0.3658 O   0  0  0  0  0  0  0  0  0  0  0  0
   -6.1354   -0.8131    0.3070 C   0  0  0  0  0  0  0  0  0  0  0  0
   -4.7430   -0.9673   -1.7636 C   0  0  0  0  0  0  0  0  0  0  0  0
    3.8151   -0.8008    0.9572 C   0  0  0  0  0  0  0  0  0  0  0  0
    3.8338    0.5364   -1.0529 C   0  0  0  0  0  0  0  0  0  0  0  0
    4.5299   -0.1894   -0.0772 C   0  0  0  0  0  0  0  0  0  0  0  0
    6.0040   -0.2936   -0.1756 C   0  0  0  0  0  0  0  0  0  0  0  0
    6.6542    0.4700   -0.9007 O   0  0  0  0  0  0  0  0  0  0  0  0
    6.6677   -1.3640    0.6295 C   0  0  0  0  0  0  0  0  0  0  0  0
   -2.6680   -2.5570   -1.0394 H   0  0  0  0  0  0  0  0  0  0  0  0
   -2.3472   -2.9027    0.7357 H   0  0  0  0  0  0  0  0  0  0  0  0
    0.0273    3.4314    0.4277 H   0  0  0  0  0  0  0  0  0  0  0  0
    1.4623    2.5142    0.3628 H   0  0  0  0  0  0  0  0  0  0  0  0
    1.8798   -1.1971    1.8359 H   0  0  0  0  0  0  0  0  0  0  0  0
    1.9232    1.2067   -1.7958 H   0  0  0  0  0  0  0  0  0  0  0  0
   -4.3077    0.7640    1.1977 H   0  0  0  0  0  0  0  0  0  0  0  0
   -4.3180    1.3032   -0.5349 H   0  0  0  0  0  0  0  0  0  0  0  0
   -6.6878   -1.7094   -0.0616 H   0  0  0  0  0  0  0  0  0  0  0  0
   -6.6618    0.1108   -0.0282 H   0  0  0  0  0  0  0  0  0  0  0  0
   -6.1123   -0.8436    1.4222 H   0  0  0  0  0  0  0  0  0  0  0  0
   -5.0996   -1.9898   -2.0342 H   0  0  0  0  0  0  0  0  0  0  0  0
   -3.7232   -0.8180   -2.1915 H   0  0  0  0  0  0  0  0  0  0  0  0
   -5.4337   -0.2117   -2.2066 H   0  0  0  0  0  0  0  0  0  0  0  0
    4.3422   -1.3860    1.7276 H   0  0  0  0  0  0  0  0  0  0  0  0
    4.3994    1.0129   -1.8720 H   0  0  0  0  0  0  0  0  0  0  0  0
    6.1569   -2.3439    0.4666 H   0  0  0  0  0  0  0  0  0  0  0  0
    6.6167   -1.1046    1.7155 H   0  0  0  0  0  0  0  0  0  0  0  0
    7.7419   -1.4599    0.3357 H   0  0  0  0  0  0  0  0  0  0  0  0
  1  3  1  0  0  0  0
  1  4  1  0  0  0  0
  2  1  2  0  0  0  0
  3  5  1  0  0  0  0
  3  6  1  0  0  0  0
  4  8  1  0  0  0  0
  5  9  1  0  0  0  0
  5 10  2  0  0  0  0
  6 11  2  0  0  0  0
  6 12  1  0  0  0  0
  7  4  2  0  0  0  0
  7 14  1  0  0  0  0
  8 17  1  0  0  0  0
  8 26  1  0  0  0  0
  8 27  1  0  0  0  0
  9 28  1  0  0  0  0
  9 29  1  0  0  0  0
 10  7  1  0  0  0  0
 10 13  1  0  0  0  0
 11 20  1  0  0  0  0
 11 30  1  0  0  0  0
 12 31  1  0  0  0  0
 13 15  3  0  0  0  0
 14 32  1  0  0  0  0
 14 33  1  0  0  0  0
 16 14  1  0  0  0  0
 16 18  1  0  0  0  0
 16 19  1  0  0  0  0
 17 16  1  0  0  0  0
 18 34  1  0  0  0  0
 18 35  1  0  0  0  0
 18 36  1  0  0  0  0
 19 37  1  0  0  0  0
 19 38  1  0  0  0  0
 19 39  1  0  0  0  0
 20 22  2  0  0  0  0
 20 40  1  0  0  0  0
 21 12  2  0  0  0  0
 21 41  1  0  0  0  0
 22 21  1  0  0  0  0
 22 23  1  0  0  0  0
 23 24  2  0  0  0  0
 23 25  1  0  0  0  0
 25 42  1  0  0  0  0
 25 43  1  0  0  0  0
 25 44  1  0  0  0  0
M  END
$$$$

 OpenBabel03201414153D

 48 50  0  0  0  0  0  0  0  0999 V2000
    7.1657    5.3729    2.6412 N   0  0  0  0  0  0  0  0  0  0  0  0
    6.3767    4.2457    2.6953 C   0  0  0  0  0  0  0  0  0  0  0  0
    4.9641    4.3479    2.6181 C   0  0  0  0  0  0  0  0  0  0  0  0
    4.3519    5.6158    2.5110 C   0  0  0  0  0  0  0  0  0  0  0  0
    3.8411    6.6589    2.4220 N   0  0  0  0  0  0  0  0  0  0  0  0
    4.1692    3.1677    2.6495 C   0  0  0  0  0  0  0  0  0  0  0  0
    2.6885    3.2955    2.5926 C   0  0  0  0  0  0  0  0  0  0  0  0
    1.9819    1.9633    2.3118 C   0  0  0  0  0  0  0  0  0  0  0  0
    2.0105    1.6394    0.8239 C   0  0  0  0  0  0  0  0  0  0  0  0
    0.5400    2.0282    2.8076 C   0  0  0  0  0  0  0  0  0  0  0  0
    2.5869    0.9133    3.0784 O   0  0  0  0  0  0  0  0  0  0  0  0
    3.9571    0.6851    2.7836 C   0  0  0  0  0  0  0  0  0  0  0  0
    4.7715    1.9369    2.7537 C   0  0  0  0  0  0  0  0  0  0  0  0
    6.2045    1.7890    2.8255 C   0  0  0  0  0  0  0  0  0  0  0  0
    6.9231    0.3751    2.9269 S   0  0  0  0  0  0  0  0  0  0  0  0
    6.9653    2.9790    2.8035 N   0  0  0  0  0  0  0  0  0  0  0  0
    8.3981    2.8829    2.8860 C   0  0  0  0  0  0  0  0  0  0  0  0
    9.0366    2.9117    4.1422 C   0  0  0  0  0  0  0  0  0  0  0  0
   10.4246    2.8445    4.2148 C   0  0  0  0  0  0  0  0  0  0  0  0
   11.1890    2.7506    3.0451 C   0  0  0  0  0  0  0  0  0  0  0  0
   12.6546    2.6850    3.1676 C   0  0  0  0  0  0  0  0  0  0  0  0
   13.3263    2.7488    4.2015 O   0  0  0  0  0  0  0  0  0  0  0  0
   13.3116    2.5431    1.9767 O   0  0  0  0  0  0  0  0  0  0  0  0
   14.7484    2.4552    2.0490 C   0  0  0  0  0  0  0  0  0  0  0  0
   15.2291    2.2794    0.6296 C   0  0  0  0  0  0  0  0  0  0  0  0
   10.5581    2.7142    1.7978 C   0  0  0  0  0  0  0  0  0  0  0  0
    9.1700    2.7824    1.7116 C   0  0  0  0  0  0  0  0  0  0  0  0
    6.7240    6.2601    2.6418 H   0  0  0  0  0  0  0  0  0  0  0  0
    8.1463    5.3251    2.7728 H   0  0  0  0  0  0  0  0  0  0  0  0
    2.3378    3.6963    3.5839 H   0  0  0  0  0  0  0  0  0  0  0  0
    2.3959    4.0373    1.8025 H   0  0  0  0  0  0  0  0  0  0  0  0
    1.6668    0.5901    0.6600 H   0  0  0  0  0  0  0  0  0  0  0  0
    3.0451    1.7450    0.4193 H   0  0  0  0  0  0  0  0  0  0  0  0
    1.3351    2.3343    0.2714 H   0  0  0  0  0  0  0  0  0  0  0  0
    0.0000    1.0948    2.5222 H   0  0  0  0  0  0  0  0  0  0  0  0
    0.0294    2.9071    2.3493 H   0  0  0  0  0  0  0  0  0  0  0  0
    0.5200    2.1245    3.9191 H   0  0  0  0  0  0  0  0  0  0  0  0
    4.3026    0.0000    3.6093 H   0  0  0  0  0  0  0  0  0  0  0  0
    4.0460    0.1538    1.7956 H   0  0  0  0  0  0  0  0  0  0  0  0
    8.4468    2.9650    5.0712 H   0  0  0  0  0  0  0  0  0  0  0  0
   10.9323    2.8584    5.1945 H   0  0  0  0  0  0  0  0  0  0  0  0
   15.1406    3.3969    2.5141 H   0  0  0  0  0  0  0  0  0  0  0  0
   15.0218    1.5826    2.6979 H   0  0  0  0  0  0  0  0  0  0  0  0
   14.7991    1.3523    0.1809 H   0  0  0  0  0  0  0  0  0  0  0  0
   14.9240    3.1490    0.0000 H   0  0  0  0  0  0  0  0  0  0  0  0
   16.3427    2.2024    0.6320 H   0  0  0  0  0  0  0  0  0  0  0  0
   11.1641    2.6247    0.8807 H   0  0  0  0  0  0  0  0  0  0  0  0
    8.6850    2.7373    0.7235 H   0  0  0  0  0  0  0  0  0  0  0  0
  1 28  1  0  0  0  0
  1 29  1  0  0  0  0
  2  1  1  0  0  0  0
  2  3  2  0  0  0  0
  2 16  1  0  0  0  0
  4  3  1  0  0  0  0
  4  5  3  0  0  0  0
  6  3  1  0  0  0  0
  6 13  2  0  0  0  0
  7  6  1  0  0  0  0
  7  8  1  0  0  0  0
  7 30  1  0  0  0  0
  7 31  1  0  0  0  0
  8  9  1  0  0  0  0
  9 34  1  0  0  0  0
 10  8  1  0  0  0  0
 10 35  1  0  0  0  0
 10 36  1  0  0  0  0
 10 37  1  0  0  0  0
 11  8  1  0  0  0  0
 11 12  1  0  0  0  0
 13 12  1  0  0  0  0
 13 14  1  0  0  0  0
 14 15  2  0  0  0  0
 14 16  1  0  0  0  0
 16 17  1  0  0  0  0
 17 18  1  0  0  0  0
 18 40  1  0  0  0  0
 19 18  2  0  0  0  0
 19 20  1  0  0  0  0
 19 41  1  0  0  0  0
 20 21  1  0  0  0  0
 20 26  2  0  0  0  0
 21 22  2  0  0  0  0
 23 21  1  0  0  0  0
 23 24  1  0  0  0  0
 24 25  1  0  0  0  0
 24 42  1  0  0  0  0
 24 43  1  0  0  0  0
 25 44  1  0  0  0  0
 27 17  2  0  0  0  0
 27 26  2  0  0  0  0
 32  9  1  0  0  0  0
 33  9  1  0  0  0  0
 38 12  1  0  0  0  0
 39 12  1  0  0  0  0
 45 25  1  0  0  0  0
 46 25  1  0  0  0  0
 47 26  1  0  0  0  0
 48 27  1  0  0  0  0
M  END
$$$$
10.mol
 OpenBabel03201414153D

 46 48  0  0  0  0  0  0  0  0999 V2000
   -0.1274   -1.0050   -0.0047 C   0  0  0  0  0  0  0  0  0  0  0  0
   -0.6994   -2.1082    0.0267 O   0  0  0  0  0  0  0  0  0  0  0  0
   -0.9359    0.1759   -0.0271 N   0  0  0  0  0  0  0  0  0  0  0  0
    1.3168   -0.8205   -0.0318 C   0  0  0  0  0  0  0  0  0  0  0  0
   -0.3627    1.4488   -0.1229 C   0  0  0  0  0  0  0  0  0  0  0  0
   -2.3574    0.0416    0.0623 C   0  0  0  0  0  0  0  0  0  0  0  0
    1.8776    0.4223   -0.1098 C   0  0  0  0  0  0  0  0  0  0  0  0
    2.1445   -2.0582    0.0325 C   0  0  0  0  0  0  0  0  0  0  0  0
   -1.1653    2.5719   -0.1415 N   0  0  0  0  0  0  0  0  0  0  0  0
    1.0483    1.5820   -0.1702 C   0  0  0  0  0  0  0  0  0  0  0  0
   -3.0610    0.5810    1.1622 C   0  0  0  0  0  0  0  0  0  0  0  0
   -3.0650   -0.6645   -0.9284 C   0  0  0  0  0  0  0  0  0  0  0  0
    1.6357    2.8605   -0.2769 C   0  0  0  0  0  0  0  0  0  0  0  0
    3.3573    0.5796   -0.1561 C   0  0  0  0  0  0  0  0  0  0  0  0
    2.1275    3.9132   -0.3641 N   0  0  0  0  0  0  0  0  0  0  0  0
    4.0797   -0.6972    0.2728 C   0  0  1  0  0  0  0  0  0  0  0  0
    3.4928   -1.8382   -0.3635 O   0  0  0  0  0  0  0  0  0  0  0  0
    5.5556   -0.6889   -0.1437 C   0  0  0  0  0  0  0  0  0  0  0  0
    6.2474    0.5590    0.3606 C   0  0  0  0  0  0  0  0  0  0  0  0
    6.2499   -1.9288    0.3810 C   0  0  0  0  0  0  0  0  0  0  0  0
   -4.4378    0.4455    1.2493 C   0  0  0  0  0  0  0  0  0  0  0  0
   -4.4472   -0.8077   -0.8411 C   0  0  0  0  0  0  0  0  0  0  0  0
   -5.1348   -0.2502    0.2425 C   0  0  0  0  0  0  0  0  0  0  0  0
   -6.4999   -0.3171    0.4225 O   0  0  0  0  0  0  0  0  0  0  0  0
   -7.2238   -1.0929   -0.5275 C   0  0  0  0  0  0  0  0  0  0  0  0
    2.1254   -2.4734    1.0778 H   0  0  0  0  0  0  0  0  0  0  0  0
    1.7670   -2.8351   -0.6878 H   0  0  0  0  0  0  0  0  0  0  0  0
   -0.7406    3.4433   -0.3500 H   0  0  0  0  0  0  0  0  0  0  0  0
   -2.1487    2.4919   -0.2423 H   0  0  0  0  0  0  0  0  0  0  0  0
   -2.5205    1.1069    1.9660 H   0  0  0  0  0  0  0  0  0  0  0  0
   -2.5245   -1.1347   -1.7662 H   0  0  0  0  0  0  0  0  0  0  0  0
    3.6529    0.8458   -1.2075 H   0  0  0  0  0  0  0  0  0  0  0  0
    3.6748    1.4230    0.5133 H   0  0  0  0  0  0  0  0  0  0  0  0
    3.9970   -0.8192    1.3896 H   0  0  0  0  0  0  0  0  0  0  0  0
    5.5959   -0.7051   -1.2691 H   0  0  0  0  0  0  0  0  0  0  0  0
    6.0906    0.6815    1.4594 H   0  0  0  0  0  0  0  0  0  0  0  0
    5.8566    1.4673   -0.1582 H   0  0  0  0  0  0  0  0  0  0  0  0
    7.3453    0.4890    0.1666 H   0  0  0  0  0  0  0  0  0  0  0  0
    6.2692   -1.9257    1.4973 H   0  0  0  0  0  0  0  0  0  0  0  0
    7.3012   -1.9680    0.0079 H   0  0  0  0  0  0  0  0  0  0  0  0
    5.7099   -2.8439    0.0363 H   0  0  0  0  0  0  0  0  0  0  0  0
   -4.9941    0.8640    2.1008 H   0  0  0  0  0  0  0  0  0  0  0  0
   -4.9794   -1.3685   -1.6226 H   0  0  0  0  0  0  0  0  0  0  0  0
   -8.2787   -1.0363   -0.1564 H   0  0  0  0  0  0  0  0  0  0  0  0
   -6.8624   -2.1497   -0.5326 H   0  0  0  0  0  0  0  0  0  0  0  0
   -7.1394   -0.6429   -1.5463 H   0  0  0  0  0  0  0  0  0  0  0  0
  1  3  1  0  0  0  0
  1  4  1  0  0  0  0
  2  1  2  0  0  0  0
  3  5  1  0  0  0  0
  3  6  1  0  0  0  0
  4  8  1  0  0  0  0
  5  9  1  0  0  0  0
  5 10  2  0  0  0  0
  6 11  1  0  0  0  0
  6 12  2  0  0  0  0
  7  4  2  0  0  0  0
  7 14  1  0  0  0  0
  8 17  1  0  0  0  0
  8 26  1  0  0  0  0
  8 27  1  0  0  0  0
  9 28  1  0  0  0  0
  9 29  1  0  0  0  0
 10  7  1  0  0  0  0
 10 13  1  0  0  0  0
 11 21  2  0  0  0  0
 11 30  1  0  0  0  0
 12 31  1  0  0  0  0
 13 15  3  0  0  0  0
 14 32  1  0  0  0  0
 14 33  1  0  0  0  0
 16 18  1  0  0  0  0
 16 14  1  0  0  0  0
 16 34  1  1  0  0  0
 17 16  1  0  0  0  0
 18 19  1  0  0  0  0
 18 20  1  0  0  0  0
 18 35  1  0  0  0  0
 19 36  1  0  0  0  0
 19 37  1  0  0  0  0
 19 38  1  0  0  0  0
 20 39  1  0  0  0  0
 20 40  1  0  0  0  0
 20 41  1  0  0  0  0
 21 23  1  0  0  0  0
 21 42  1  0  0  0  0
 22 12  1  0  0  0  0
 22 43  1  0  0  0  0
 23 24  1  0  0  0  0
 23 22  2  0  0  0  0
 24 25  1  0  0  0  0
 25 44  1  0  0  0  0
 25 45  1  0  0  0  0
 25 46  1  0  0  0  0
M  END
$$$$
11.mol
 OpenBabel03201414153D

 46 47  0  0  0  0  0  0  0  0999 V2000
    3.9991   -0.4485    0.2565 C   0  0  0  0  0  0  0  0  0  0  0  0
    5.3684   -0.4317    0.3898 O   0  0  0  0  0  0  0  0  0  0  0  0
    6.0618    0.5925   -0.3390 C   0  0  0  0  0  0  0  0  0  0  0  0
    3.3516   -1.4841    0.9621 C   0  0  0  0  0  0  0  0  0  0  0  0
    3.2593    0.4651   -0.5060 C   0  0  0  0  0  0  0  0  0  0  0  0
    7.5466    0.3867   -0.0479 C   0  0  0  0  0  0  0  0  0  0  0  0
    1.9702   -1.5882    0.8987 C   0  0  0  0  0  0  0  0  0  0  0  0
    1.8709    0.3496   -0.5539 C   0  0  0  0  0  0  0  0  0  0  0  0
    1.2217   -0.6664    0.1499 C   0  0  0  0  0  0  0  0  0  0  0  0
   -0.2568   -0.8416    0.1110 C   0  0  0  0  0  0  0  0  0  0  0  0
   -0.7816   -1.9696    0.0666 O   0  0  0  0  0  0  0  0  0  0  0  0
   -1.0124    0.3259    0.1501 N   0  0  0  0  0  0  0  0  0  0  0  0
   -2.4137    0.4013    0.1253 C   0  0  0  0  0  0  0  0  0  0  0  0
   -2.9239    1.7227    0.6025 C   0  0  0  0  0  0  0  0  0  0  0  0
   -3.2480   -0.5737   -0.3070 C   0  0  0  0  0  0  0  0  0  0  0  0
   -2.6963    2.8374    0.1216 O   0  0  0  0  0  0  0  0  0  0  0  0
   -3.6820    1.6709    1.7278 O   0  0  0  0  0  0  0  0  0  0  0  0
   -4.6955   -0.4712   -0.3840 C   0  0  0  0  0  0  0  0  0  0  0  0
   -5.4731   -1.5850   -0.0278 C   0  0  0  0  0  0  0  0  0  0  0  0
   -5.3332    0.6859   -0.8526 C   0  0  0  0  0  0  0  0  0  0  0  0
   -6.8611   -1.5321   -0.1260 C   0  0  0  0  0  0  0  0  0  0  0  0
   -6.7224    0.7305   -0.9562 C   0  0  0  0  0  0  0  0  0  0  0  0
   -7.4886   -0.3757   -0.5911 C   0  0  0  0  0  0  0  0  0  0  0  0
    8.0766   -0.8181   -0.7941 C   0  0  0  0  0  0  0  0  0  0  0  0
    8.3090    1.6384   -0.4254 C   0  0  0  0  0  0  0  0  0  0  0  0
    5.7193    1.5975    0.0230 H   0  0  0  0  0  0  0  0  0  0  0  0
    5.8458    0.4858   -1.4337 H   0  0  0  0  0  0  0  0  0  0  0  0
    3.9510   -2.1955    1.5478 H   0  0  0  0  0  0  0  0  0  0  0  0
    3.7546    1.2679   -1.0690 H   0  0  0  0  0  0  0  0  0  0  0  0
    7.6627    0.2038    1.0580 H   0  0  0  0  0  0  0  0  0  0  0  0
    1.4479   -2.4021    1.4282 H   0  0  0  0  0  0  0  0  0  0  0  0
    1.3012    1.0618   -1.1715 H   0  0  0  0  0  0  0  0  0  0  0  0
   -0.5298    1.1964    0.2013 H   0  0  0  0  0  0  0  0  0  0  0  0
   -2.8360   -1.5497   -0.6333 H   0  0  0  0  0  0  0  0  0  0  0  0
   -3.9859    2.5671    1.9537 H   0  0  0  0  0  0  0  0  0  0  0  0
   -4.9787   -2.4990    0.3348 H   0  0  0  0  0  0  0  0  0  0  0  0
   -4.7326    1.5610   -1.1469 H   0  0  0  0  0  0  0  0  0  0  0  0
   -7.4634   -2.4061    0.1624 H   0  0  0  0  0  0  0  0  0  0  0  0
   -7.2130    1.6417   -1.3290 H   0  0  0  0  0  0  0  0  0  0  0  0
   -8.5846   -0.3381   -0.6715 H   0  0  0  0  0  0  0  0  0  0  0  0
    8.0224   -0.6551   -1.8975 H   0  0  0  0  0  0  0  0  0  0  0  0
    7.4719   -1.7213   -0.5371 H   0  0  0  0  0  0  0  0  0  0  0  0
    9.1413   -1.0061   -0.5161 H   0  0  0  0  0  0  0  0  0  0  0  0
    8.1699    1.8733   -1.5082 H   0  0  0  0  0  0  0  0  0  0  0  0
    9.3992    1.4915   -0.2333 H   0  0  0  0  0  0  0  0  0  0  0  0
    7.9568    2.5107    0.1760 H   0  0  0  0  0  0  0  0  0  0  0  0
  1  4  2  0  0  0  0
  1  5  1  0  0  0  0
  2  1  1  0  0  0  0
  2  3  1  0  0  0  0
  3  6  1  0  0  0  0
  3 26  1  0  0  0  0
  3 27  1  0  0  0  0
  4  7  1  0  0  0  0
  4 28  1  0  0  0  0
  5 29  1  0  0  0  0
  6 24  1  0  0  0  0
  6 25  1  0  0  0  0
  6 30  1  0  0  0  0
  7  9  2  0  0  0  0
  7 31  1  0  0  0  0
  8  5  2  0  0  0  0
  8 32  1  0  0  0  0
  9  8  1  0  0  0  0
  9 10  1  0  0  0  0
 10 11  2  0  0  0  0
 10 12  1  0  0  0  0
 12 13  1  0  0  0  0
 12 33  1  0  0  0  0
 13 14  1  0  0  0  0
 13 15  2  0  0  0  0
 14 16  2  0  0  0  0
 14 17  1  0  0  0  0
 15 18  1  0  0  0  0
 15 34  1  0  0  0  0
 17 35  1  0  0  0  0
 18 19  2  0  0  0  0
 18 20  1  0  0  0  0
 19 21  1  0  0  0  0
 19 36  1  0  0  0  0
 20 37  1  0  0  0  0
 21 23  2  0  0  0  0
 21 38  1  0  0  0  0
 22 20  2  0  0  0  0
 22 39  1  0  0  0  0
 23 22  1  0  0  0  0
 23 40  1  0  0  0  0
 24 41  1  0  0  0  0
 24 42  1  0  0  0  0
 24 43  1  0  0  0  0
 25 44  1  0  0  0  0
 25 45  1  0  0  0  0
 25 46  1  0  0  0  0
M  END
$$$$
12.mol
 OpenBabel03201414153D

 43 44  0  0  0  0  0  0  0  0999 V2000
    1.8595   -0.6906   -0.0371 C   0  0  0  0  0  0  0  0  0  0  0  0
    2.4599   -2.1992   -0.0749 S   0  0  0  0  0  0  0  0  0  0  0  0
    2.5792    0.4745    0.0510 N   0  0  0  0  0  0  0  0  0  0  0  0
    0.4478   -0.6174   -0.0796 N   0  0  0  0  0  0  0  0  0  0  0  0
    3.9861    0.5968   -0.0105 C   0  0  0  0  0  0  0  0  0  0  0  0
   -0.3908    0.4970   -0.1210 C   0  0  0  0  0  0  0  0  0  0  0  0
    4.8742   -0.4026    0.4235 C   0  0  0  0  0  0  0  0  0  0  0  0
    4.5122    1.8216   -0.4945 C   0  0  0  0  0  0  0  0  0  0  0  0
    6.2574   -0.1903    0.3698 C   0  0  0  0  0  0  0  0  0  0  0  0
    5.8858    2.0172   -0.5365 C   0  0  0  0  0  0  0  0  0  0  0  0
    6.7621    1.0194   -0.1103 C   0  0  0  0  0  0  0  0  0  0  0  0
    7.1687   -1.2652    0.8290 C   0  0  0  0  0  0  0  0  0  0  0  0
    0.0518    1.6627   -0.0871 O   0  0  0  0  0  0  0  0  0  0  0  0
   -1.8516    0.2272   -0.1860 C   0  0  0  0  0  0  0  0  0  0  0  0
   -2.7082    1.1067    0.4857 C   0  0  0  0  0  0  0  0  0  0  0  0
   -2.3856   -0.8454   -0.9135 C   0  0  0  0  0  0  0  0  0  0  0  0
   -4.0868    0.9136    0.4573 C   0  0  0  0  0  0  0  0  0  0  0  0
   -3.7573   -1.0463   -0.9591 C   0  0  0  0  0  0  0  0  0  0  0  0
   -4.6155   -0.1645   -0.2659 C   0  0  0  0  0  0  0  0  0  0  0  0
   -5.9489   -0.4695   -0.3863 O   0  0  0  0  0  0  0  0  0  0  0  0
   -6.9018    0.4101    0.2457 C   0  0  0  0  0  0  0  0  0  0  0  0
   -8.2133    0.1371   -0.4708 C   0  0  0  0  0  0  0  0  0  0  0  0
   -7.0029    0.0976    1.7252 C   0  0  0  0  0  0  0  0  0  0  0  0
    2.0925    1.3553    0.0255 H   0  0  0  0  0  0  0  0  0  0  0  0
    0.0181   -1.5259   -0.0856 H   0  0  0  0  0  0  0  0  0  0  0  0
    4.4934   -1.3721    0.7953 H   0  0  0  0  0  0  0  0  0  0  0  0
    3.8415    2.6244   -0.8378 H   0  0  0  0  0  0  0  0  0  0  0  0
    6.2849    2.9708   -0.9143 H   0  0  0  0  0  0  0  0  0  0  0  0
    7.8482    1.1868   -0.1540 H   0  0  0  0  0  0  0  0  0  0  0  0
    6.9868   -1.4902    1.9097 H   0  0  0  0  0  0  0  0  0  0  0  0
    6.9871   -2.2013    0.2436 H   0  0  0  0  0  0  0  0  0  0  0  0
    8.2393   -0.9710    0.7042 H   0  0  0  0  0  0  0  0  0  0  0  0
   -2.2817    1.9620    1.0357 H   0  0  0  0  0  0  0  0  0  0  0  0
   -1.7304   -1.5300   -1.4754 H   0  0  0  0  0  0  0  0  0  0  0  0
   -4.7392    1.6095    1.0027 H   0  0  0  0  0  0  0  0  0  0  0  0
   -4.1911   -1.8807   -1.5289 H   0  0  0  0  0  0  0  0  0  0  0  0
   -6.5938    1.4794    0.0815 H   0  0  0  0  0  0  0  0  0  0  0  0
   -8.4977   -0.9369   -0.3657 H   0  0  0  0  0  0  0  0  0  0  0  0
   -9.0123    0.7744   -0.0240 H   0  0  0  0  0  0  0  0  0  0  0  0
   -8.1157    0.3729   -1.5571 H   0  0  0  0  0  0  0  0  0  0  0  0
   -7.3263   -0.9604    1.8756 H   0  0  0  0  0  0  0  0  0  0  0  0
   -7.7503    0.7758    2.2009 H   0  0  0  0  0  0  0  0  0  0  0  0
   -6.0145    0.2368    2.2249 H   0  0  0  0  0  0  0  0  0  0  0  0
  1  3  1  0  0  0  0
  1  4  1  0  0  0  0
  2  1  2  0  0  0  0
  3  5  1  0  0  0  0
  3 24  1  0  0  0  0
  4  6  1  0  0  0  0
  4 25  1  0  0  0  0
  5  7  2  0  0  0  0
  5  8  1  0  0  0  0
  6 13  2  0  0  0  0
  6 14  1  0  0  0  0
  7  9  1  0  0  0  0
  7 26  1  0  0  0  0
  8 27  1  0  0  0  0
  9 11  2  0  0  0  0
  9 12  1  0  0  0  0
 10  8  2  0  0  0  0
 10 28  1  0  0  0  0
 11 10  1  0  0  0  0
 11 29  1  0  0  0  0
 12 30  1  0  0  0  0
 12 31  1  0  0  0  0
 12 32  1  0  0  0  0
 14 15  1  0  0  0  0
 14 16  2  0  0  0  0
 15 17  2  0  0  0  0
 15 33  1  0  0  0  0
 16 34  1  0  0  0  0
 17 19  1  0  0  0  0
 17 35  1  0  0  0  0
 18 16  1  0  0  0  0
 18 36  1  0  0  0  0
 19 20  1  0  0  0  0
 19 18  2  0  0  0  0
 20 21  1  0  0  0  0
 21 22  1  0  0  0  0
 21 23  1  0  0  0  0
 21 37  1  0  0  0  0
 22 38  1  0  0  0  0
 22 39  1  0  0  0  0
 22 40  1  0  0  0  0
 23 41  1  0  0  0  0
 23 42  1  0  0  0  0
 23 43  1  0  0  0  0
M  END
$$$$
13.mol
 OpenBabel03201414153D

 56 58  0  0  0  0  0  0  0  0999 V2000
   -2.7366   -2.8224    0.0791 C   0  0  0  0  0  0  0  0  0  0  0  0
   -3.0441   -3.9232   -0.7450 O   0  0  0  0  0  0  0  0  0  0  0  0
   -4.3422   -4.3064   -0.4250 C   0  0  0  0  0  0  0  0  0  0  0  0
   -3.8214   -2.5422    0.8972 C   0  0  0  0  0  0  0  0  0  0  0  0
   -1.3965   -2.3274   -0.0466 C   0  0  0  0  0  0  0  0  0  0  0  0
   -4.8537   -3.4956    0.5688 C   0  0  0  0  0  0  0  0  0  0  0  0
   -1.0189   -1.0541    0.2265 C   0  0  0  0  0  0  0  0  0  0  0  0
    0.2932   -0.5692    0.1930 N   0  0  0  0  0  0  0  0  0  0  0  0
   -2.0227    0.0146    0.6363 C   0  0  0  0  0  0  0  0  0  0  0  0
    1.3952   -1.2108   -0.3612 C   0  0  0  0  0  0  0  0  0  0  0  0
   -1.8569    0.6622    1.6862 O   0  0  0  0  0  0  0  0  0  0  0  0
   -3.0436    0.2280   -0.2677 N   0  0  0  0  0  0  0  0  0  0  0  0
    1.3116   -2.3090   -0.9399 O   0  0  0  0  0  0  0  0  0  0  0  0
    2.7018   -0.5008   -0.2204 C   0  0  0  0  0  0  0  0  0  0  0  0
    2.8093    0.8755   -0.4292 C   0  0  0  0  0  0  0  0  0  0  0  0
    3.8280   -1.2682    0.0889 C   0  0  0  0  0  0  0  0  0  0  0  0
    4.0563    1.5008   -0.2946 C   0  0  0  0  0  0  0  0  0  0  0  0
    5.0740   -0.6431    0.2206 C   0  0  0  0  0  0  0  0  0  0  0  0
    4.0867    2.8817   -0.3923 O   0  0  0  0  0  0  0  0  0  0  0  0
    5.1998    0.7483    0.0402 C   0  0  0  0  0  0  0  0  0  0  0  0
    4.8660    3.3787   -1.4825 C   0  0  0  0  0  0  0  0  0  0  0  0
    6.4334    1.3763    0.0757 O   0  0  0  0  0  0  0  0  0  0  0  0
    7.0014    1.4534    1.3881 C   0  0  0  0  0  0  0  0  0  0  0  0
    6.1423   -1.4196    0.6437 O   0  0  0  0  0  0  0  0  0  0  0  0
    7.1623   -1.5858   -0.3447 C   0  0  0  0  0  0  0  0  0  0  0  0
   -4.0939    1.1580   -0.1604 C   0  0  0  0  0  0  0  0  0  0  0  0
   -5.1226    1.1210   -1.1339 C   0  0  0  0  0  0  0  0  0  0  0  0
   -4.1617    2.1350    0.8540 C   0  0  0  0  0  0  0  0  0  0  0  0
   -6.1697    2.0311   -1.0842 C   0  0  0  0  0  0  0  0  0  0  0  0
   -5.2213    3.0364    0.8852 C   0  0  0  0  0  0  0  0  0  0  0  0
   -6.2352    2.9992   -0.0757 C   0  0  0  0  0  0  0  0  0  0  0  0
   -7.3645    3.9543   -0.0222 C   0  0  0  0  0  0  0  0  0  0  0  0
   -4.7129   -5.1524   -0.9970 H   0  0  0  0  0  0  0  0  0  0  0  0
   -3.8923   -1.7654    1.6552 H   0  0  0  0  0  0  0  0  0  0  0  0
   -0.6572   -3.0821   -0.3846 H   0  0  0  0  0  0  0  0  0  0  0  0
   -5.8357   -3.5488    1.0303 H   0  0  0  0  0  0  0  0  0  0  0  0
    0.4481    0.2839    0.6902 H   0  0  0  0  0  0  0  0  0  0  0  0
   -3.1017   -0.4044   -1.0386 H   0  0  0  0  0  0  0  0  0  0  0  0
    1.9371    1.4909   -0.6980 H   0  0  0  0  0  0  0  0  0  0  0  0
    3.7422   -2.3578    0.2273 H   0  0  0  0  0  0  0  0  0  0  0  0
    4.7830    4.4892   -1.3744 H   0  0  0  0  0  0  0  0  0  0  0  0
    4.4289    3.0404   -2.4527 H   0  0  0  0  0  0  0  0  0  0  0  0
    5.9280    3.0457   -1.3923 H   0  0  0  0  0  0  0  0  0  0  0  0
    7.9829    1.9612    1.2163 H   0  0  0  0  0  0  0  0  0  0  0  0
    7.1447    0.4273    1.8060 H   0  0  0  0  0  0  0  0  0  0  0  0
    6.3468    2.0648    2.0540 H   0  0  0  0  0  0  0  0  0  0  0  0
    7.9250   -2.2201    0.1721 H   0  0  0  0  0  0  0  0  0  0  0  0
    7.5896   -0.5937   -0.6298 H   0  0  0  0  0  0  0  0  0  0  0  0
    6.7506   -2.1097   -1.2402 H   0  0  0  0  0  0  0  0  0  0  0  0
   -5.1030    0.3714   -1.9399 H   0  0  0  0  0  0  0  0  0  0  0  0
   -3.3825    2.1961    1.6314 H   0  0  0  0  0  0  0  0  0  0  0  0
   -6.9591    1.9886   -1.8503 H   0  0  0  0  0  0  0  0  0  0  0  0
   -5.2561    3.7925    1.6851 H   0  0  0  0  0  0  0  0  0  0  0  0
   -8.2084    3.5158    0.5685 H   0  0  0  0  0  0  0  0  0  0  0  0
   -7.0571    4.9115    0.4664 H   0  0  0  0  0  0  0  0  0  0  0  0
   -7.7411    4.1865   -1.0488 H   0  0  0  0  0  0  0  0  0  0  0  0
  1  4  2  0  0  0  0
  1  5  1  0  0  0  0
  2  1  1  0  0  0  0
  2  3  1  0  0  0  0
  3 33  1  0  0  0  0
  4  6  1  0  0  0  0
  4 34  1  0  0  0  0
  5  7  2  0  0  0  0
  5 35  1  0  0  0  0
  6  3  2  0  0  0  0
  6 36  1  0  0  0  0
  7  8  1  0  0  0  0
  7  9  1  0  0  0  0
  8 10  1  0  0  0  0
  8 37  1  0  0  0  0
  9 11  2  0  0  0  0
  9 12  1  0  0  0  0
 10 13  2  0  0  0  0
 10 14  1  0  0  0  0
 12 26  1  0  0  0  0
 12 38  1  0  0  0  0
 14 15  2  0  0  0  0
 14 16  1  0  0  0  0
 15 17  1  0  0  0  0
 15 39  1  0  0  0  0
 16 40  1  0  0  0  0
 17 19  1  0  0  0  0
 17 20  2  0  0  0  0
 18 24  1  0  0  0  0
 18 16  2  0  0  0  0
 19 21  1  0  0  0  0
 20 22  1  0  0  0  0
 20 18  1  0  0  0  0
 21 41  1  0  0  0  0
 21 42  1  0  0  0  0
 21 43  1  0  0  0  0
 22 23  1  0  0  0  0
 23 44  1  0  0  0  0
 23 45  1  0  0  0  0
 23 46  1  0  0  0  0
 24 25  1  0  0  0  0
 25 47  1  0  0  0  0
 25 48  1  0  0  0  0
 25 49  1  0  0  0  0
 26 27  2  0  0  0  0
 26 28  1  0  0  0  0
 27 29  1  0  0  0  0
 27 50  1  0  0  0  0
 28 51  1  0  0  0  0
 29 31  2  0  0  0  0
 29 52  1  0  0  0  0
 30 28  2  0  0  0  0
 30 53  1  0  0  0  0
 31 30  1  0  0  0  0
 31 32  1  0  0  0  0
 32 54  1  0  0  0  0
 32 55  1  0  0  0  0
 32 56  1  0  0  0  0
M  END
$$$$
14.mol
 OpenBabel03201414153D

 45 47  0  0  0  0  0  0  0  0999 V2000
   -2.8802    0.2434   -0.6493 C   0  0  0  0  0  0  0  0  0  0  0  0
   -2.9282   -0.1049   -1.9919 O   0  0  0  0  0  0  0  0  0  0  0  0
   -3.6327   -1.3208   -2.2502 C   0  0  0  0  0  0  0  0  0  0  0  0
   -4.0239    0.6534    0.0583 C   0  0  0  0  0  0  0  0  0  0  0  0
   -1.6181    0.2886   -0.0470 C   0  0  0  0  0  0  0  0  0  0  0  0
   -5.3024    0.5314   -0.4668 O   0  0  0  0  0  0  0  0  0  0  0  0
   -3.8919    1.1083    1.3768 C   0  0  0  0  0  0  0  0  0  0  0  0
   -1.4856    0.7385    1.2806 C   0  0  0  0  0  0  0  0  0  0  0  0
   -5.5770    1.4552   -1.5225 C   0  0  0  0  0  0  0  0  0  0  0  0
   -2.6447    1.1523    1.9824 C   0  0  0  0  0  0  0  0  0  0  0  0
   -0.2510    0.7300    1.9720 N   0  0  0  0  0  0  0  0  0  0  0  0
    0.9468    0.4640    1.2640 C   0  0  0  0  0  0  0  0  0  0  0  0
    1.8625    1.6149    1.0028 C   0  0  0  0  0  0  0  0  0  0  0  0
    1.3283   -0.8147    0.9179 C   0  0  0  0  0  0  0  0  0  0  0  0
    1.7411    2.6879    1.6085 O   0  0  0  0  0  0  0  0  0  0  0  0
    2.8708    1.4117   -0.0543 C   0  0  0  0  0  0  0  0  0  0  0  0
    2.7019   -1.0355    0.3438 C   0  0  0  0  0  0  0  0  0  0  0  0
    0.5181   -1.9259    1.1336 N   0  0  0  0  0  0  0  0  0  0  0  0
    3.2635    0.1085   -0.3997 C   0  0  0  0  0  0  0  0  0  0  0  0
    3.4335    2.5055   -0.7159 C   0  0  0  0  0  0  0  0  0  0  0  0
    4.2051   -0.0948   -1.4097 C   0  0  0  0  0  0  0  0  0  0  0  0
    4.3666    2.2971   -1.7345 C   0  0  0  0  0  0  0  0  0  0  0  0
    4.7480    1.0031   -2.0822 C   0  0  0  0  0  0  0  0  0  0  0  0
    3.3310   -2.0764    0.5422 O   0  0  0  0  0  0  0  0  0  0  0  0
    0.4962   -3.0603    0.3152 C   0  0  0  0  0  0  0  0  0  0  0  0
    1.1879   -3.1310   -0.7130 O   0  0  0  0  0  0  0  0  0  0  0  0
   -0.4130   -4.1799    0.7551 C   0  0  0  0  0  0  0  0  0  0  0  0
   -3.5889   -1.4173   -3.3637 H   0  0  0  0  0  0  0  0  0  0  0  0
   -4.6886   -1.2435   -1.8934 H   0  0  0  0  0  0  0  0  0  0  0  0
   -3.1141   -2.1785   -1.7584 H   0  0  0  0  0  0  0  0  0  0  0  0
   -0.7405   -0.0169   -0.6376 H   0  0  0  0  0  0  0  0  0  0  0  0
   -4.7907    1.4263    1.9267 H   0  0  0  0  0  0  0  0  0  0  0  0
   -6.6200    1.1982   -1.8333 H   0  0  0  0  0  0  0  0  0  0  0  0
   -4.8576    1.3059   -2.3643 H   0  0  0  0  0  0  0  0  0  0  0  0
   -5.5229    2.5034   -1.1424 H   0  0  0  0  0  0  0  0  0  0  0  0
   -2.5642    1.5166    3.0183 H   0  0  0  0  0  0  0  0  0  0  0  0
   -0.1496    1.5300    2.5741 H   0  0  0  0  0  0  0  0  0  0  0  0
   -0.1482   -1.8676    1.8726 H   0  0  0  0  0  0  0  0  0  0  0  0
    3.1348    3.5256   -0.4252 H   0  0  0  0  0  0  0  0  0  0  0  0
    4.5131   -1.1219   -1.6647 H   0  0  0  0  0  0  0  0  0  0  0  0
    4.8012    3.1609   -2.2600 H   0  0  0  0  0  0  0  0  0  0  0  0
    5.4831    0.8407   -2.8853 H   0  0  0  0  0  0  0  0  0  0  0  0
   -1.4709   -3.8285    0.8208 H   0  0  0  0  0  0  0  0  0  0  0  0
   -0.0931   -4.5697    1.7519 H   0  0  0  0  0  0  0  0  0  0  0  0
   -0.3483   -5.0052    0.0044 H   0  0  0  0  0  0  0  0  0  0  0  0
  1  4  2  0  0  0  0
  1  5  1  0  0  0  0
  2  1  1  0  0  0  0
  2  3  1  0  0  0  0
  3 28  1  0  0  0  0
  3 29  1  0  0  0  0
  3 30  1  0  0  0  0
  4  6  1  0  0  0  0
  4  7  1  0  0  0  0
  5 31  1  0  0  0  0
  6  9  1  0  0  0  0
  7 10  2  0  0  0  0
  7 32  1  0  0  0  0
  8 11  1  0  0  0  0
  8  5  2  0  0  0  0
  9 33  1  0  0  0  0
  9 34  1  0  0  0  0
  9 35  1  0  0  0  0
 10  8  1  0  0  0  0
 10 36  1  0  0  0  0
 11 12  1  0  0  0  0
 11 37  1  0  0  0  0
 12 13  1  0  0  0  0
 12 14  2  0  0  0  0
 13 15  2  0  0  0  0
 13 16  1  0  0  0  0
 14 18  1  0  0  0  0
 16 19  2  0  0  0  0
 16 20  1  0  0  0  0
 17 24  2  0  0  0  0
 17 14  1  0  0  0  0
 18 25  1  0  0  0  0
 18 38  1  0  0  0  0
 19 21  1  0  0  0  0
 19 17  1  0  0  0  0
 20 39  1  0  0  0  0
 21 23  2  0  0  0  0
 21 40  1  0  0  0  0
 22 20  2  0  0  0  0
 22 41  1  0  0  0  0
 23 22  1  0  0  0  0
 23 42  1  0  0  0  0
 25 26  2  0  0  0  0
 25 27  1  0  0  0  0
 27 43  1  0  0  0  0
 27 44  1  0  0  0  0
 27 45  1  0  0  0  0
M  END
$$$$
15.mol
 OpenBabel03201414153D

 60 61  0  0  0  0  0  0  0  0999 V2000
    3.5368    0.8430   -1.2874 C   0  0  0  0  0  0  0  0  0  0  0  0
    4.5711    0.8450   -2.2162 O   0  0  0  0  0  0  0  0  0  0  0  0
    5.7421    1.5252   -1.7597 C   0  0  0  0  0  0  0  0  0  0  0  0
    3.5185   -0.0746   -0.2235 C   0  0  0  0  0  0  0  0  0  0  0  0
    2.4567    1.7092   -1.5055 C   0  0  0  0  0  0  0  0  0  0  0  0
    2.4103   -0.0962    0.6274 C   0  0  0  0  0  0  0  0  0  0  0  0
    4.6385   -1.0390   -0.0116 C   0  0  0  0  0  0  0  0  0  0  0  0
    1.3570    1.6641   -0.6534 C   0  0  0  0  0  0  0  0  0  0  0  0
    1.3316    0.7697    0.4210 C   0  0  0  0  0  0  0  0  0  0  0  0
    5.5573   -0.4491    0.9148 O   0  0  0  0  0  0  0  0  0  0  0  0
    0.1572    0.7069    1.3802 C   0  0  1  0  0  0  0  0  0  0  0  0
   -0.3153    2.0161    1.7842 N   0  0  0  0  0  0  0  0  0  0  0  0
   -0.9437   -0.1542    0.7921 C   0  0  0  0  0  0  0  0  0  0  0  0
   -1.4372    2.5945    1.1973 C   0  0  0  0  0  0  0  0  0  0  0  0
   -2.1118    0.4081    0.3375 C   0  0  0  0  0  0  0  0  0  0  0  0
   -0.6312   -1.5773    0.8097 C   0  0  0  0  0  0  0  0  0  0  0  0
   -1.7184    3.8056    1.3443 O   0  0  0  0  0  0  0  0  0  0  0  0
   -2.3198    1.7685    0.4603 N   0  0  0  0  0  0  0  0  0  0  0  0
   -3.1823   -0.4597   -0.3103 C   0  0  0  0  0  0  0  0  0  0  0  0
   -4.4322    0.2173   -0.6088 N   0  0  0  0  0  0  0  0  0  0  0  0
   -5.3984    0.1693    0.4727 C   0  0  0  0  0  0  0  0  0  0  0  0
   -4.9546   -0.1124   -1.9265 C   0  0  0  0  0  0  0  0  0  0  0  0
   -6.1088   -1.1510    0.7266 C   0  0  0  0  0  0  0  0  0  0  0  0
   -6.1887    0.6772   -2.3309 C   0  0  0  0  0  0  0  0  0  0  0  0
    0.2257   -2.1424    1.5019 O   0  0  0  0  0  0  0  0  0  0  0  0
   -1.3777   -2.3671   -0.0302 O   0  0  0  0  0  0  0  0  0  0  0  0
   -1.0709   -3.7685   -0.0732 C   0  0  0  0  0  0  0  0  0  0  0  0
    0.1107   -4.0357   -0.9722 C   0  0  0  0  0  0  0  0  0  0  0  0
    6.6166   -1.3270    1.2524 C   0  0  0  0  0  0  0  0  0  0  0  0
    6.4792    1.3664   -2.5853 H   0  0  0  0  0  0  0  0  0  0  0  0
    6.1060    1.0786   -0.8014 H   0  0  0  0  0  0  0  0  0  0  0  0
    5.5246    2.6125   -1.6264 H   0  0  0  0  0  0  0  0  0  0  0  0
    2.4856    2.4090   -2.3530 H   0  0  0  0  0  0  0  0  0  0  0  0
    2.3769   -0.8208    1.4594 H   0  0  0  0  0  0  0  0  0  0  0  0
    4.2521   -2.0059    0.4111 H   0  0  0  0  0  0  0  0  0  0  0  0
    5.1738   -1.2409   -0.9797 H   0  0  0  0  0  0  0  0  0  0  0  0
    0.5075    2.3405   -0.8349 H   0  0  0  0  0  0  0  0  0  0  0  0
    0.5180    0.1985    2.3331 H   0  0  0  0  0  0  0  0  0  0  0  0
    0.3510    2.6436    2.1743 H   0  0  0  0  0  0  0  0  0  0  0  0
   -3.1542    2.1930    0.1165 H   0  0  0  0  0  0  0  0  0  0  0  0
   -3.3438   -1.3398    0.3831 H   0  0  0  0  0  0  0  0  0  0  0  0
   -2.7157   -0.8658   -1.2570 H   0  0  0  0  0  0  0  0  0  0  0  0
   -4.8611    0.4771    1.4155 H   0  0  0  0  0  0  0  0  0  0  0  0
   -6.1736    0.9583    0.2508 H   0  0  0  0  0  0  0  0  0  0  0  0
   -4.1350    0.1091   -2.6701 H   0  0  0  0  0  0  0  0  0  0  0  0
   -5.1953   -1.2141   -2.0063 H   0  0  0  0  0  0  0  0  0  0  0  0
   -6.7022   -1.4632   -0.1665 H   0  0  0  0  0  0  0  0  0  0  0  0
   -5.3839   -1.9641    0.9704 H   0  0  0  0  0  0  0  0  0  0  0  0
   -6.8057   -1.0298    1.5904 H   0  0  0  0  0  0  0  0  0  0  0  0
   -7.0788    0.3684   -1.7316 H   0  0  0  0  0  0  0  0  0  0  0  0
   -6.0325    1.7744   -2.1979 H   0  0  0  0  0  0  0  0  0  0  0  0
   -6.4011    0.4753   -3.4087 H   0  0  0  0  0  0  0  0  0  0  0  0
   -0.8844   -4.1507    0.9643 H   0  0  0  0  0  0  0  0  0  0  0  0
   -2.0149   -4.2146   -0.4880 H   0  0  0  0  0  0  0  0  0  0  0  0
   -0.0617   -3.6076   -1.9884 H   0  0  0  0  0  0  0  0  0  0  0  0
    1.0311   -3.5706   -0.5424 H   0  0  0  0  0  0  0  0  0  0  0  0
    0.2687   -5.1366   -1.0640 H   0  0  0  0  0  0  0  0  0  0  0  0
    7.2440   -0.7434    1.9714 H   0  0  0  0  0  0  0  0  0  0  0  0
    7.2096   -1.5977    0.3438 H   0  0  0  0  0  0  0  0  0  0  0  0
    6.2234   -2.2538    1.7390 H   0  0  0  0  0  0  0  0  0  0  0  0
  1  4  2  0  0  0  0
  1  5  1  0  0  0  0
  2  1  1  0  0  0  0
  2  3  1  0  0  0  0
  3 30  1  0  0  0  0
  3 31  1  0  0  0  0
  3 32  1  0  0  0  0
  4  6  1  0  0  0  0
  4  7  1  0  0  0  0
  5 33  1  0  0  0  0
  6  9  2  0  0  0  0
  6 34  1  0  0  0  0
  7 10  1  0  0  0  0
  7 35  1  0  0  0  0
  7 36  1  0  0  0  0
  8  5  2  0  0  0  0
  8 37  1  0  0  0  0
  9  8  1  0  0  0  0
  9 11  1  0  0  0  0
 10 29  1  0  0  0  0
 11 12  1  0  0  0  0
 11 13  1  0  0  0  0
 11 38  1  1  0  0  0
 12 14  1  0  0  0  0
 12 39  1  0  0  0  0
 13 16  1  0  0  0  0
 14 17  2  0  0  0  0
 14 18  1  0  0  0  0
 15 19  1  0  0  0  0
 15 13  2  0  0  0  0
 16 25  2  0  0  0  0
 16 26  1  0  0  0  0
 18 15  1  0  0  0  0
 18 40  1  0  0  0  0
 19 20  1  0  0  0  0
 19 41  1  0  0  0  0
 19 42  1  0  0  0  0
 20 21  1  0  0  0  0
 20 22  1  0  0  0  0
 21 23  1  0  0  0  0
 21 43  1  0  0  0  0
 21 44  1  0  0  0  0
 22 24  1  0  0  0  0
 22 45  1  0  0  0  0
 22 46  1  0  0  0  0
 23 47  1  0  0  0  0
 23 48  1  0  0  0  0
 23 49  1  0  0  0  0
 24 50  1  0  0  0  0
 24 51  1  0  0  0  0
 24 52  1  0  0  0  0
 26 27  1  0  0  0  0
 27 28  1  0  0  0  0
 27 53  1  0  0  0  0
 27 54  1  0  0  0  0
 28 55  1  0  0  0  0
 28 56  1  0  0  0  0
 28 57  1  0  0  0  0
 29 58  1  0  0  0  0
 29 59  1  0  0  0  0
 29 60  1  0  0  0  0
M  END
$$$$
16.mol
 OpenBabel03201414153D

 40 42  0  0  0  0  0  0  0  0999 V2000
    0.5940   -0.9807    0.2672 C   0  0  0  0  0  0  0  0  0  0  0  0
    1.2979   -2.3294    0.7966 S   0  0  0  0  0  0  0  0  0  0  0  0
    1.2667    0.1540   -0.1606 N   0  0  0  0  0  0  0  0  0  0  0  0
   -0.8083   -0.9382    0.2040 N   0  0  0  0  0  0  0  0  0  0  0  0
    2.6814    0.2610   -0.0615 C   0  0  0  0  0  0  0  0  0  0  0  0
    0.5435    1.3639   -0.5823 C   0  0  0  0  0  0  0  0  0  0  0  0
   -1.5023    0.2271   -0.1954 C   0  0  0  0  0  0  0  0  0  0  0  0
    3.5159   -0.4307   -0.9593 C   0  0  0  0  0  0  0  0  0  0  0  0
    3.2630    1.0886    0.9245 C   0  0  0  0  0  0  0  0  0  0  0  0
   -0.8996    1.3257   -0.5679 N   0  0  0  0  0  0  0  0  0  0  0  0
    4.8995   -0.2932   -0.8845 C   0  0  0  0  0  0  0  0  0  0  0  0
    4.6402    1.2320    0.9985 C   0  0  0  0  0  0  0  0  0  0  0  0
    5.4617    0.5377    0.0906 C   0  0  0  0  0  0  0  0  0  0  0  0
    6.8150    0.7561    0.2485 O   0  0  0  0  0  0  0  0  0  0  0  0
    7.6763    0.0040   -0.5995 C   0  0  0  0  0  0  0  0  0  0  0  0
   -2.9855    0.1398   -0.1681 C   0  0  0  0  0  0  0  0  0  0  0  0
   -3.7300    1.1795    0.3956 C   0  0  0  0  0  0  0  0  0  0  0  0
   -3.6369   -0.9734   -0.7188 C   0  0  0  0  0  0  0  0  0  0  0  0
   -5.1220    1.1105    0.4271 C   0  0  0  0  0  0  0  0  0  0  0  0
   -5.0221   -1.0546   -0.6972 C   0  0  0  0  0  0  0  0  0  0  0  0
   -5.7662   -0.0070   -0.1179 C   0  0  0  0  0  0  0  0  0  0  0  0
   -7.1325   -0.1873   -0.1423 O   0  0  0  0  0  0  0  0  0  0  0  0
   -7.9181    0.8601    0.4179 C   0  0  0  0  0  0  0  0  0  0  0  0
   -1.3034   -1.7442    0.5195 H   0  0  0  0  0  0  0  0  0  0  0  0
    0.8661    1.5991   -1.6440 H   0  0  0  0  0  0  0  0  0  0  0  0
    0.8682    2.2209    0.0867 H   0  0  0  0  0  0  0  0  0  0  0  0
    3.0833   -1.0998   -1.7202 H   0  0  0  0  0  0  0  0  0  0  0  0
    2.6280    1.6254    1.6468 H   0  0  0  0  0  0  0  0  0  0  0  0
    5.5332   -0.8477   -1.5908 H   0  0  0  0  0  0  0  0  0  0  0  0
    5.1013    1.8749    1.7620 H   0  0  0  0  0  0  0  0  0  0  0  0
    8.7002    0.3107   -0.2662 H   0  0  0  0  0  0  0  0  0  0  0  0
    7.5113    0.2793   -1.6695 H   0  0  0  0  0  0  0  0  0  0  0  0
    7.5230   -1.0919   -0.4477 H   0  0  0  0  0  0  0  0  0  0  0  0
   -3.2202    2.0615    0.8146 H   0  0  0  0  0  0  0  0  0  0  0  0
   -3.0576   -1.7850   -1.1865 H   0  0  0  0  0  0  0  0  0  0  0  0
   -5.6955    1.9337    0.8750 H   0  0  0  0  0  0  0  0  0  0  0  0
   -5.5490   -1.9188   -1.1261 H   0  0  0  0  0  0  0  0  0  0  0  0
   -8.9683    0.4977    0.2787 H   0  0  0  0  0  0  0  0  0  0  0  0
   -7.7532    1.8158   -0.1362 H   0  0  0  0  0  0  0  0  0  0  0  0
   -7.6855    0.9890    1.5027 H   0  0  0  0  0  0  0  0  0  0  0  0
  1  3  1  0  0  0  0
  1  4  1  0  0  0  0
  2  1  2  0  0  0  0
  3  5  1  0  0  0  0
  3  6  1  0  0  0  0
  4 24  1  0  0  0  0
  5  8  2  0  0  0  0
  5  9  1  0  0  0  0
  6 10  1  0  0  0  0
  6 25  1  0  0  0  0
  6 26  1  0  0  0  0
  7  4  1  0  0  0  0
  7 16  1  0  0  0  0
  8 11  1  0  0  0  0
  8 27  1  0  0  0  0
  9 28  1  0  0  0  0
 10  7  2  0  0  0  0
 11 13  2  0  0  0  0
 11 29  1  0  0  0  0
 12  9  2  0  0  0  0
 12 30  1  0  0  0  0
 13 14  1  0  0  0  0
 13 12  1  0  0  0  0
 14 15  1  0  0  0  0
 15 31  1  0  0  0  0
 15 32  1  0  0  0  0
 15 33  1  0  0  0  0
 16 17  2  0  0  0  0
 16 18  1  0  0  0  0
 17 19  1  0  0  0  0
 17 34  1  0  0  0  0
 18 35  1  0  0  0  0
 19 21  2  0  0  0  0
 19 36  1  0  0  0  0
 20 18  2  0  0  0  0
 20 37  1  0  0  0  0
 21 22  1  0  0  0  0
 21 20  1  0  0  0  0
 22 23  1  0  0  0  0
 23 38  1  0  0  0  0
 23 39  1  0  0  0  0
 23 40  1  0  0  0  0
M  END
$$$$
17.mol
 OpenBabel03201414153D

 46 47  0  0  0  0  0  0  0  0999 V2000
   -1.7693    0.6718   -0.0186 C   0  0  0  0  0  0  0  0  0  0  0  0
   -2.3730    2.2490    0.1250 S   0  0  0  0  0  0  0  0  0  0  0  0
   -3.9736    1.7702    0.0618 C   0  0  0  0  0  0  0  0  0  0  0  0
   -0.4206    0.3709   -0.0368 N   0  0  0  0  0  0  0  0  0  0  0  0
   -2.8243   -0.2541   -0.1161 C   0  0  0  0  0  0  0  0  0  0  0  0
   -4.1055    0.4018   -0.0652 C   0  0  0  0  0  0  0  0  0  0  0  0
   -5.0701    2.7411    0.1396 C   0  0  0  0  0  0  0  0  0  0  0  0
    0.5748    1.3324    0.0964 C   0  0  0  0  0  0  0  0  0  0  0  0
   -2.7385   -1.6962   -0.2472 C   0  0  0  0  0  0  0  0  0  0  0  0
    0.2669    2.5396    0.2061 O   0  0  0  0  0  0  0  0  0  0  0  0
    1.9939    0.9021    0.0358 C   0  0  0  0  0  0  0  0  0  0  0  0
    2.5048   -0.2894    0.5969 C   0  0  0  0  0  0  0  0  0  0  0  0
    2.8840    1.7807   -0.5965 C   0  0  0  0  0  0  0  0  0  0  0  0
    1.5980   -1.1191    1.2200 O   0  0  0  0  0  0  0  0  0  0  0  0
    3.8678   -0.5921    0.5142 C   0  0  0  0  0  0  0  0  0  0  0  0
    4.2403    1.4953   -0.6982 C   0  0  0  0  0  0  0  0  0  0  0  0
    2.1294   -2.2371    1.9269 C   0  0  0  0  0  0  0  0  0  0  0  0
    4.7282    0.3050   -0.1410 C   0  0  0  0  0  0  0  0  0  0  0  0
    6.0472   -0.0890   -0.1760 O   0  0  0  0  0  0  0  0  0  0  0  0
    6.9563    0.8005   -0.8188 C   0  0  0  0  0  0  0  0  0  0  0  0
   -5.3805   -0.3277   -0.1390 C   0  0  0  0  0  0  0  0  0  0  0  0
   -3.6478   -2.5310   -0.1647 O   0  0  0  0  0  0  0  0  0  0  0  0
   -1.4809   -2.1921   -0.5051 O   0  0  0  0  0  0  0  0  0  0  0  0
   -1.3630   -3.6201   -0.6153 C   0  0  0  0  0  0  0  0  0  0  0  0
    0.1043   -3.9012   -0.8332 C   0  0  0  0  0  0  0  0  0  0  0  0
   -0.1607   -0.5957   -0.0828 H   0  0  0  0  0  0  0  0  0  0  0  0
   -5.7257    2.5247    1.0214 H   0  0  0  0  0  0  0  0  0  0  0  0
   -4.6772    3.7837    0.2422 H   0  0  0  0  0  0  0  0  0  0  0  0
   -5.7040    2.6939   -0.7825 H   0  0  0  0  0  0  0  0  0  0  0  0
    2.4875    2.7241   -1.0113 H   0  0  0  0  0  0  0  0  0  0  0  0
    4.2876   -1.5103    0.9464 H   0  0  0  0  0  0  0  0  0  0  0  0
    4.9104    2.2027   -1.2048 H   0  0  0  0  0  0  0  0  0  0  0  0
    1.2197   -2.7010    2.3875 H   0  0  0  0  0  0  0  0  0  0  0  0
    2.8470   -1.9014    2.7138 H   0  0  0  0  0  0  0  0  0  0  0  0
    2.6208   -2.9487    1.2195 H   0  0  0  0  0  0  0  0  0  0  0  0
    7.9414    0.2780   -0.7176 H   0  0  0  0  0  0  0  0  0  0  0  0
    6.9762    1.7874   -0.2963 H   0  0  0  0  0  0  0  0  0  0  0  0
    6.6852    0.9289   -1.8946 H   0  0  0  0  0  0  0  0  0  0  0  0
   -5.4740   -1.0242    0.7334 H   0  0  0  0  0  0  0  0  0  0  0  0
   -6.2465    0.3784   -0.1381 H   0  0  0  0  0  0  0  0  0  0  0  0
   -5.4164   -0.9512   -1.0686 H   0  0  0  0  0  0  0  0  0  0  0  0
   -1.7447   -4.0891    0.3291 H   0  0  0  0  0  0  0  0  0  0  0  0
   -1.9917   -3.9677   -1.4759 H   0  0  0  0  0  0  0  0  0  0  0  0
    0.4414   -3.4911   -1.8149 H   0  0  0  0  0  0  0  0  0  0  0  0
    0.7157   -3.4255   -0.0265 H   0  0  0  0  0  0  0  0  0  0  0  0
    0.2710   -5.0043   -0.8210 H   0  0  0  0  0  0  0  0  0  0  0  0
  1  4  1  0  0  0  0
  1  5  2  0  0  0  0
  2  1  1  0  0  0  0
  2  3  1  0  0  0  0
  3  7  1  0  0  0  0
  4  8  1  0  0  0  0
  4 26  1  0  0  0  0
  5  6  1  0  0  0  0
  5  9  1  0  0  0  0
  6  3  2  0  0  0  0
  6 21  1  0  0  0  0
  7 27  1  0  0  0  0
  7 28  1  0  0  0  0
  7 29  1  0  0  0  0
  8 10  2  0  0  0  0
  8 11  1  0  0  0  0
  9 22  2  0  0  0  0
  9 23  1  0  0  0  0
 11 12  1  0  0  0  0
 11 13  2  0  0  0  0
 12 14  1  0  0  0  0
 12 15  2  0  0  0  0
 13 30  1  0  0  0  0
 14 17  1  0  0  0  0
 15 18  1  0  0  0  0
 15 31  1  0  0  0  0
 16 13  1  0  0  0  0
 16 32  1  0  0  0  0
 17 33  1  0  0  0  0
 17 34  1  0  0  0  0
 17 35  1  0  0  0  0
 18 19  1  0  0  0  0
 18 16  2  0  0  0  0
 19 20  1  0  0  0  0
 20 36  1  0  0  0  0
 20 37  1  0  0  0  0
 20 38  1  0  0  0  0
 21 39  1  0  0  0  0
 21 40  1  0  0  0  0
 21 41  1  0  0  0  0
 23 24  1  0  0  0  0
 24 25  1  0  0  0  0
 24 42  1  0  0  0  0
 24 43  1  0  0  0  0
 25 44  1  0  0  0  0
 25 45  1  0  0  0  0
 25 46  1  0  0  0  0
M  END
$$$$
18.mol
 OpenBabel03201414153D

 44 46  0  0  0  0  0  0  0  0999 V2000
   -6.6429   -0.9007   -0.0283 C   0  0  0  0  0  0  0  0  0  0  0  0
   -7.9210   -1.3479   -0.0276 F   0  0  0  0  0  0  0  0  0  0  0  0
   -5.7419   -1.3502   -1.0098 C   0  0  0  0  0  0  0  0  0  0  0  0
   -6.2177    0.0134    0.9521 C   0  0  0  0  0  0  0  0  0  0  0  0
   -4.4318   -0.8883   -1.0117 C   0  0  0  0  0  0  0  0  0  0  0  0
   -4.9052    0.4678    0.9529 C   0  0  0  0  0  0  0  0  0  0  0  0
   -3.9953    0.0234   -0.0286 C   0  0  0  0  0  0  0  0  0  0  0  0
   -2.6440    0.4886   -0.0243 N   0  0  0  0  0  0  0  0  0  0  0  0
   -2.4163    1.8858    0.0775 C   0  0  0  0  0  0  0  0  0  0  0  0
   -1.5789   -0.4270   -0.1408 C   0  0  0  0  0  0  0  0  0  0  0  0
   -3.3465    2.7064    0.2067 O   0  0  0  0  0  0  0  0  0  0  0  0
   -1.0961    2.3567    0.0202 N   0  0  0  0  0  0  0  0  0  0  0  0
   -0.1787    0.0819   -0.0693 C   0  0  0  0  0  0  0  0  0  0  0  0
   -1.8164   -1.6386   -0.2905 O   0  0  0  0  0  0  0  0  0  0  0  0
    0.0336    1.5403   -0.0869 C   0  0  0  0  0  0  0  0  0  0  0  0
    1.1356    2.1087   -0.1728 O   0  0  0  0  0  0  0  0  0  0  0  0
    0.7933   -0.8565    0.0532 C   0  0  0  0  0  0  0  0  0  0  0  0
    2.2301   -0.7297    0.1357 C   0  0  0  0  0  0  0  0  0  0  0  0
    2.9768    0.1436   -0.6637 C   0  0  0  0  0  0  0  0  0  0  0  0
    2.9109   -1.5880    1.0264 C   0  0  0  0  0  0  0  0  0  0  0  0
    4.3670    0.1824   -0.5763 C   0  0  0  0  0  0  0  0  0  0  0  0
    4.2884   -1.5472    1.1412 C   0  0  0  0  0  0  0  0  0  0  0  0
    5.0271   -0.6517    0.3340 C   0  0  0  0  0  0  0  0  0  0  0  0
    6.3840   -0.7038    0.5346 O   0  0  0  0  0  0  0  0  0  0  0  0
    7.2075    0.2367   -0.1860 C   0  0  0  0  0  0  0  0  0  0  0  0
    8.4924    0.3233    0.6197 C   0  0  0  0  0  0  0  0  0  0  0  0
    7.4675   -0.2675   -1.5914 C   0  0  0  0  0  0  0  0  0  0  0  0
   -6.0793   -2.0667   -1.7729 H   0  0  0  0  0  0  0  0  0  0  0  0
   -6.9282    0.3658    1.7141 H   0  0  0  0  0  0  0  0  0  0  0  0
   -3.7302   -1.2633   -1.7746 H   0  0  0  0  0  0  0  0  0  0  0  0
   -4.5901    1.2022    1.7124 H   0  0  0  0  0  0  0  0  0  0  0  0
   -0.9741    3.3481    0.0533 H   0  0  0  0  0  0  0  0  0  0  0  0
    0.4458   -1.9155    0.1269 H   0  0  0  0  0  0  0  0  0  0  0  0
    2.4666    0.8101   -1.3786 H   0  0  0  0  0  0  0  0  0  0  0  0
    2.3354   -2.2923    1.6482 H   0  0  0  0  0  0  0  0  0  0  0  0
    4.9241    0.8733   -1.2244 H   0  0  0  0  0  0  0  0  0  0  0  0
    4.8228   -2.2002    1.8460 H   0  0  0  0  0  0  0  0  0  0  0  0
    6.7027    1.2417   -0.2072 H   0  0  0  0  0  0  0  0  0  0  0  0
    8.9707   -0.6820    0.6987 H   0  0  0  0  0  0  0  0  0  0  0  0
    9.1947    1.0254    0.1118 H   0  0  0  0  0  0  0  0  0  0  0  0
    8.2776    0.6951    1.6495 H   0  0  0  0  0  0  0  0  0  0  0  0
    7.9833   -1.2572   -1.5581 H   0  0  0  0  0  0  0  0  0  0  0  0
    8.1147    0.4599   -2.1363 H   0  0  0  0  0  0  0  0  0  0  0  0
    6.5081   -0.3903   -2.1487 H   0  0  0  0  0  0  0  0  0  0  0  0
  1  3  2  0  0  0  0
  1  4  1  0  0  0  0
  2  1  1  0  0  0  0
  3  5  1  0  0  0  0
  3 28  1  0  0  0  0
  4 29  1  0  0  0  0
  5  7  2  0  0  0  0
  5 30  1  0  0  0  0
  6  4  2  0  0  0  0
  6 31  1  0  0  0  0
  7  8  1  0  0  0  0
  7  6  1  0  0  0  0
  8  9  1  0  0  0  0
  8 10  1  0  0  0  0
  9 11  2  0  0  0  0
  9 12  1  0  0  0  0
 10 14  2  0  0  0  0
 12 15  1  0  0  0  0
 12 32  1  0  0  0  0
 13 10  1  0  0  0  0
 13 17  2  0  0  0  0
 15 16  2  0  0  0  0
 15 13  1  0  0  0  0
 17 18  1  0  0  0  0
 17 33  1  0  0  0  0
 18 19  2  0  0  0  0
 18 20  1  0  0  0  0
 19 21  1  0  0  0  0
 19 34  1  0  0  0  0
 20 35  1  0  0  0  0
 21 23  2  0  0  0  0
 21 36  1  0  0  0  0
 22 20  2  0  0  0  0
 22 37  1  0  0  0  0
 23 24  1  0  0  0  0
 23 22  1  0  0  0  0
 24 25  1  0  0  0  0
 25 26  1  0  0  0  0
 25 27  1  0  0  0  0
 25 38  1  0  0  0  0
 26 39  1  0  0  0  0
 26 40  1  0  0  0  0
 26 41  1  0  0  0  0
 27 42  1  0  0  0  0
 27 43  1  0  0  0  0
 27 44  1  0  0  0  0
M  END
$$$$
19.mol
 OpenBabel03201414153D

 38 40  0  0  0  0  0  0  0  0999 V2000
   -5.0155   -0.5399    0.1984 C   0  0  0  0  0  0  0  0  0  0  0  0
   -6.3497   -0.8508    0.3674 O   0  0  0  0  0  0  0  0  0  0  0  0
   -6.9185   -1.7257   -0.6004 C   0  0  0  0  0  0  0  0  0  0  0  0
   -4.2107   -1.0280   -0.8362 C   0  0  0  0  0  0  0  0  0  0  0  0
   -4.4834    0.3332    1.1654 C   0  0  0  0  0  0  0  0  0  0  0  0
   -2.8737   -0.6456   -0.9096 C   0  0  0  0  0  0  0  0  0  0  0  0
   -3.1499    0.7064    1.0947 C   0  0  0  0  0  0  0  0  0  0  0  0
   -2.3264    0.2203    0.0553 C   0  0  0  0  0  0  0  0  0  0  0  0
   -0.9495    0.6012   -0.0109 N   0  0  0  0  0  0  0  0  0  0  0  0
   -0.6326    1.9822    0.0616 C   0  0  0  0  0  0  0  0  0  0  0  0
    0.0481   -0.3780   -0.1746 C   0  0  0  0  0  0  0  0  0  0  0  0
   -1.5013    2.8604    0.2305 O   0  0  0  0  0  0  0  0  0  0  0  0
    0.7097    2.3727   -0.0742 N   0  0  0  0  0  0  0  0  0  0  0  0
    1.4802    0.0445   -0.1516 C   0  0  0  0  0  0  0  0  0  0  0  0
   -0.2645   -1.5726   -0.3213 O   0  0  0  0  0  0  0  0  0  0  0  0
    1.7798    1.4881   -0.2248 C   0  0  0  0  0  0  0  0  0  0  0  0
    2.9086    1.9785   -0.3961 O   0  0  0  0  0  0  0  0  0  0  0  0
    2.3983   -0.9419   -0.0254 C   0  0  0  0  0  0  0  0  0  0  0  0
    3.8454   -0.8757    0.0397 C   0  0  0  0  0  0  0  0  0  0  0  0
    4.6146   -0.1223   -0.8556 C   0  0  0  0  0  0  0  0  0  0  0  0
    4.4938   -1.6636    1.0094 C   0  0  0  0  0  0  0  0  0  0  0  0
    6.0075   -0.1479   -0.7761 C   0  0  0  0  0  0  0  0  0  0  0  0
    5.8818   -1.6710    1.0937 C   0  0  0  0  0  0  0  0  0  0  0  0
    6.6420   -0.9145    0.1987 C   0  0  0  0  0  0  0  0  0  0  0  0
   -7.9821   -1.8262   -0.2657 H   0  0  0  0  0  0  0  0  0  0  0  0
   -6.4048   -2.7175   -0.5853 H   0  0  0  0  0  0  0  0  0  0  0  0
   -6.8671   -1.2727   -1.6201 H   0  0  0  0  0  0  0  0  0  0  0  0
   -4.6146   -1.7118   -1.5957 H   0  0  0  0  0  0  0  0  0  0  0  0
   -5.1324    0.7125    1.9678 H   0  0  0  0  0  0  0  0  0  0  0  0
   -2.2429   -1.0514   -1.7167 H   0  0  0  0  0  0  0  0  0  0  0  0
   -2.7451    1.4090    1.8410 H   0  0  0  0  0  0  0  0  0  0  0  0
    0.8910    3.3555   -0.0715 H   0  0  0  0  0  0  0  0  0  0  0  0
    2.0037   -1.9816    0.0690 H   0  0  0  0  0  0  0  0  0  0  0  0
    4.1208    0.4991   -1.6197 H   0  0  0  0  0  0  0  0  0  0  0  0
    3.8973   -2.2685    1.7093 H   0  0  0  0  0  0  0  0  0  0  0  0
    6.6023    0.4484   -1.4841 H   0  0  0  0  0  0  0  0  0  0  0  0
    6.3810   -2.2768    1.8644 H   0  0  0  0  0  0  0  0  0  0  0  0
    7.7402   -0.9258    0.2646 H   0  0  0  0  0  0  0  0  0  0  0  0
  1  4  2  0  0  0  0
  1  5  1  0  0  0  0
  2  1  1  0  0  0  0
  2  3  1  0  0  0  0
  3 25  1  0  0  0  0
  3 26  1  0  0  0  0
  3 27  1  0  0  0  0
  4  6  1  0  0  0  0
  4 28  1  0  0  0  0
  5 29  1  0  0  0  0
  6  8  2  0  0  0  0
  6 30  1  0  0  0  0
  7  5  2  0  0  0  0
  7 31  1  0  0  0  0
  8  9  1  0  0  0  0
  8  7  1  0  0  0  0
  9 10  1  0  0  0  0
  9 11  1  0  0  0  0
 10 12  2  0  0  0  0
 10 13  1  0  0  0  0
 11 15  2  0  0  0  0
 13 16  1  0  0  0  0
 13 32  1  0  0  0  0
 14 11  1  0  0  0  0
 14 18  2  0  0  0  0
 16 17  2  0  0  0  0
 16 14  1  0  0  0  0
 18 19  1  0  0  0  0
 18 33  1  0  0  0  0
 19 20  1  0  0  0  0
 19 21  2  0  0  0  0
 20 22  2  0  0  0  0
 20 34  1  0  0  0  0
 21 35  1  0  0  0  0
 22 24  1  0  0  0  0
 22 36  1  0  0  0  0
 23 21  1  0  0  0  0
 23 37  1  0  0  0  0
 24 23  2  0  0  0  0
 24 38  1  0  0  0  0
M  END
$$$$
20.mol
 OpenBabel03201414153D

 37 38  0  0  0  0  0  0  0  0999 V2000
   -2.9233   -0.3189    0.3799 C   0  0  0  0  0  0  0  0  0  0  0  0
   -3.6876    1.0027   -0.4412 S   0  0  0  0  0  0  0  0  0  0  0  0
   -5.1990    0.4466    0.0213 C   0  0  0  0  0  0  0  0  0  0  0  0
   -3.7938   -1.1669    0.9880 N   0  0  0  0  0  0  0  0  0  0  0  0
   -1.5399   -0.4895    0.4306 N   0  0  0  0  0  0  0  0  0  0  0  0
   -5.0761   -0.7173    0.7756 C   0  0  0  0  0  0  0  0  0  0  0  0
   -6.4635    1.0979   -0.3254 C   0  0  0  0  0  0  0  0  0  0  0  0
   -0.6538    0.3196   -0.2665 C   0  0  0  0  0  0  0  0  0  0  0  0
   -1.0689    1.2964   -0.9252 O   0  0  0  0  0  0  0  0  0  0  0  0
    0.8014    0.0353   -0.1391 C   0  0  0  0  0  0  0  0  0  0  0  0
    1.3663   -1.2579   -0.1139 C   0  0  0  0  0  0  0  0  0  0  0  0
    1.6470    1.1482   -0.0709 C   0  0  0  0  0  0  0  0  0  0  0  0
    0.4869   -2.3171   -0.1911 O   0  0  0  0  0  0  0  0  0  0  0  0
    2.7537   -1.4302   -0.0271 C   0  0  0  0  0  0  0  0  0  0  0  0
    3.0315    0.9866    0.0340 C   0  0  0  0  0  0  0  0  0  0  0  0
    1.0547   -3.6224   -0.2620 C   0  0  0  0  0  0  0  0  0  0  0  0
    3.5868   -0.3076    0.0488 C   0  0  0  0  0  0  0  0  0  0  0  0
    4.9368   -0.5426    0.2437 O   0  0  0  0  0  0  0  0  0  0  0  0
    5.7826   -0.0244   -0.7873 C   0  0  0  0  0  0  0  0  0  0  0  0
    3.8257    2.1243    0.0130 O   0  0  0  0  0  0  0  0  0  0  0  0
    4.4342    2.4144    1.2741 C   0  0  0  0  0  0  0  0  0  0  0  0
   -1.1913   -1.3042    0.8925 H   0  0  0  0  0  0  0  0  0  0  0  0
   -5.9044   -1.2929    1.2047 H   0  0  0  0  0  0  0  0  0  0  0  0
   -6.2930    2.0072   -0.9540 H   0  0  0  0  0  0  0  0  0  0  0  0
   -7.1231    0.3963   -0.8972 H   0  0  0  0  0  0  0  0  0  0  0  0
   -7.0110    1.4105    0.6004 H   0  0  0  0  0  0  0  0  0  0  0  0
    1.2166    2.1636   -0.1156 H   0  0  0  0  0  0  0  0  0  0  0  0
    3.2114   -2.4292   -0.0072 H   0  0  0  0  0  0  0  0  0  0  0  0
    0.1560   -4.2841   -0.3596 H   0  0  0  0  0  0  0  0  0  0  0  0
    1.6182   -3.8551    0.6739 H   0  0  0  0  0  0  0  0  0  0  0  0
    1.7152   -3.7164   -1.1575 H   0  0  0  0  0  0  0  0  0  0  0  0
    6.8095   -0.3046   -0.4431 H   0  0  0  0  0  0  0  0  0  0  0  0
    5.6720    1.0843   -0.8654 H   0  0  0  0  0  0  0  0  0  0  0  0
    5.5425   -0.5133   -1.7617 H   0  0  0  0  0  0  0  0  0  0  0  0
    5.0421    3.3302    1.0680 H   0  0  0  0  0  0  0  0  0  0  0  0
    5.0837    1.5630    1.5932 H   0  0  0  0  0  0  0  0  0  0  0  0
    3.6520    2.6212    2.0430 H   0  0  0  0  0  0  0  0  0  0  0  0
  1  4  2  0  0  0  0
  1  5  1  0  0  0  0
  2  1  1  0  0  0  0
  2  3  1  0  0  0  0
  3  7  1  0  0  0  0
  4  6  1  0  0  0  0
  5  8  1  0  0  0  0
  5 22  1  0  0  0  0
  6  3  2  0  0  0  0
  6 23  1  0  0  0  0
  7 24  1  0  0  0  0
  7 25  1  0  0  0  0
  7 26  1  0  0  0  0
  8  9  2  0  0  0  0
  8 10  1  0  0  0  0
 10 11  1  0  0  0  0
 10 12  2  0  0  0  0
 11 13  1  0  0  0  0
 11 14  2  0  0  0  0
 12 27  1  0  0  0  0
 13 16  1  0  0  0  0
 14 17  1  0  0  0  0
 14 28  1  0  0  0  0
 15 20  1  0  0  0  0
 15 12  1  0  0  0  0
 16 29  1  0  0  0  0
 16 30  1  0  0  0  0
 16 31  1  0  0  0  0
 17 18  1  0  0  0  0
 17 15  2  0  0  0  0
 18 19  1  0  0  0  0
 19 32  1  0  0  0  0
 19 33  1  0  0  0  0
 19 34  1  0  0  0  0
 20 21  1  0  0  0  0
 21 35  1  0  0  0  0
 21 36  1  0  0  0  0
 21 37  1  0  0  0  0
M  END
$$$$
21.mol
 OpenBabel03201414153D

 38 39  0  0  0  0  0  0  0  0999 V2000
   -3.6750    0.6377   -0.3154 C   0  0  0  0  0  0  0  0  0  0  0  0
   -4.5490   -0.7293    0.2906 S   0  0  0  0  0  0  0  0  0  0  0  0
   -5.9931   -0.0780   -0.2549 C   0  0  0  0  0  0  0  0  0  0  0  0
   -4.4586    1.5696   -0.9192 N   0  0  0  0  0  0  0  0  0  0  0  0
   -2.2921    0.7787   -0.1982 N   0  0  0  0  0  0  0  0  0  0  0  0
   -5.7668    1.1478   -0.8758 C   0  0  0  0  0  0  0  0  0  0  0  0
   -7.3017   -0.7151   -0.0959 C   0  0  0  0  0  0  0  0  0  0  0  0
   -1.4764   -0.1609    0.4204 C   0  0  0  0  0  0  0  0  0  0  0  0
   -1.9544   -1.2088    0.8978 O   0  0  0  0  0  0  0  0  0  0  0  0
   -0.0186    0.1394    0.4615 C   0  0  0  0  0  0  0  0  0  0  0  0
    0.8666   -0.9297    0.2938 C   0  0  0  0  0  0  0  0  0  0  0  0
    0.4628    1.4329    0.6919 C   0  0  0  0  0  0  0  0  0  0  0  0
    2.2467   -0.6982    0.3347 C   0  0  0  0  0  0  0  0  0  0  0  0
    1.8336    1.6719    0.7331 C   0  0  0  0  0  0  0  0  0  0  0  0
    3.1633   -1.7318    0.2746 O   0  0  0  0  0  0  0  0  0  0  0  0
    2.7276    0.6094    0.5453 C   0  0  0  0  0  0  0  0  0  0  0  0
    3.0828   -2.5200   -0.9163 C   0  0  0  0  0  0  0  0  0  0  0  0
    4.0792    0.8826    0.7058 O   0  0  0  0  0  0  0  0  0  0  0  0
    4.9547    0.6060   -0.3281 C   0  0  0  0  0  0  0  0  0  0  0  0
    4.5024    0.2066   -1.3973 O   0  0  0  0  0  0  0  0  0  0  0  0
    6.3686    0.9043    0.0653 C   0  0  0  0  0  0  0  0  0  0  0  0
    7.3122   -0.1398   -0.4746 C   0  0  0  0  0  0  0  0  0  0  0  0
   -1.8783    1.5947   -0.5955 H   0  0  0  0  0  0  0  0  0  0  0  0
   -6.5337    1.7906   -1.3236 H   0  0  0  0  0  0  0  0  0  0  0  0
   -7.2153   -1.6916    0.4427 H   0  0  0  0  0  0  0  0  0  0  0  0
   -7.9921   -0.0537    0.4874 H   0  0  0  0  0  0  0  0  0  0  0  0
   -7.7687   -0.9072   -1.0956 H   0  0  0  0  0  0  0  0  0  0  0  0
    0.4770   -1.9503    0.1500 H   0  0  0  0  0  0  0  0  0  0  0  0
   -0.2301    2.2722    0.8582 H   0  0  0  0  0  0  0  0  0  0  0  0
    2.2248    2.6833    0.9177 H   0  0  0  0  0  0  0  0  0  0  0  0
    3.8574   -3.3109   -0.7555 H   0  0  0  0  0  0  0  0  0  0  0  0
    3.3318   -1.8897   -1.8051 H   0  0  0  0  0  0  0  0  0  0  0  0
    2.0692   -2.9749   -1.0215 H   0  0  0  0  0  0  0  0  0  0  0  0
    6.4432    0.9644    1.1837 H   0  0  0  0  0  0  0  0  0  0  0  0
    6.6209    1.9164   -0.3526 H   0  0  0  0  0  0  0  0  0  0  0  0
    7.1829   -0.2527   -1.5788 H   0  0  0  0  0  0  0  0  0  0  0  0
    8.3663    0.1623   -0.2631 H   0  0  0  0  0  0  0  0  0  0  0  0
    7.1224   -1.1301    0.0054 H   0  0  0  0  0  0  0  0  0  0  0  0
  1  4  2  0  0  0  0
  1  5  1  0  0  0  0
  2  1  1  0  0  0  0
  2  3  1  0  0  0  0
  3  7  1  0  0  0  0
  4  6  1  0  0  0  0
  5  8  1  0  0  0  0
  5 23  1  0  0  0  0
  6  3  2  0  0  0  0
  6 24  1  0  0  0  0
  7 25  1  0  0  0  0
  7 26  1  0  0  0  0
  7 27  1  0  0  0  0
  8  9  2  0  0  0  0
  8 10  1  0  0  0  0
 10 11  1  0  0  0  0
 10 12  2  0  0  0  0
 11 13  2  0  0  0  0
 11 28  1  0  0  0  0
 12 29  1  0  0  0  0
 13 15  1  0  0  0  0
 13 16  1  0  0  0  0
 14 12  1  0  0  0  0
 14 30  1  0  0  0  0
 15 17  1  0  0  0  0
 16 18  1  0  0  0  0
 16 14  2  0  0  0  0
 17 31  1  0  0  0  0
 17 32  1  0  0  0  0
 17 33  1  0  0  0  0
 18 19  1  0  0  0  0
 19 20  2  0  0  0  0
 19 21  1  0  0  0  0
 21 22  1  0  0  0  0
 21 34  1  0  0  0  0
 21 35  1  0  0  0  0
 22 36  1  0  0  0  0
 22 37  1  0  0  0  0
 22 38  1  0  0  0  0
M  END
$$$$
22.mol
 OpenBabel03201414153D

 41 43  0  0  0  0  0  0  0  0999 V2000
   -5.3256   -0.2295   -0.5576 C   0  0  0  0  0  0  0  0  0  0  0  0
   -5.9790   -1.1584   -1.0431 O   0  0  0  0  0  0  0  0  0  0  0  0
   -5.9655    0.9573   -0.3153 O   0  0  0  0  0  0  0  0  0  0  0  0
   -3.9004   -0.2267   -0.2004 C   0  0  0  0  0  0  0  0  0  0  0  0
   -7.3623    1.0363   -0.6356 C   0  0  0  0  0  0  0  0  0  0  0  0
   -3.1495   -1.3868   -0.4239 C   0  0  0  0  0  0  0  0  0  0  0  0
   -3.2827    0.9011    0.3506 C   0  0  0  0  0  0  0  0  0  0  0  0
   -8.2035    0.4265    0.4583 C   0  0  0  0  0  0  0  0  0  0  0  0
   -1.7979   -1.4266   -0.0989 C   0  0  0  0  0  0  0  0  0  0  0  0
   -1.9341    0.8737    0.6854 C   0  0  0  0  0  0  0  0  0  0  0  0
   -1.1719   -0.2972    0.4690 C   0  0  0  0  0  0  0  0  0  0  0  0
    0.1902   -0.3076    0.9212 N   0  0  0  0  0  0  0  0  0  0  0  0
    0.8959   -1.5078    0.8199 N   0  0  0  0  0  0  0  0  0  0  0  0
    1.0691    0.7692    0.4781 C   0  0  0  0  0  0  0  0  0  0  0  0
    2.3007   -1.2461    0.6351 C   0  0  0  0  0  0  0  0  0  0  0  0
    2.4442    0.1961    0.3078 C   0  0  0  0  0  0  0  0  0  0  0  0
    0.7282    1.9464    0.3553 O   0  0  0  0  0  0  0  0  0  0  0  0
    3.1466   -2.1365    0.7479 O   0  0  0  0  0  0  0  0  0  0  0  0
    3.4909    0.9641   -0.0352 C   0  0  0  0  0  0  0  0  0  0  0  0
    4.8734    0.6058   -0.2678 C   0  0  0  0  0  0  0  0  0  0  0  0
    5.8491    1.6071   -0.0914 C   0  0  0  0  0  0  0  0  0  0  0  0
    5.2761   -0.6681   -0.6906 C   0  0  0  0  0  0  0  0  0  0  0  0
    7.1926    1.3285   -0.3144 C   0  0  0  0  0  0  0  0  0  0  0  0
    6.6247   -0.9381   -0.9236 C   0  0  0  0  0  0  0  0  0  0  0  0
    7.5837    0.0543   -0.7327 C   0  0  0  0  0  0  0  0  0  0  0  0
   -7.5321    2.1437   -0.7203 H   0  0  0  0  0  0  0  0  0  0  0  0
   -7.5559    0.5366   -1.6206 H   0  0  0  0  0  0  0  0  0  0  0  0
   -3.6395   -2.2707   -0.8660 H   0  0  0  0  0  0  0  0  0  0  0  0
   -3.8719    1.8175    0.5209 H   0  0  0  0  0  0  0  0  0  0  0  0
   -8.0064   -0.6712    0.5267 H   0  0  0  0  0  0  0  0  0  0  0  0
   -7.9663    0.8929    1.4441 H   0  0  0  0  0  0  0  0  0  0  0  0
   -9.2841    0.5876    0.2315 H   0  0  0  0  0  0  0  0  0  0  0  0
   -1.2370   -2.3519   -0.3026 H   0  0  0  0  0  0  0  0  0  0  0  0
   -1.4629    1.7767    1.1084 H   0  0  0  0  0  0  0  0  0  0  0  0
    0.6463   -2.1593    1.5426 H   0  0  0  0  0  0  0  0  0  0  0  0
    3.2786    2.0525   -0.1520 H   0  0  0  0  0  0  0  0  0  0  0  0
    5.5450    2.6146    0.2324 H   0  0  0  0  0  0  0  0  0  0  0  0
    4.5281   -1.4643   -0.8387 H   0  0  0  0  0  0  0  0  0  0  0  0
    7.9483    2.1137   -0.1635 H   0  0  0  0  0  0  0  0  0  0  0  0
    6.9276   -1.9429   -1.2547 H   0  0  0  0  0  0  0  0  0  0  0  0
    8.6475   -0.1632   -0.9113 H   0  0  0  0  0  0  0  0  0  0  0  0
  1  3  1  0  0  0  0
  1  4  1  0  0  0  0
  2  1  2  0  0  0  0
  3  5  1  0  0  0  0
  4  6  2  0  0  0  0
  4  7  1  0  0  0  0
  5  8  1  0  0  0  0
  5 26  1  0  0  0  0
  5 27  1  0  0  0  0
  6  9  1  0  0  0  0
  6 28  1  0  0  0  0
  7 29  1  0  0  0  0
  8 30  1  0  0  0  0
  8 31  1  0  0  0  0
  8 32  1  0  0  0  0
  9 11  2  0  0  0  0
  9 33  1  0  0  0  0
 10  7  2  0  0  0  0
 10 34  1  0  0  0  0
 11 12  1  0  0  0  0
 11 10  1  0  0  0  0
 12 13  1  0  0  0  0
 12 14  1  0  0  0  0
 13 15  1  0  0  0  0
 13 35  1  0  0  0  0
 14 17  2  0  0  0  0
 15 18  2  0  0  0  0
 15 16  1  0  0  0  0
 16 14  1  0  0  0  0
 16 19  2  0  0  0  0
 19 20  1  0  0  0  0
 19 36  1  0  0  0  0
 20 21  2  0  0  0  0
 20 22  1  0  0  0  0
 21 23  1  0  0  0  0
 21 37  1  0  0  0  0
 22 38  1  0  0  0  0
 23 25  2  0  0  0  0
 23 39  1  0  0  0  0
 24 22  2  0  0  0  0
 24 40  1  0  0  0  0
 25 24  1  0  0  0  0
 25 41  1  0  0  0  0
M  END
$$$$
23.mol
 OpenBabel03201414153D

 39 40  0  0  0  0  0  0  0  0999 V2000
   -3.9045    0.8141    0.9568 N   0  0  0  0  0  0  0  0  0  0  0  0
   -5.1422    0.4137    0.7509 O   0  0  0  0  0  0  0  0  0  0  0  0
   -5.1589   -0.7827   -0.0085 C   0  0  0  0  0  0  0  0  0  0  0  0
   -3.0539   -0.0795    0.3613 C   0  0  0  0  0  0  0  0  0  0  0  0
   -3.8572   -1.1369   -0.2809 C   0  0  0  0  0  0  0  0  0  0  0  0
   -6.4722   -1.3450   -0.3161 C   0  0  0  0  0  0  0  0  0  0  0  0
   -1.6666    0.0090    0.3929 N   0  0  0  0  0  0  0  0  0  0  0  0
   -0.8067   -0.8340   -0.3059 C   0  0  0  0  0  0  0  0  0  0  0  0
   -1.2258   -1.8001   -0.9719 O   0  0  0  0  0  0  0  0  0  0  0  0
    0.6542   -0.5840   -0.1622 C   0  0  0  0  0  0  0  0  0  0  0  0
    1.2583    0.6937   -0.1359 C   0  0  0  0  0  0  0  0  0  0  0  0
    1.4755   -1.7158   -0.0892 C   0  0  0  0  0  0  0  0  0  0  0  0
    0.4122    1.7750   -0.2292 O   0  0  0  0  0  0  0  0  0  0  0  0
    2.6461    0.8247   -0.0236 C   0  0  0  0  0  0  0  0  0  0  0  0
    2.8564   -1.6083    0.0298 C   0  0  0  0  0  0  0  0  0  0  0  0
    1.0260    3.0714   -0.3236 C   0  0  0  0  0  0  0  0  0  0  0  0
    3.4386   -0.3335    0.0638 C   0  0  0  0  0  0  0  0  0  0  0  0
   -0.1114    4.0498   -0.5029 C   0  0  0  0  0  0  0  0  0  0  0  0
    4.7875   -0.0914    0.1793 O   0  0  0  0  0  0  0  0  0  0  0  0
    5.6346   -1.2491    0.2577 C   0  0  0  0  0  0  0  0  0  0  0  0
    7.0456   -0.7210    0.3711 C   0  0  0  0  0  0  0  0  0  0  0  0
   -3.4599   -1.9817   -0.8378 H   0  0  0  0  0  0  0  0  0  0  0  0
   -7.0094   -1.6131    0.6289 H   0  0  0  0  0  0  0  0  0  0  0  0
   -7.0936   -0.5979   -0.8721 H   0  0  0  0  0  0  0  0  0  0  0  0
   -6.3555   -2.2629   -0.9432 H   0  0  0  0  0  0  0  0  0  0  0  0
   -1.2724    0.8073    0.8468 H   0  0  0  0  0  0  0  0  0  0  0  0
    1.0041   -2.7130   -0.1376 H   0  0  0  0  0  0  0  0  0  0  0  0
    3.1400    1.8051   -0.0011 H   0  0  0  0  0  0  0  0  0  0  0  0
    3.4691   -2.5174    0.0898 H   0  0  0  0  0  0  0  0  0  0  0  0
    1.5962    3.2758    0.6205 H   0  0  0  0  0  0  0  0  0  0  0  0
    1.7234    3.0888   -1.2017 H   0  0  0  0  0  0  0  0  0  0  0  0
   -0.6798    3.8232   -1.4365 H   0  0  0  0  0  0  0  0  0  0  0  0
   -0.8175    3.9935    0.3600 H   0  0  0  0  0  0  0  0  0  0  0  0
    0.3064    5.0825   -0.5684 H   0  0  0  0  0  0  0  0  0  0  0  0
    5.3515   -1.8537    1.1591 H   0  0  0  0  0  0  0  0  0  0  0  0
    5.5033   -1.8671   -0.6691 H   0  0  0  0  0  0  0  0  0  0  0  0
    7.3041   -0.1012   -0.5205 H   0  0  0  0  0  0  0  0  0  0  0  0
    7.1539   -0.0868    1.2832 H   0  0  0  0  0  0  0  0  0  0  0  0
    7.7519   -1.5824    0.4368 H   0  0  0  0  0  0  0  0  0  0  0  0
  1  4  2  0  0  0  0
  2  1  1  0  0  0  0
  2  3  1  0  0  0  0
  3  6  1  0  0  0  0
  4  7  1  0  0  0  0
  4  5  1  0  0  0  0
  5  3  2  0  0  0  0
  5 22  1  0  0  0  0
  6 23  1  0  0  0  0
  6 24  1  0  0  0  0
  6 25  1  0  0  0  0
  7  8  1  0  0  0  0
  7 26  1  0  0  0  0
  8  9  2  0  0  0  0
  8 10  1  0  0  0  0
 10 11  1  0  0  0  0
 10 12  2  0  0  0  0
 11 13  1  0  0  0  0
 11 14  2  0  0  0  0
 12 27  1  0  0  0  0
 13 16  1  0  0  0  0
 14 17  1  0  0  0  0
 14 28  1  0  0  0  0
 15 12  1  0  0  0  0
 15 29  1  0  0  0  0
 16 18  1  0  0  0  0
 16 30  1  0  0  0  0
 16 31  1  0  0  0  0
 17 19  1  0  0  0  0
 17 15  2  0  0  0  0
 18 32  1  0  0  0  0
 18 33  1  0  0  0  0
 18 34  1  0  0  0  0
 19 20  1  0  0  0  0
 20 21  1  0  0  0  0
 20 35  1  0  0  0  0
 20 36  1  0  0  0  0
 21 37  1  0  0  0  0
 21 38  1  0  0  0  0
 21 39  1  0  0  0  0
M  END
$$$$
24.mol
 OpenBabel03201414153D

 43 45  0  0  0  0  0  0  0  0999 V2000
   -0.2493   -1.1677    0.0381 C   0  0  0  0  0  0  0  0  0  0  0  0
    0.2297   -2.3143    0.0207 O   0  0  0  0  0  0  0  0  0  0  0  0
    0.6390   -0.0670    0.2647 N   0  0  0  0  0  0  0  0  0  0  0  0
   -1.6576   -0.8538   -0.1565 C   0  0  0  0  0  0  0  0  0  0  0  0
    0.1607    1.2460    0.3633 C   0  0  0  0  0  0  0  0  0  0  0  0
    2.0414   -0.3265    0.3849 C   0  0  0  0  0  0  0  0  0  0  0  0
   -2.1211    0.4286   -0.0890 C   0  0  0  0  0  0  0  0  0  0  0  0
   -2.5617   -2.0077   -0.4227 C   0  0  0  0  0  0  0  0  0  0  0  0
    1.0223    2.2776    0.6602 N   0  0  0  0  0  0  0  0  0  0  0  0
   -1.2225    1.5038    0.1816 C   0  0  0  0  0  0  0  0  0  0  0  0
    2.9445    0.2407   -0.5317 C   0  0  0  0  0  0  0  0  0  0  0  0
    2.5195   -1.1707    1.4082 C   0  0  0  0  0  0  0  0  0  0  0  0
   -1.7134    2.8235    0.2716 C   0  0  0  0  0  0  0  0  0  0  0  0
   -3.5615    0.7247   -0.3165 C   0  0  0  0  0  0  0  0  0  0  0  0
   -2.1257    3.9110    0.3441 N   0  0  0  0  0  0  0  0  0  0  0  0
   -4.4452   -0.5283   -0.2561 C   0  0  0  0  0  0  0  0  0  0  0  0
   -3.8212   -1.6177   -0.9514 O   0  0  0  0  0  0  0  0  0  0  0  0
   -4.7443   -0.9082    1.1883 C   0  0  0  0  0  0  0  0  0  0  0  0
   -5.7464   -0.2788   -1.0138 C   0  0  0  0  0  0  0  0  0  0  0  0
    4.3167   -0.0269   -0.3945 C   0  0  0  0  0  0  0  0  0  0  0  0
    3.8833   -1.4275    1.5123 C   0  0  0  0  0  0  0  0  0  0  0  0
    5.1163    0.6054   -1.3273 O   0  0  0  0  0  0  0  0  0  0  0  0
    4.7943   -0.8581    0.6254 C   0  0  0  0  0  0  0  0  0  0  0  0
    6.4938    0.2458   -1.3191 C   0  0  0  0  0  0  0  0  0  0  0  0
   -2.1308   -2.6833   -1.2130 H   0  0  0  0  0  0  0  0  0  0  0  0
   -2.7183   -2.5939    0.5246 H   0  0  0  0  0  0  0  0  0  0  0  0
    0.6665    3.2017    0.6851 H   0  0  0  0  0  0  0  0  0  0  0  0
    1.9992    2.1353    0.7434 H   0  0  0  0  0  0  0  0  0  0  0  0
    2.6059    0.8724   -1.3669 H   0  0  0  0  0  0  0  0  0  0  0  0
    1.8137   -1.6548    2.1011 H   0  0  0  0  0  0  0  0  0  0  0  0
   -3.9284    1.4652    0.4429 H   0  0  0  0  0  0  0  0  0  0  0  0
   -3.6612    1.1981   -1.3320 H   0  0  0  0  0  0  0  0  0  0  0  0
   -5.2303   -1.9125    1.2215 H   0  0  0  0  0  0  0  0  0  0  0  0
   -5.4306   -0.1561    1.6439 H   0  0  0  0  0  0  0  0  0  0  0  0
   -3.8024   -0.9454    1.7857 H   0  0  0  0  0  0  0  0  0  0  0  0
   -6.4281   -1.1536   -0.8937 H   0  0  0  0  0  0  0  0  0  0  0  0
   -5.5368   -0.1382   -2.1007 H   0  0  0  0  0  0  0  0  0  0  0  0
   -6.2410    0.6352   -0.6099 H   0  0  0  0  0  0  0  0  0  0  0  0
    4.2471   -2.0955    2.3087 H   0  0  0  0  0  0  0  0  0  0  0  0
    5.8672   -1.0718    0.7276 H   0  0  0  0  0  0  0  0  0  0  0  0
    6.9138    0.8128   -2.1885 H   0  0  0  0  0  0  0  0  0  0  0  0
    6.6181   -0.8542   -1.4671 H   0  0  0  0  0  0  0  0  0  0  0  0
    6.9771    0.5716   -0.3660 H   0  0  0  0  0  0  0  0  0  0  0  0
  1  3  1  0  0  0  0
  1  4  1  0  0  0  0
  2  1  2  0  0  0  0
  3  5  1  0  0  0  0
  3  6  1  0  0  0  0
  4  8  1  0  0  0  0
  5  9  1  0  0  0  0
  5 10  2  0  0  0  0
  6 11  2  0  0  0  0
  6 12  1  0  0  0  0
  7  4  2  0  0  0  0
  7 14  1  0  0  0  0
  8 17  1  0  0  0  0
  8 25  1  0  0  0  0
  8 26  1  0  0  0  0
  9 27  1  0  0  0  0
  9 28  1  0  0  0  0
 10  7  1  0  0  0  0
 10 13  1  0  0  0  0
 11 20  1  0  0  0  0
 11 29  1  0  0  0  0
 12 30  1  0  0  0  0
 13 15  3  0  0  0  0
 14 31  1  0  0  0  0
 14 32  1  0  0  0  0
 16 14  1  0  0  0  0
 16 18  1  0  0  0  0
 16 19  1  0  0  0  0
 17 16  1  0  0  0  0
 18 33  1  0  0  0  0
 18 34  1  0  0  0  0
 18 35  1  0  0  0  0
 19 36  1  0  0  0  0
 19 37  1  0  0  0  0
 19 38  1  0  0  0  0
 20 22  1  0  0  0  0
 20 23  2  0  0  0  0
 21 12  2  0  0  0  0
 21 39  1  0  0  0  0
 22 24  1  0  0  0  0
 23 21  1  0  0  0  0
 23 40  1  0  0  0  0
 24 41  1  0  0  0  0
 24 42  1  0  0  0  0
 24 43  1  0  0  0  0
M  END
$$$$
25.mol
 OpenBabel03201414153D

 24 25  0  0  0  0  0  0  0  0999 V2000
   -2.9498    1.5424    0.3865 N   0  0  0  0  0  0  0  0  0  0  0  0
   -4.1958    1.1350    0.2788 O   0  0  0  0  0  0  0  0  0  0  0  0
   -4.2441   -0.2379   -0.0706 C   0  0  0  0  0  0  0  0  0  0  0  0
   -2.1233    0.4839    0.1176 C   0  0  0  0  0  0  0  0  0  0  0  0
   -2.9506   -0.6968   -0.1855 C   0  0  0  0  0  0  0  0  0  0  0  0
   -5.5720   -0.8298   -0.2181 C   0  0  0  0  0  0  0  0  0  0  0  0
   -0.7319    0.5488    0.1277 N   0  0  0  0  0  0  0  0  0  0  0  0
    0.1089   -0.5380   -0.0992 C   0  0  0  0  0  0  0  0  0  0  0  0
   -0.3221   -1.6813   -0.3284 O   0  0  0  0  0  0  0  0  0  0  0  0
    1.5672   -0.2608   -0.0437 C   0  0  0  0  0  0  0  0  0  0  0  0
    2.1312    0.9099   -0.4596 C   0  0  0  0  0  0  0  0  0  0  0  0
    2.4221   -1.3203    0.4295 C   0  0  0  0  0  0  0  0  0  0  0  0
    3.4673    1.1436   -0.4268 O   0  0  0  0  0  0  0  0  0  0  0  0
    3.7586   -1.1224    0.4801 C   0  0  0  0  0  0  0  0  0  0  0  0
    4.3344    0.1398    0.0564 C   0  0  0  0  0  0  0  0  0  0  0  0
    5.4964    0.5309    0.0305 O   0  0  0  0  0  0  0  0  0  0  0  0
   -2.5768   -1.6864   -0.4361 H   0  0  0  0  0  0  0  0  0  0  0  0
   -6.0345   -0.9898    0.7895 H   0  0  0  0  0  0  0  0  0  0  0  0
   -6.2399   -0.1513   -0.8067 H   0  0  0  0  0  0  0  0  0  0  0  0
   -5.4939   -1.8142   -0.7422 H   0  0  0  0  0  0  0  0  0  0  0  0
   -0.3238    1.4252    0.3690 H   0  0  0  0  0  0  0  0  0  0  0  0
    1.6039    1.7860   -0.8790 H   0  0  0  0  0  0  0  0  0  0  0  0
    1.9502   -2.2725    0.7261 H   0  0  0  0  0  0  0  0  0  0  0  0
    4.4696   -1.8855    0.8294 H   0  0  0  0  0  0  0  0  0  0  0  0
  1  4  2  0  0  0  0
  2  1  1  0  0  0  0
  2  3  1  0  0  0  0
  3  6  1  0  0  0  0
  4  7  1  0  0  0  0
  4  5  1  0  0  0  0
  5  3  2  0  0  0  0
  5 17  1  0  0  0  0
  6 18  1  0  0  0  0
  6 19  1  0  0  0  0
  6 20  1  0  0  0  0
  7  8  1  0  0  0  0
  7 21  1  0  0  0  0
  8  9  2  0  0  0  0
  8 10  1  0  0  0  0
 10 11  2  0  0  0  0
 10 12  1  0  0  0  0
 11 13  1  0  0  0  0
 11 22  1  0  0  0  0
 12 23  1  0  0  0  0
 13 15  1  0  0  0  0
 14 12  2  0  0  0  0
 14 24  1  0  0  0  0
 15 16  2  0  0  0  0
 15 14  1  0  0  0  0
M  END
$$$$
26.mol
 OpenBabel03201414153D

 46 50  0  0  0  0  0  0  0  0999 V2000
    5.9167   -1.5979   -0.1302 N   0  3  0  0  0  0  0  0  0  0  0  0
    6.2662   -2.6663   -0.5548 O   0  0  0  0  0  0  0  0  0  0  0  0
    6.7027   -0.7292    0.1393 O   0  5  0  0  0  0  0  0  0  0  0  0
    4.4653   -1.3413    0.0687 C   0  0  0  0  0  0  0  0  0  0  0  0
    4.0451   -0.0984    0.5690 C   0  0  0  0  0  0  0  0  0  0  0  0
    3.5345   -2.3443   -0.2448 C   0  0  0  0  0  0  0  0  0  0  0  0
    2.6855    0.1354    0.7523 C   0  0  0  0  0  0  0  0  0  0  0  0
    2.1776   -2.0959   -0.0546 C   0  0  0  0  0  0  0  0  0  0  0  0
    1.7472   -0.8561    0.4387 C   0  0  0  0  0  0  0  0  0  0  0  0
    0.3204   -0.6157    0.6344 C   0  0  0  0  0  0  0  0  0  0  0  0
   -0.4915   -1.4159    1.3035 N   0  0  0  0  0  0  0  0  0  0  0  0
   -0.4399    0.5704    0.0341 C   0  0  1  0  0  0  0  0  0  0  0  0
   -1.7248   -0.9814    1.3115 O   0  0  0  0  0  0  0  0  0  0  0  0
   -1.8675    0.2996    0.5800 C   0  0  2  0  0  0  0  0  0  0  0  0
   -2.9893    0.2192   -0.4347 C   0  0  0  0  0  0  0  0  0  0  0  0
    0.0538    1.9428    0.3886 C   0  0  0  0  0  0  0  0  0  0  0  0
   -0.3309    0.5612   -1.5199 C   0  0  0  0  0  0  0  0  0  0  0  0
   -2.9090    0.8776   -1.4788 O   0  0  0  0  0  0  0  0  0  0  0  0
   -4.1761   -0.5872   -0.1050 C   0  0  0  0  0  0  0  0  0  0  0  0
    0.3618    2.6458   -0.8242 C   0  0  0  0  0  0  0  0  0  0  0  0
    0.1959    2.5669    1.6125 C   0  0  0  0  0  0  0  0  0  0  0  0
    0.1759    1.8085   -1.9352 N   0  0  0  0  0  0  0  0  0  0  0  0
   -0.5755   -0.3804   -2.2746 O   0  0  0  0  0  0  0  0  0  0  0  0
    0.8046    3.9678   -0.7841 C   0  0  0  0  0  0  0  0  0  0  0  0
    0.6479    3.8933    1.6458 C   0  0  0  0  0  0  0  0  0  0  0  0
    0.9430    4.5758    0.4685 C   0  0  0  0  0  0  0  0  0  0  0  0
   -4.5144   -0.9128    1.2140 C   0  0  0  0  0  0  0  0  0  0  0  0
   -4.9974   -1.0215   -1.1575 C   0  0  0  0  0  0  0  0  0  0  0  0
   -5.6584   -1.6647    1.4759 C   0  0  0  0  0  0  0  0  0  0  0  0
   -6.1355   -1.7786   -0.8901 C   0  0  0  0  0  0  0  0  0  0  0  0
   -6.4678   -2.0999    0.4263 C   0  0  0  0  0  0  0  0  0  0  0  0
    4.7842    0.6832    0.8152 H   0  0  0  0  0  0  0  0  0  0  0  0
    3.8738   -3.3187   -0.6369 H   0  0  0  0  0  0  0  0  0  0  0  0
    2.3461    1.1088    1.1440 H   0  0  0  0  0  0  0  0  0  0  0  0
    1.4413   -2.8789   -0.2987 H   0  0  0  0  0  0  0  0  0  0  0  0
   -2.1460    1.0618    1.3590 H   0  0  0  0  0  0  0  0  0  0  0  0
   -0.0401    2.0375    2.5476 H   0  0  0  0  0  0  0  0  0  0  0  0
    0.1303    2.1357   -2.8669 H   0  0  0  0  0  0  0  0  0  0  0  0
    1.0396    4.5198   -1.7042 H   0  0  0  0  0  0  0  0  0  0  0  0
    0.7665    4.3978    2.6160 H   0  0  0  0  0  0  0  0  0  0  0  0
    1.2930    5.6191    0.5172 H   0  0  0  0  0  0  0  0  0  0  0  0
   -3.8756   -0.5844    2.0491 H   0  0  0  0  0  0  0  0  0  0  0  0
   -4.7302   -0.7563   -2.1936 H   0  0  0  0  0  0  0  0  0  0  0  0
   -5.9189   -1.9182    2.5142 H   0  0  0  0  0  0  0  0  0  0  0  0
   -6.7718   -2.1218   -1.7193 H   0  0  0  0  0  0  0  0  0  0  0  0
   -7.3675   -2.6974    0.6368 H   0  0  0  0  0  0  0  0  0  0  0  0
  1  3  1  0  0  0  0
  1  4  1  0  0  0  0
  2  1  2  0  0  0  0
  4  5  2  0  0  0  0
  4  6  1  0  0  0  0
  5  7  1  0  0  0  0
  5 32  1  0  0  0  0
  6 33  1  0  0  0  0
  7  9  2  0  0  0  0
  7 34  1  0  0  0  0
  8  6  2  0  0  0  0
  8 35  1  0  0  0  0
  9  8  1  0  0  0  0
  9 10  1  0  0  0  0
 10 11  2  0  0  0  0
 11 13  1  0  0  0  0
 12 10  1  1  0  0  0
 12 16  1  0  0  0  0
 12 17  1  0  0  0  0
 13 14  1  0  0  0  0
 14 12  1  0  0  0  0
 14 15  1  0  0  0  0
 14 36  1  1  0  0  0
 15 18  2  0  0  0  0
 15 19  1  0  0  0  0
 16 20  2  0  0  0  0
 16 21  1  0  0  0  0
 17 23  2  0  0  0  0
 19 27  2  0  0  0  0
 19 28  1  0  0  0  0
 20 22  1  0  0  0  0
 20 24  1  0  0  0  0
 21 37  1  0  0  0  0
 22 17  1  0  0  0  0
 22 38  1  0  0  0  0
 24 26  2  0  0  0  0
 24 39  1  0  0  0  0
 25 21  2  0  0  0  0
 25 40  1  0  0  0  0
 26 25  1  0  0  0  0
 26 41  1  0  0  0  0
 27 29  1  0  0  0  0
 27 42  1  0  0  0  0
 28 43  1  0  0  0  0
 29 31  2  0  0  0  0
 29 44  1  0  0  0  0
 30 28  2  0  0  0  0
 30 45  1  0  0  0  0
 31 30  1  0  0  0  0
 31 46  1  0  0  0  0
M  CHG  2   1   1   3  -1
M  END
$$$$
27.mol
 OpenBabel03201414153D

 40 42  0  0  0  0  0  0  0  0999 V2000
   -5.2461   -1.3265    0.5351 N   0  3  0  0  0  0  0  0  0  0  0  0
   -5.6862   -2.2925   -0.0274 O   0  0  0  0  0  0  0  0  0  0  0  0
   -5.7977   -0.8274    1.4787 O   0  5  0  0  0  0  0  0  0  0  0  0
   -3.9721   -0.7289    0.0486 C   0  0  0  0  0  0  0  0  0  0  0  0
   -3.4487    0.4022    0.6952 C   0  0  0  0  0  0  0  0  0  0  0  0
   -3.3138   -1.3028   -1.0503 C   0  0  0  0  0  0  0  0  0  0  0  0
   -2.2517    0.9495    0.2404 C   0  0  0  0  0  0  0  0  0  0  0  0
   -2.1219   -0.7366   -1.4957 C   0  0  0  0  0  0  0  0  0  0  0  0
   -1.5828    0.3835   -0.8504 C   0  0  0  0  0  0  0  0  0  0  0  0
   -0.3130    0.9649   -1.3570 C   0  0  0  0  0  0  0  0  0  0  0  0
    0.0241    0.8353   -2.5388 O   0  0  0  0  0  0  0  0  0  0  0  0
    0.5130    1.6817   -0.3848 C   0  0  0  0  0  0  0  0  0  0  0  0
    1.0348    1.0199    0.8975 C   0  0  2  0  0  0  0  0  0  0  0  0
    0.9482    2.9702   -0.4162 C   0  0  0  0  0  0  0  0  0  0  0  0
    1.7538    2.1011    1.5906 N   0  0  0  0  0  0  0  0  0  0  0  0
    1.8805   -0.1972    0.6630 C   0  0  0  0  0  0  0  0  0  0  0  0
    1.7909    3.2514    0.8157 C   0  0  0  0  0  0  0  0  0  0  0  0
    0.6887    3.9053   -1.3555 O   0  0  0  0  0  0  0  0  0  0  0  0
    2.0536   -1.1041    1.7194 C   0  0  0  0  0  0  0  0  0  0  0  0
    2.5001   -0.4414   -0.5636 C   0  0  0  0  0  0  0  0  0  0  0  0
    2.3714    4.3171    1.0610 O   0  0  0  0  0  0  0  0  0  0  0  0
    2.8322   -2.2406    1.5564 C   0  0  0  0  0  0  0  0  0  0  0  0
    3.2852   -1.5788   -0.7483 C   0  0  0  0  0  0  0  0  0  0  0  0
    3.4523   -2.4765    0.3127 C   0  0  0  0  0  0  0  0  0  0  0  0
    4.2042   -3.6303    0.2513 O   0  0  0  0  0  0  0  0  0  0  0  0
    4.8447   -3.9007   -0.9916 C   0  0  0  0  0  0  0  0  0  0  0  0
   -3.9799    0.8509    1.5523 H   0  0  0  0  0  0  0  0  0  0  0  0
   -3.7370   -2.1879   -1.5562 H   0  0  0  0  0  0  0  0  0  0  0  0
   -1.8371    1.8402    0.7400 H   0  0  0  0  0  0  0  0  0  0  0  0
   -1.5978   -1.1641   -2.3672 H   0  0  0  0  0  0  0  0  0  0  0  0
    0.1471    0.7307    1.5391 H   0  0  0  0  0  0  0  0  0  0  0  0
    2.3838    1.9162    2.3284 H   0  0  0  0  0  0  0  0  0  0  0  0
    1.1483    4.7222   -1.0822 H   0  0  0  0  0  0  0  0  0  0  0  0
    1.5641   -0.9164    2.6878 H   0  0  0  0  0  0  0  0  0  0  0  0
    2.3593    0.2608   -1.4030 H   0  0  0  0  0  0  0  0  0  0  0  0
    2.9740   -2.9592    2.3761 H   0  0  0  0  0  0  0  0  0  0  0  0
    3.7615   -1.7557   -1.7228 H   0  0  0  0  0  0  0  0  0  0  0  0
    5.3818   -4.8644   -0.8008 H   0  0  0  0  0  0  0  0  0  0  0  0
    5.5683   -3.0889   -1.2464 H   0  0  0  0  0  0  0  0  0  0  0  0
    4.0893   -4.0239   -1.8051 H   0  0  0  0  0  0  0  0  0  0  0  0
  1  3  1  0  0  0  0
  1  4  1  0  0  0  0
  2  1  2  0  0  0  0
  4  5  2  0  0  0  0
  4  6  1  0  0  0  0
  5  7  1  0  0  0  0
  5 27  1  0  0  0  0
  6 28  1  0  0  0  0
  7  9  2  0  0  0  0
  7 29  1  0  0  0  0
  8  6  2  0  0  0  0
  8 30  1  0  0  0  0
  9  8  1  0  0  0  0
  9 10  1  0  0  0  0
 10 11  2  0  0  0  0
 10 12  1  0  0  0  0
 12 13  1  0  0  0  0
 12 14  2  0  0  0  0
 13 15  1  0  0  0  0
 13 16  1  0  0  0  0
 13 31  1  1  0  0  0
 14 18  1  0  0  0  0
 15 17  1  0  0  0  0
 15 32  1  0  0  0  0
 16 19  2  0  0  0  0
 16 20  1  0  0  0  0
 17 21  2  0  0  0  0
 17 14  1  0  0  0  0
 18 33  1  0  0  0  0
 19 22  1  0  0  0  0
 19 34  1  0  0  0  0
 20 35  1  0  0  0  0
 22 24  2  0  0  0  0
 22 36  1  0  0  0  0
 23 20  2  0  0  0  0
 23 37  1  0  0  0  0
 24 25  1  0  0  0  0
 24 23  1  0  0  0  0
 25 26  1  0  0  0  0
 26 38  1  0  0  0  0
 26 39  1  0  0  0  0
 26 40  1  0  0  0  0
M  CHG  2   1   1   3  -1
M  END
$$$$
28.mol
 OpenBabel03201414153D

 39 41  0  0  0  0  0  0  0  0999 V2000
    3.1688   -0.2767    0.4279 C   0  0  0  0  0  0  0  0  0  0  0  0
    3.7623   -1.2797    1.1790 O   0  0  0  0  0  0  0  0  0  0  0  0
    5.0787   -1.6176    0.7285 C   0  0  0  0  0  0  0  0  0  0  0  0
    3.9168    0.5805   -0.4009 C   0  0  0  0  0  0  0  0  0  0  0  0
    1.7843   -0.1160    0.5522 C   0  0  0  0  0  0  0  0  0  0  0  0
    5.8989   -0.3710    0.4420 C   0  0  0  0  0  0  0  0  0  0  0  0
    5.2824    0.4367   -0.5682 O   0  0  0  0  0  0  0  0  0  0  0  0
    3.2803    1.6016   -1.1184 C   0  0  0  0  0  0  0  0  0  0  0  0
    1.1594    0.9053   -0.1669 C   0  0  0  0  0  0  0  0  0  0  0  0
    1.9037    1.7587   -0.9929 C   0  0  0  0  0  0  0  0  0  0  0  0
   -0.3113    1.1495   -0.0615 C   0  0  0  0  0  0  0  0  0  0  0  0
   -0.7660    2.3083   -0.0261 O   0  0  0  0  0  0  0  0  0  0  0  0
   -1.1121    0.0172   -0.0318 N   0  0  0  0  0  0  0  0  0  0  0  0
   -2.5094   -0.0393    0.0640 C   0  0  0  0  0  0  0  0  0  0  0  0
   -3.1562   -1.3046   -0.0536 C   0  0  0  0  0  0  0  0  0  0  0  0
   -3.3216    1.0894    0.2913 C   0  0  0  0  0  0  0  0  0  0  0  0
   -2.3696   -2.4474   -0.1795 O   0  0  0  0  0  0  0  0  0  0  0  0
   -4.5427   -1.4180    0.0545 C   0  0  0  0  0  0  0  0  0  0  0  0
   -4.7104    0.9677    0.3917 C   0  0  0  0  0  0  0  0  0  0  0  0
   -2.5311   -3.1149   -1.4300 C   0  0  0  0  0  0  0  0  0  0  0  0
   -5.3192   -0.2851    0.2742 C   0  0  0  0  0  0  0  0  0  0  0  0
   -5.5301    2.1776    0.6402 C   0  0  0  0  0  0  0  0  0  0  0  0
    4.9921   -2.2561   -0.1893 H   0  0  0  0  0  0  0  0  0  0  0  0
    5.5115   -2.2065    1.5788 H   0  0  0  0  0  0  0  0  0  0  0  0
    1.2286   -0.7835    1.2277 H   0  0  0  0  0  0  0  0  0  0  0  0
    6.0197    0.2477    1.3694 H   0  0  0  0  0  0  0  0  0  0  0  0
    6.8995   -0.6287    0.0067 H   0  0  0  0  0  0  0  0  0  0  0  0
    3.8742    2.2644   -1.7637 H   0  0  0  0  0  0  0  0  0  0  0  0
    1.3879    2.5698   -1.5324 H   0  0  0  0  0  0  0  0  0  0  0  0
   -0.6592   -0.8712   -0.0943 H   0  0  0  0  0  0  0  0  0  0  0  0
   -2.8670    2.0900    0.3897 H   0  0  0  0  0  0  0  0  0  0  0  0
   -5.0103   -2.4099   -0.0321 H   0  0  0  0  0  0  0  0  0  0  0  0
   -1.8738   -4.0153   -1.3392 H   0  0  0  0  0  0  0  0  0  0  0  0
   -2.1932   -2.4581   -2.2675 H   0  0  0  0  0  0  0  0  0  0  0  0
   -3.5957   -3.4159   -1.5811 H   0  0  0  0  0  0  0  0  0  0  0  0
   -6.4118   -0.3773    0.3575 H   0  0  0  0  0  0  0  0  0  0  0  0
   -5.5299    2.4182    1.7335 H   0  0  0  0  0  0  0  0  0  0  0  0
   -5.1162    3.0582    0.0895 H   0  0  0  0  0  0  0  0  0  0  0  0
   -6.5877    2.0207    0.3154 H   0  0  0  0  0  0  0  0  0  0  0  0
  1  4  2  0  0  0  0
  1  5  1  0  0  0  0
  2  1  1  0  0  0  0
  2  3  1  0  0  0  0
  3 23  1  0  0  0  0
  3 24  1  0  0  0  0
  4  7  1  0  0  0  0
  4  8  1  0  0  0  0
  5 25  1  0  0  0  0
  6  3  1  0  0  0  0
  6 26  1  0  0  0  0
  6 27  1  0  0  0  0
  7  6  1  0  0  0  0
  8 10  2  0  0  0  0
  8 28  1  0  0  0  0
  9  5  2  0  0  0  0
  9 11  1  0  0  0  0
 10  9  1  0  0  0  0
 10 29  1  0  0  0  0
 11 12  2  0  0  0  0
 11 13  1  0  0  0  0
 13 14  1  0  0  0  0
 13 30  1  0  0  0  0
 14 15  2  0  0  0  0
 14 16  1  0  0  0  0
 15 17  1  0  0  0  0
 15 18  1  0  0  0  0
 16 31  1  0  0  0  0
 17 20  1  0  0  0  0
 18 21  2  0  0  0  0
 18 32  1  0  0  0  0
 19 16  2  0  0  0  0
 19 22  1  0  0  0  0
 20 33  1  0  0  0  0
 20 34  1  0  0  0  0
 20 35  1  0  0  0  0
 21 19  1  0  0  0  0
 21 36  1  0  0  0  0
 22 37  1  0  0  0  0
 22 38  1  0  0  0  0
 22 39  1  0  0  0  0
M  END
$$$$
29.mol
 OpenBabel03201414153D

 57 59  0  0  0  0  0  0  0  0999 V2000
   -6.2143    0.4272    0.1326 C   0  0  0  0  0  0  0  0  0  0  0  0
   -7.5770    0.2221    0.1693 O   0  0  0  0  0  0  0  0  0  0  0  0
   -8.3756    1.3470    0.5223 C   0  0  0  0  0  0  0  0  0  0  0  0
   -5.5863    1.6444    0.4264 C   0  0  0  0  0  0  0  0  0  0  0  0
   -5.4569   -0.7027   -0.2354 C   0  0  0  0  0  0  0  0  0  0  0  0
   -4.1975    1.7277    0.3562 C   0  0  0  0  0  0  0  0  0  0  0  0
   -4.0733   -0.6037   -0.2942 C   0  0  0  0  0  0  0  0  0  0  0  0
   -3.4369    0.6069    0.0083 C   0  0  0  0  0  0  0  0  0  0  0  0
   -1.9553    0.7587   -0.0645 C   0  0  0  0  0  0  0  0  0  0  0  0
   -1.4309    1.7843   -0.5402 O   0  0  0  0  0  0  0  0  0  0  0  0
   -1.2085   -0.3021    0.4278 N   0  0  0  0  0  0  0  0  0  0  0  0
    0.1928   -0.3752    0.4815 C   0  0  0  0  0  0  0  0  0  0  0  0
    0.7008   -1.7910    0.6610 C   0  0  0  0  0  0  0  0  0  0  0  0
    1.0388    0.6822    0.4208 C   0  0  0  0  0  0  0  0  0  0  0  0
    0.9117   -2.2504    1.8027 O   0  0  0  0  0  0  0  0  0  0  0  0
    0.8746   -2.5713   -0.4667 N   0  0  0  0  0  0  0  0  0  0  0  0
    2.4655    0.6244    0.5064 C   0  0  0  0  0  0  0  0  0  0  0  0
    1.3684   -3.9260   -0.3370 C   0  0  0  0  0  0  0  0  0  0  0  0
    0.7003   -2.0573   -1.8056 C   0  0  0  0  0  0  0  0  0  0  0  0
    2.8741   -4.0809   -0.4918 C   0  0  0  0  0  0  0  0  0  0  0  0
   -0.5974   -2.4791   -2.4817 C   0  0  0  0  0  0  0  0  0  0  0  0
    3.2710   -0.2859    1.2024 C   0  0  0  0  0  0  0  0  0  0  0  0
    3.3592    1.6024   -0.0912 C   0  0  0  0  0  0  0  0  0  0  0  0
    4.6169    0.0607    1.0731 N   0  0  0  0  0  0  0  0  0  0  0  0
    4.7014    1.2148    0.2786 C   0  0  0  0  0  0  0  0  0  0  0  0
    3.1644    2.7341   -0.8827 C   0  0  0  0  0  0  0  0  0  0  0  0
    5.7181   -0.6415    1.6402 C   0  0  0  0  0  0  0  0  0  0  0  0
    5.8111    1.9591   -0.1487 C   0  0  0  0  0  0  0  0  0  0  0  0
    5.5746    3.0771   -0.9349 C   0  0  0  0  0  0  0  0  0  0  0  0
    4.2719    3.4608   -1.2972 C   0  0  0  0  0  0  0  0  0  0  0  0
   -9.4199    0.9454    0.4807 H   0  0  0  0  0  0  0  0  0  0  0  0
   -8.2404    2.1734   -0.2168 H   0  0  0  0  0  0  0  0  0  0  0  0
   -8.1280    1.6971    1.5537 H   0  0  0  0  0  0  0  0  0  0  0  0
   -6.1705    2.5320    0.7056 H   0  0  0  0  0  0  0  0  0  0  0  0
   -5.9721   -1.6443   -0.4726 H   0  0  0  0  0  0  0  0  0  0  0  0
   -3.6883    2.6826    0.5663 H   0  0  0  0  0  0  0  0  0  0  0  0
   -3.4858   -1.4839   -0.6004 H   0  0  0  0  0  0  0  0  0  0  0  0
   -1.6977   -1.0631    0.8442 H   0  0  0  0  0  0  0  0  0  0  0  0
    0.6334    1.7038    0.2710 H   0  0  0  0  0  0  0  0  0  0  0  0
    1.0688   -4.3160    0.6792 H   0  0  0  0  0  0  0  0  0  0  0  0
    0.8540   -4.5543   -1.1201 H   0  0  0  0  0  0  0  0  0  0  0  0
    0.7475   -0.9301   -1.7840 H   0  0  0  0  0  0  0  0  0  0  0  0
    1.5662   -2.4197   -2.4338 H   0  0  0  0  0  0  0  0  0  0  0  0
    3.2184   -3.7362   -1.4960 H   0  0  0  0  0  0  0  0  0  0  0  0
    3.4154   -3.4946    0.2890 H   0  0  0  0  0  0  0  0  0  0  0  0
    3.1370   -5.1597   -0.3752 H   0  0  0  0  0  0  0  0  0  0  0  0
   -0.6664   -3.5893   -2.5734 H   0  0  0  0  0  0  0  0  0  0  0  0
   -1.4859   -2.1158   -1.9113 H   0  0  0  0  0  0  0  0  0  0  0  0
   -0.6258   -2.0337   -3.5054 H   0  0  0  0  0  0  0  0  0  0  0  0
    2.9681   -1.1532    1.8001 H   0  0  0  0  0  0  0  0  0  0  0  0
    2.1461    3.0378   -1.1670 H   0  0  0  0  0  0  0  0  0  0  0  0
    6.2382   -1.2550    0.8541 H   0  0  0  0  0  0  0  0  0  0  0  0
    6.4556    0.0890    2.0697 H   0  0  0  0  0  0  0  0  0  0  0  0
    5.3545   -1.3232    2.4540 H   0  0  0  0  0  0  0  0  0  0  0  0
    6.8309    1.6650    0.1320 H   0  0  0  0  0  0  0  0  0  0  0  0
    6.4259    3.6804   -1.2843 H   0  0  0  0  0  0  0  0  0  0  0  0
    4.1337    4.3560   -1.9211 H   0  0  0  0  0  0  0  0  0  0  0  0
  1  4  1  0  0  0  0
  1  5  2  0  0  0  0
  2  1  1  0  0  0  0
  2  3  1  0  0  0  0
  3 31  1  0  0  0  0
  3 32  1  0  0  0  0
  3 33  1  0  0  0  0
  4  6  2  0  0  0  0
  4 34  1  0  0  0  0
  5 35  1  0  0  0  0
  6  8  1  0  0  0  0
  6 36  1  0  0  0  0
  7  5  1  0  0  0  0
  7 37  1  0  0  0  0
  8  7  2  0  0  0  0
  8  9  1  0  0  0  0
  9 10  2  0  0  0  0
  9 11  1  0  0  0  0
 11 12  1  0  0  0  0
 11 38  1  0  0  0  0
 12 13  1  0  0  0  0
 12 14  2  0  0  0  0
 13 15  2  0  0  0  0
 13 16  1  0  0  0  0
 14 17  1  0  0  0  0
 14 39  1  0  0  0  0
 16 18  1  0  0  0  0
 16 19  1  0  0  0  0
 17 22  2  0  0  0  0
 17 23  1  0  0  0  0
 18 20  1  0  0  0  0
 18 40  1  0  0  0  0
 18 41  1  0  0  0  0
 19 21  1  0  0  0  0
 19 42  1  0  0  0  0
 19 43  1  0  0  0  0
 20 44  1  0  0  0  0
 20 45  1  0  0  0  0
 20 46  1  0  0  0  0
 21 47  1  0  0  0  0
 21 48  1  0  0  0  0
 21 49  1  0  0  0  0
 22 24  1  0  0  0  0
 22 50  1  0  0  0  0
 23 26  2  0  0  0  0
 24 25  1  0  0  0  0
 24 27  1  0  0  0  0
 25 23  1  0  0  0  0
 25 28  2  0  0  0  0
 26 30  1  0  0  0  0
 26 51  1  0  0  0  0
 27 52  1  0  0  0  0
 27 53  1  0  0  0  0
 27 54  1  0  0  0  0
 28 55  1  0  0  0  0
 29 28  1  0  0  0  0
 29 56  1  0  0  0  0
 30 29  2  0  0  0  0
 30 57  1  0  0  0  0
M  END
$$$$
30.mol
 OpenBabel03201414153D

 34 36  0  0  0  0  0  0  0  0999 V2000
   -1.4426   -1.3425   -0.2547 C   0  0  0  0  0  0  0  0  0  0  0  0
   -1.4114   -2.9884   -0.6808 S   0  0  0  0  0  0  0  0  0  0  0  0
   -3.1614   -3.2329   -0.3426 C   0  0  0  0  0  0  0  0  0  0  0  0
   -0.5112   -0.4089   -0.2582 N   0  0  0  0  0  0  0  0  0  0  0  0
   -2.7419   -0.9176    0.1763 N   0  0  0  0  0  0  0  0  0  0  0  0
   -3.7790   -1.9124    0.1417 C   0  0  0  0  0  0  0  0  0  0  0  0
   -1.1650    0.8601    0.1895 C   0  0  1  0  0  0  0  0  0  0  0  0
   -2.6979    0.4454    0.4801 C   0  0  0  0  0  0  0  0  0  0  0  0
   -0.6261    1.5155    1.3405 N   0  0  0  0  0  0  0  0  0  0  0  0
   -1.2092    1.8888   -1.0571 C   0  0  0  0  0  0  0  0  0  0  0  0
    0.5560    1.2721    2.0283 C   0  0  0  0  0  0  0  0  0  0  0  0
   -1.8405    3.0653   -0.7587 F   0  0  0  0  0  0  0  0  0  0  0  0
   -1.8717    1.3879   -2.1434 F   0  0  0  0  0  0  0  0  0  0  0  0
    0.0290    2.2461   -1.5075 F   0  0  0  0  0  0  0  0  0  0  0  0
   -3.5979    1.1621    0.9025 O   0  0  0  0  0  0  0  0  0  0  0  0
    0.7154    1.8952    3.0944 O   0  0  0  0  0  0  0  0  0  0  0  0
    1.5851    0.3207    1.5319 C   0  0  0  0  0  0  0  0  0  0  0  0
    2.2162    0.5168    0.3020 C   0  0  0  0  0  0  0  0  0  0  0  0
    1.9673   -0.7342    2.3695 C   0  0  0  0  0  0  0  0  0  0  0  0
    3.2360   -0.3698   -0.0805 C   0  0  0  0  0  0  0  0  0  0  0  0
    2.9743   -1.6117    1.9700 C   0  0  0  0  0  0  0  0  0  0  0  0
    3.9243   -0.1757   -1.3843 N   0  3  0  0  0  0  0  0  0  0  0  0
    3.6166   -1.4399    0.7463 C   0  0  0  0  0  0  0  0  0  0  0  0
    3.6654    0.7943   -2.0430 O   0  0  0  0  0  0  0  0  0  0  0  0
    4.7262   -0.9974   -1.7422 O   0  5  0  0  0  0  0  0  0  0  0  0
   -3.2663   -4.0262    0.4339 H   0  0  0  0  0  0  0  0  0  0  0  0
   -3.6589   -3.5815   -1.2778 H   0  0  0  0  0  0  0  0  0  0  0  0
   -4.6007   -1.5806   -0.5543 H   0  0  0  0  0  0  0  0  0  0  0  0
   -4.2168   -2.0340    1.1727 H   0  0  0  0  0  0  0  0  0  0  0  0
   -1.2286    2.2204    1.7223 H   0  0  0  0  0  0  0  0  0  0  0  0
    1.9164    1.3467   -0.3647 H   0  0  0  0  0  0  0  0  0  0  0  0
    1.4774   -0.8584    3.3488 H   0  0  0  0  0  0  0  0  0  0  0  0
    3.2706   -2.4432    2.6278 H   0  0  0  0  0  0  0  0  0  0  0  0
    4.4162   -2.1315    0.4288 H   0  0  0  0  0  0  0  0  0  0  0  0
  1  4  2  0  0  0  0
  1  5  1  0  0  0  0
  2  1  1  0  0  0  0
  2  3  1  0  0  0  0
  3 26  1  0  0  0  0
  3 27  1  0  0  0  0
  4  7  1  0  0  0  0
  5  6  1  0  0  0  0
  6  3  1  0  0  0  0
  6 28  1  0  0  0  0
  6 29  1  0  0  0  0
  7  9  1  1  0  0  0
  7 10  1  0  0  0  0
  7  8  1  0  0  0  0
  8 15  2  0  0  0  0
  8  5  1  0  0  0  0
  9 11  1  0  0  0  0
  9 30  1  0  0  0  0
 10 12  1  0  0  0  0
 10 13  1  0  0  0  0
 10 14  1  0  0  0  0
 11 16  2  0  0  0  0
 11 17  1  0  0  0  0
 17 18  2  0  0  0  0
 17 19  1  0  0  0  0
 18 20  1  0  0  0  0
 18 31  1  0  0  0  0
 19 32  1  0  0  0  0
 20 22  1  0  0  0  0
 20 23  2  0  0  0  0
 21 19  2  0  0  0  0
 21 33  1  0  0  0  0
 22 24  2  0  0  0  0
 22 25  1  0  0  0  0
 23 21  1  0  0  0  0
 23 34  1  0  0  0  0
M  CHG  2  22   1  25  -1
M  END
$$$$
31.mol
 OpenBabel03201414153D

 45 48  0  0  0  0  0  0  0  0999 V2000
    2.0891   -1.7287   -0.4988 C   0  0  0  0  0  0  0  0  0  0  0  0
    0.4494   -2.0668   -0.1096 S   0  0  0  0  0  0  0  0  0  0  0  0
    0.2188   -0.6390    0.7682 C   0  0  0  0  0  0  0  0  0  0  0  0
    2.9695   -2.7013   -1.3424 S   0  0  0  0  0  0  0  0  0  0  0  0
    2.4498   -0.4960    0.0695 N   0  0  0  0  0  0  0  0  0  0  0  0
    1.3913    0.1370    0.7758 C   0  0  0  0  0  0  0  0  0  0  0  0
   -1.0127   -0.2614    1.4512 C   0  0  0  0  0  0  0  0  0  0  0  0
    3.7210    0.1172   -0.0956 C   0  0  0  0  0  0  0  0  0  0  0  0
    1.5239    1.3780    1.3365 N   0  0  0  0  0  0  0  0  0  0  0  0
    3.8281    1.3676   -0.7454 C   0  0  0  0  0  0  0  0  0  0  0  0
    4.8855   -0.5198    0.3736 C   0  0  0  0  0  0  0  0  0  0  0  0
   -1.1032    0.7658    2.1684 O   0  0  0  0  0  0  0  0  0  0  0  0
   -2.0950   -1.1181    1.3204 N   0  0  0  0  0  0  0  0  0  0  0  0
   -3.3801   -0.8134    1.8862 C   0  0  0  0  0  0  0  0  0  0  0  0
   -4.3228   -0.0939    0.9594 C   0  0  0  0  0  0  0  0  0  0  0  0
   -5.4391   -0.7829    0.4419 C   0  0  0  0  0  0  0  0  0  0  0  0
   -4.0832    1.2464    0.6513 C   0  0  0  0  0  0  0  0  0  0  0  0
   -6.2770   -0.0563   -0.3780 C   0  0  0  0  0  0  0  0  0  0  0  0
   -4.9382    1.9833   -0.1869 C   0  0  0  0  0  0  0  0  0  0  0  0
   -7.4406   -0.4720   -1.0194 O   0  0  0  0  0  0  0  0  0  0  0  0
   -6.0313    1.3068   -0.6895 C   0  0  0  0  0  0  0  0  0  0  0  0
   -7.9399    0.6676   -1.7565 C   0  0  0  0  0  0  0  0  0  0  0  0
   -7.0351    1.7736   -1.5317 O   0  0  0  0  0  0  0  0  0  0  0  0
    5.0653    1.9733   -0.8988 C   0  0  0  0  0  0  0  0  0  0  0  0
    6.1299    0.0833    0.2134 C   0  0  0  0  0  0  0  0  0  0  0  0
    6.2218    1.3286   -0.4185 C   0  0  0  0  0  0  0  0  0  0  0  0
    7.3967    2.0201   -0.6194 O   0  0  0  0  0  0  0  0  0  0  0  0
    8.5937    1.3615   -0.2162 C   0  0  0  0  0  0  0  0  0  0  0  0
    0.7777    1.6784    1.9308 H   0  0  0  0  0  0  0  0  0  0  0  0
    2.4278    1.7650    1.4675 H   0  0  0  0  0  0  0  0  0  0  0  0
    2.9301    1.8693   -1.1418 H   0  0  0  0  0  0  0  0  0  0  0  0
    4.8256   -1.5088    0.8569 H   0  0  0  0  0  0  0  0  0  0  0  0
   -2.0578   -1.8365    0.6364 H   0  0  0  0  0  0  0  0  0  0  0  0
   -3.2223   -0.1711    2.8029 H   0  0  0  0  0  0  0  0  0  0  0  0
   -3.8470   -1.7884    2.2111 H   0  0  0  0  0  0  0  0  0  0  0  0
   -5.6320   -1.8361    0.6816 H   0  0  0  0  0  0  0  0  0  0  0  0
   -3.1943    1.7403    1.0811 H   0  0  0  0  0  0  0  0  0  0  0  0
   -4.7443    3.0364   -0.4245 H   0  0  0  0  0  0  0  0  0  0  0  0
   -8.9453    0.9416   -1.3525 H   0  0  0  0  0  0  0  0  0  0  0  0
   -7.9346    0.4183   -2.8460 H   0  0  0  0  0  0  0  0  0  0  0  0
    5.1588    2.9476   -1.4006 H   0  0  0  0  0  0  0  0  0  0  0  0
    7.0279   -0.4340    0.5805 H   0  0  0  0  0  0  0  0  0  0  0  0
    9.3967    2.0849   -0.5088 H   0  0  0  0  0  0  0  0  0  0  0  0
    8.7150    0.3941   -0.7611 H   0  0  0  0  0  0  0  0  0  0  0  0
    8.5961    1.1948    0.8883 H   0  0  0  0  0  0  0  0  0  0  0  0
  1  4  2  0  0  0  0
  1  5  1  0  0  0  0
  2  1  1  0  0  0  0
  2  3  1  0  0  0  0
  3  7  1  0  0  0  0
  5  6  1  0  0  0  0
  5  8  1  0  0  0  0
  6  9  1  0  0  0  0
  6  3  2  0  0  0  0
  7 12  2  0  0  0  0
  7 13  1  0  0  0  0
  8 10  2  0  0  0  0
  8 11  1  0  0  0  0
  9 29  1  0  0  0  0
  9 30  1  0  0  0  0
 10 24  1  0  0  0  0
 10 31  1  0  0  0  0
 11 32  1  0  0  0  0
 13 14  1  0  0  0  0
 13 33  1  0  0  0  0
 14 15  1  0  0  0  0
 14 34  1  0  0  0  0
 14 35  1  0  0  0  0
 15 16  1  0  0  0  0
 15 17  2  0  0  0  0
 16 18  2  0  0  0  0
 16 36  1  0  0  0  0
 17 37  1  0  0  0  0
 18 20  1  0  0  0  0
 18 21  1  0  0  0  0
 19 17  1  0  0  0  0
 19 38  1  0  0  0  0
 20 22  1  0  0  0  0
 21 19  2  0  0  0  0
 22 23  1  0  0  0  0
 22 39  1  0  0  0  0
 22 40  1  0  0  0  0
 23 21  1  0  0  0  0
 24 26  2  0  0  0  0
 24 41  1  0  0  0  0
 25 11  2  0  0  0  0
 25 42  1  0  0  0  0
 26 27  1  0  0  0  0
 26 25  1  0  0  0  0
 27 28  1  0  0  0  0
 28 43  1  0  0  0  0
 28 44  1  0  0  0  0
 28 45  1  0  0  0  0
M  END
$$$$
32.mol
 OpenBabel03201414153D

 46 47  0  0  0  0  0  0  0  0999 V2000
   -3.9816   -0.7976   -0.1001 C   0  0  0  0  0  0  0  0  0  0  0  0
   -5.6170   -1.7161   -0.1225 Br  0  0  0  0  0  0  0  0  0  0  0  0
   -3.9203    0.6077   -0.0030 C   0  0  0  0  0  0  0  0  0  0  0  0
   -2.8018   -1.5386   -0.1801 C   0  0  0  0  0  0  0  0  0  0  0  0
   -5.0337    1.4001    0.0795 O   0  0  0  0  0  0  0  0  0  0  0  0
   -2.6657    1.2562    0.0118 C   0  0  0  0  0  0  0  0  0  0  0  0
   -1.5580   -0.9029   -0.1703 C   0  0  0  0  0  0  0  0  0  0  0  0
   -2.4892    3.1170    0.1409 Br  0  0  0  0  0  0  0  0  0  0  0  0
   -1.5032    0.4904   -0.0713 C   0  0  0  0  0  0  0  0  0  0  0  0
   -0.3084   -1.7293   -0.2693 C   0  0  2  0  0  0  0  0  0  0  0  0
    0.7304   -1.2858    0.7111 C   0  0  0  0  0  0  0  0  0  0  0  0
    0.2254   -1.7450   -1.6975 C   0  0  0  0  0  0  0  0  0  0  0  0
    1.8243   -0.5472    0.3366 C   0  0  0  0  0  0  0  0  0  0  0  0
    0.5372   -1.6672    2.0602 C   0  0  0  0  0  0  0  0  0  0  0  0
    1.2460   -0.6807   -2.0182 C   0  0  0  0  0  0  0  0  0  0  0  0
    2.9262   -0.1546    1.5953 S   0  0  0  0  0  0  0  0  0  0  0  0
    2.0286   -0.1651   -0.9767 N   0  0  0  0  0  0  0  0  0  0  0  0
    0.3580   -1.9958    3.1629 N   0  0  0  0  0  0  0  0  0  0  0  0
    3.9693    1.1337    1.0222 C   0  0  0  0  0  0  0  0  0  0  0  0
    5.0755    0.6735    0.0880 C   0  0  0  0  0  0  0  0  0  0  0  0
    4.8961    0.7457   -1.1480 O   0  0  0  0  0  0  0  0  0  0  0  0
    6.2341    0.2118    0.6540 N   0  0  0  0  0  0  0  0  0  0  0  0
    7.3821   -0.2784   -0.1109 C   0  0  0  0  0  0  0  0  0  0  0  0
    8.4947   -0.7255    0.8541 C   0  0  0  0  0  0  0  0  0  0  0  0
    7.0075   -1.4832   -0.9902 C   0  0  0  0  0  0  0  0  0  0  0  0
    7.9598    0.8155   -1.0245 C   0  0  0  0  0  0  0  0  0  0  0  0
    1.4522   -0.2806   -3.1742 O   0  0  0  0  0  0  0  0  0  0  0  0
   -2.8507   -2.6383   -0.2494 H   0  0  0  0  0  0  0  0  0  0  0  0
   -5.8220    0.8302    0.0678 H   0  0  0  0  0  0  0  0  0  0  0  0
   -0.5176    0.9866   -0.0542 H   0  0  0  0  0  0  0  0  0  0  0  0
   -0.5829   -2.7977   -0.0115 H   0  0  0  0  0  0  0  0  0  0  0  0
   -0.6228   -1.6405   -2.4257 H   0  0  0  0  0  0  0  0  0  0  0  0
    0.7266   -2.7322   -1.8960 H   0  0  0  0  0  0  0  0  0  0  0  0
    2.7949    0.4371   -1.2152 H   0  0  0  0  0  0  0  0  0  0  0  0
    3.3978    1.9395    0.4938 H   0  0  0  0  0  0  0  0  0  0  0  0
    4.3838    1.5845    1.9629 H   0  0  0  0  0  0  0  0  0  0  0  0
    6.2977    0.1472    1.6416 H   0  0  0  0  0  0  0  0  0  0  0  0
    8.8390    0.1246    1.4901 H   0  0  0  0  0  0  0  0  0  0  0  0
    8.1443   -1.5557    1.5127 H   0  0  0  0  0  0  0  0  0  0  0  0
    9.3613   -1.0919    0.2538 H   0  0  0  0  0  0  0  0  0  0  0  0
    6.2207   -1.1942   -1.7289 H   0  0  0  0  0  0  0  0  0  0  0  0
    6.6304   -2.3277   -0.3664 H   0  0  0  0  0  0  0  0  0  0  0  0
    7.9137   -1.8242   -1.5445 H   0  0  0  0  0  0  0  0  0  0  0  0
    7.1894    1.1544   -1.7593 H   0  0  0  0  0  0  0  0  0  0  0  0
    8.3033    1.6917   -0.4257 H   0  0  0  0  0  0  0  0  0  0  0  0
    8.8315    0.3988   -1.5824 H   0  0  0  0  0  0  0  0  0  0  0  0
  1  3  1  0  0  0  0
  1  4  2  0  0  0  0
  2  1  1  0  0  0  0
  3  5  1  0  0  0  0
  3  6  2  0  0  0  0
  4 28  1  0  0  0  0
  5 29  1  0  0  0  0
  6  8  1  0  0  0  0
  6  9  1  0  0  0  0
  7  4  1  0  0  0  0
  7 10  1  0  0  0  0
  9  7  2  0  0  0  0
  9 30  1  0  0  0  0
 10 11  1  0  0  0  0
 10 12  1  0  0  0  0
 10 31  1  1  0  0  0
 11 13  2  0  0  0  0
 11 14  1  0  0  0  0
 12 32  1  0  0  0  0
 12 33  1  0  0  0  0
 13 16  1  0  0  0  0
 13 17  1  0  0  0  0
 14 18  3  0  0  0  0
 15 27  2  0  0  0  0
 15 12  1  0  0  0  0
 16 19  1  0  0  0  0
 17 15  1  0  0  0  0
 17 34  1  0  0  0  0
 19 20  1  0  0  0  0
 19 35  1  0  0  0  0
 19 36  1  0  0  0  0
 20 21  2  0  0  0  0
 20 22  1  0  0  0  0
 22 23  1  0  0  0  0
 22 37  1  0  0  0  0
 23 24  1  0  0  0  0
 23 25  1  0  0  0  0
 23 26  1  0  0  0  0
 24 38  1  0  0  0  0
 24 39  1  0  0  0  0
 24 40  1  0  0  0  0
 25 41  1  0  0  0  0
 25 42  1  0  0  0  0
 25 43  1  0  0  0  0
 26 44  1  0  0  0  0
 26 45  1  0  0  0  0
 26 46  1  0  0  0  0
M  END
$$$$
33.mol
 OpenBabel03201414153D

 44 46  0  0  0  0  0  0  0  0999 V2000
   -3.7986   -0.0023    0.6027 C   0  0  0  0  0  0  0  0  0  0  0  0
   -3.7463   -1.0368    1.4970 F   0  0  0  0  0  0  0  0  0  0  0  0
   -4.5564    0.9590    1.2174 F   0  0  0  0  0  0  0  0  0  0  0  0
   -4.5795   -0.4478   -0.4288 F   0  0  0  0  0  0  0  0  0  0  0  0
   -2.3609    0.5132    0.1437 C   0  0  2  0  0  0  0  0  0  0  0  0
   -2.5067    1.5683   -0.8190 N   0  0  0  0  0  0  0  0  0  0  0  0
   -1.4978   -0.6399   -0.3118 C   0  0  0  0  0  0  0  0  0  0  0  0
   -1.5943    0.9803    1.4459 C   0  0  0  0  0  0  0  0  0  0  0  0
   -1.4684    2.4470   -1.1095 C   0  0  0  0  0  0  0  0  0  0  0  0
   -1.5834   -1.4086   -1.5454 C   0  0  0  0  0  0  0  0  0  0  0  0
   -0.4293   -0.8073    0.5787 C   0  0  0  0  0  0  0  0  0  0  0  0
   -0.5028    0.0984    1.6496 N   0  0  0  0  0  0  0  0  0  0  0  0
   -1.8762    1.9082    2.1945 O   0  0  0  0  0  0  0  0  0  0  0  0
   -0.4235    2.4436   -0.4282 O   0  0  0  0  0  0  0  0  0  0  0  0
   -1.6903    3.4154   -2.2413 C   0  0  0  0  0  0  0  0  0  0  0  0
   -2.4316   -1.2007   -2.4276 O   0  0  0  0  0  0  0  0  0  0  0  0
   -0.6014   -2.4269   -1.7073 N   0  0  0  0  0  0  0  0  0  0  0  0
    0.5342   -1.7952    0.3864 N   0  0  0  0  0  0  0  0  0  0  0  0
    0.3516   -2.5509   -0.8055 C   0  0  0  0  0  0  0  0  0  0  0  0
    1.3176   -3.5275   -0.9379 O   0  0  0  0  0  0  0  0  0  0  0  0
    1.7467   -1.8784    1.1732 C   0  0  0  0  0  0  0  0  0  0  0  0
    2.8800   -0.9876    0.7558 C   0  0  0  0  0  0  0  0  0  0  0  0
    4.1840   -1.4912    0.8857 C   0  0  0  0  0  0  0  0  0  0  0  0
    2.6926    0.3141    0.2879 C   0  0  0  0  0  0  0  0  0  0  0  0
    5.2838   -0.7078    0.5685 C   0  0  0  0  0  0  0  0  0  0  0  0
    3.7853    1.1160   -0.0413 C   0  0  0  0  0  0  0  0  0  0  0  0
    5.0805    0.6061    0.1018 C   0  0  0  0  0  0  0  0  0  0  0  0
    6.2340    1.3041   -0.1868 O   0  0  0  0  0  0  0  0  0  0  0  0
    6.0622    2.6339   -0.6668 C   0  0  0  0  0  0  0  0  0  0  0  0
   -3.2442    1.4495   -1.4790 H   0  0  0  0  0  0  0  0  0  0  0  0
    0.2155    0.2523    2.3129 H   0  0  0  0  0  0  0  0  0  0  0  0
   -2.5859    4.0523   -2.0399 H   0  0  0  0  0  0  0  0  0  0  0  0
   -0.7901    4.0710   -2.3322 H   0  0  0  0  0  0  0  0  0  0  0  0
   -1.8407    2.8644   -3.2014 H   0  0  0  0  0  0  0  0  0  0  0  0
    1.1295   -4.0380   -1.7476 H   0  0  0  0  0  0  0  0  0  0  0  0
    2.0887   -2.9566    1.1322 H   0  0  0  0  0  0  0  0  0  0  0  0
    1.4814   -1.6483    2.2473 H   0  0  0  0  0  0  0  0  0  0  0  0
    4.3410   -2.5210    1.2433 H   0  0  0  0  0  0  0  0  0  0  0  0
    1.6830    0.7388    0.1594 H   0  0  0  0  0  0  0  0  0  0  0  0
    6.3082   -1.0933    0.6708 H   0  0  0  0  0  0  0  0  0  0  0  0
    3.6125    2.1376   -0.4086 H   0  0  0  0  0  0  0  0  0  0  0  0
    7.1121    2.9877   -0.8282 H   0  0  0  0  0  0  0  0  0  0  0  0
    5.5458    3.2643    0.0970 H   0  0  0  0  0  0  0  0  0  0  0  0
    5.4928    2.6350   -1.6277 H   0  0  0  0  0  0  0  0  0  0  0  0
  1  3  1  0  0  0  0
  1  4  1  0  0  0  0
  2  1  1  0  0  0  0
  5  1  1  1  0  0  0
  5  6  1  0  0  0  0
  5  7  1  0  0  0  0
  5  8  1  0  0  0  0
  6  9  1  0  0  0  0
  6 30  1  0  0  0  0
  7 10  1  0  0  0  0
  7 11  2  0  0  0  0
  8 13  2  0  0  0  0
  9 14  2  0  0  0  0
  9 15  1  0  0  0  0
 10 16  2  0  0  0  0
 10 17  1  0  0  0  0
 11 12  1  0  0  0  0
 12  8  1  0  0  0  0
 12 31  1  0  0  0  0
 15 32  1  0  0  0  0
 15 33  1  0  0  0  0
 15 34  1  0  0  0  0
 17 19  2  0  0  0  0
 18 11  1  0  0  0  0
 18 21  1  0  0  0  0
 19 20  1  0  0  0  0
 19 18  1  0  0  0  0
 20 35  1  0  0  0  0
 21 22  1  0  0  0  0
 21 36  1  0  0  0  0
 21 37  1  0  0  0  0
 22 23  1  0  0  0  0
 22 24  2  0  0  0  0
 23 25  2  0  0  0  0
 23 38  1  0  0  0  0
 24 39  1  0  0  0  0
 25 27  1  0  0  0  0
 25 40  1  0  0  0  0
 26 24  1  0  0  0  0
 26 41  1  0  0  0  0
 27 28  1  0  0  0  0
 27 26  2  0  0  0  0
 28 29  1  0  0  0  0
 29 42  1  0  0  0  0
 29 43  1  0  0  0  0
 29 44  1  0  0  0  0
M  END
$$$$
34.mol
 OpenBabel03201414153D

 40 42  0  0  0  0  0  0  0  0999 V2000
   -5.1787    1.1220    0.0775 C   0  0  0  0  0  0  0  0  0  0  0  0
   -6.1692    1.9612    0.4591 F   0  0  0  0  0  0  0  0  0  0  0  0
   -5.4970   -0.1324   -0.4772 C   0  0  0  0  0  0  0  0  0  0  0  0
   -3.8338    1.5021    0.2367 C   0  0  0  0  0  0  0  0  0  0  0  0
   -4.4719   -0.9872   -0.8636 C   0  0  0  0  0  0  0  0  0  0  0  0
   -2.8211    0.6337   -0.1612 C   0  0  0  0  0  0  0  0  0  0  0  0
   -3.1297   -0.6120   -0.7155 C   0  0  0  0  0  0  0  0  0  0  0  0
   -2.0834   -1.5712   -1.2072 C   0  0  0  0  0  0  0  0  0  0  0  0
   -0.8529   -1.6322   -0.4492 N   0  0  0  0  0  0  0  0  0  0  0  0
   -0.7105   -2.4652    0.6964 C   0  0  0  0  0  0  0  0  0  0  0  0
    0.1828   -0.7128   -0.6084 C   0  0  0  0  0  0  0  0  0  0  0  0
   -1.7498   -3.3677    0.7966 O   0  0  0  0  0  0  0  0  0  0  0  0
    0.2646   -2.4663    1.5820 N   0  0  0  0  0  0  0  0  0  0  0  0
    1.2733   -0.6753    0.2697 C   0  0  0  0  0  0  0  0  0  0  0  0
    0.3099    0.2397   -1.6324 N   0  0  0  0  0  0  0  0  0  0  0  0
    1.3204   -1.5186    1.4562 C   0  0  0  0  0  0  0  0  0  0  0  0
    2.1971   -1.4294    2.3299 O   0  0  0  0  0  0  0  0  0  0  0  0
    2.2116    0.4375   -0.1358 C   0  0  1  0  0  0  0  0  0  0  0  0
    1.4673    1.0259   -1.4017 C   0  0  0  0  0  0  0  0  0  0  0  0
    2.4351    1.4301    0.8772 N   0  0  0  0  0  0  0  0  0  0  0  0
    3.6062   -0.1500   -0.6377 C   0  0  0  0  0  0  0  0  0  0  0  0
    1.8081    1.9687   -2.1058 O   0  0  0  0  0  0  0  0  0  0  0  0
    1.4490    2.3409    1.2416 C   0  0  0  0  0  0  0  0  0  0  0  0
    3.4752   -1.1308   -1.5828 F   0  0  0  0  0  0  0  0  0  0  0  0
    4.4224    0.7886   -1.2114 F   0  0  0  0  0  0  0  0  0  0  0  0
    4.3635   -0.6998    0.3605 F   0  0  0  0  0  0  0  0  0  0  0  0
    0.3873    2.4200    0.5914 O   0  0  0  0  0  0  0  0  0  0  0  0
    1.7471    3.2387    2.4132 C   0  0  0  0  0  0  0  0  0  0  0  0
   -6.5503   -0.4250   -0.5958 H   0  0  0  0  0  0  0  0  0  0  0  0
   -3.5891    2.4821    0.6733 H   0  0  0  0  0  0  0  0  0  0  0  0
   -4.7241   -1.9710   -1.2900 H   0  0  0  0  0  0  0  0  0  0  0  0
   -1.7760    0.9578   -0.0185 H   0  0  0  0  0  0  0  0  0  0  0  0
   -2.5156   -2.6174   -1.2139 H   0  0  0  0  0  0  0  0  0  0  0  0
   -1.8251   -1.3052   -2.2748 H   0  0  0  0  0  0  0  0  0  0  0  0
   -1.5867   -3.9401    1.5697 H   0  0  0  0  0  0  0  0  0  0  0  0
   -0.4028    0.4819   -2.2748 H   0  0  0  0  0  0  0  0  0  0  0  0
    3.1887    1.2482    1.5032 H   0  0  0  0  0  0  0  0  0  0  0  0
    2.6667    3.8425    2.2182 H   0  0  0  0  0  0  0  0  0  0  0  0
    0.8821    3.9302    2.5624 H   0  0  0  0  0  0  0  0  0  0  0  0
    1.8959    2.6329    3.3401 H   0  0  0  0  0  0  0  0  0  0  0  0
  1  3  1  0  0  0  0
  1  4  2  0  0  0  0
  2  1  1  0  0  0  0
  3  5  2  0  0  0  0
  3 29  1  0  0  0  0
  4 30  1  0  0  0  0
  5  7  1  0  0  0  0
  5 31  1  0  0  0  0
  6  4  1  0  0  0  0
  6 32  1  0  0  0  0
  7  6  2  0  0  0  0
  7  8  1  0  0  0  0
  8  9  1  0  0  0  0
  8 33  1  0  0  0  0
  8 34  1  0  0  0  0
  9 10  1  0  0  0  0
  9 11  1  0  0  0  0
 10 12  1  0  0  0  0
 10 13  2  0  0  0  0
 11 15  1  0  0  0  0
 12 35  1  0  0  0  0
 13 16  1  0  0  0  0
 14 11  2  0  0  0  0
 14 18  1  0  0  0  0
 15 19  1  0  0  0  0
 15 36  1  0  0  0  0
 16 17  2  0  0  0  0
 16 14  1  0  0  0  0
 18 20  1  1  0  0  0
 18 21  1  0  0  0  0
 19 22  2  0  0  0  0
 19 18  1  0  0  0  0
 20 23  1  0  0  0  0
 20 37  1  0  0  0  0
 21 24  1  0  0  0  0
 21 25  1  0  0  0  0
 21 26  1  0  0  0  0
 23 27  2  0  0  0  0
 23 28  1  0  0  0  0
 28 38  1  0  0  0  0
 28 39  1  0  0  0  0
 28 40  1  0  0  0  0
M  END
$$$$
35.mol
 OpenBabel03201414153D

 48 50  0  0  0  0  0  0  0  0999 V2000
    3.9326   -0.0760    0.4792 C   0  0  0  0  0  0  0  0  0  0  0  0
    4.6177   -0.9238    1.3361 O   0  0  0  0  0  0  0  0  0  0  0  0
    5.9797   -1.1362    0.9492 C   0  0  0  0  0  0  0  0  0  0  0  0
    4.5986    0.7871   -0.4112 C   0  0  0  0  0  0  0  0  0  0  0  0
    2.5353   -0.0774    0.5568 C   0  0  0  0  0  0  0  0  0  0  0  0
    6.6519    0.1706    0.5626 C   0  0  0  0  0  0  0  0  0  0  0  0
    5.9764    0.7989   -0.5336 O   0  0  0  0  0  0  0  0  0  0  0  0
    3.8674    1.6507   -1.2372 C   0  0  0  0  0  0  0  0  0  0  0  0
    1.8158    0.7878   -0.2705 C   0  0  0  0  0  0  0  0  0  0  0  0
    2.4785    1.6469   -1.1577 C   0  0  0  0  0  0  0  0  0  0  0  0
    0.3234    0.8565   -0.2216 C   0  0  0  0  0  0  0  0  0  0  0  0
   -0.2684    1.9490   -0.3077 O   0  0  0  0  0  0  0  0  0  0  0  0
   -0.3341   -0.3583   -0.0995 N   0  0  0  0  0  0  0  0  0  0  0  0
   -1.7171   -0.5833   -0.0362 C   0  0  0  0  0  0  0  0  0  0  0  0
   -2.1960   -1.9225   -0.0916 C   0  0  0  0  0  0  0  0  0  0  0  0
   -2.6680    0.4504    0.1048 C   0  0  0  0  0  0  0  0  0  0  0  0
   -1.2730   -2.9652   -0.1278 O   0  0  0  0  0  0  0  0  0  0  0  0
   -3.5618   -2.1972   -0.0078 C   0  0  0  0  0  0  0  0  0  0  0  0
   -4.0346    0.1731    0.1798 C   0  0  0  0  0  0  0  0  0  0  0  0
   -1.3158   -3.7212   -1.3368 C   0  0  0  0  0  0  0  0  0  0  0  0
   -4.4736   -1.1575    0.1241 C   0  0  0  0  0  0  0  0  0  0  0  0
   -5.0601    1.2693    0.3232 C   0  0  0  0  0  0  0  0  0  0  0  0
   -5.8462    1.0578    1.6149 C   0  0  0  0  0  0  0  0  0  0  0  0
   -6.0186    1.2202   -0.8643 C   0  0  0  0  0  0  0  0  0  0  0  0
   -4.4347    2.6579    0.3705 C   0  0  0  0  0  0  0  0  0  0  0  0
    6.0022   -1.8626    0.0952 H   0  0  0  0  0  0  0  0  0  0  0  0
    6.4519   -1.5858    1.8613 H   0  0  0  0  0  0  0  0  0  0  0  0
    2.0422   -0.7436    1.2804 H   0  0  0  0  0  0  0  0  0  0  0  0
    6.6655    0.8826    1.4290 H   0  0  0  0  0  0  0  0  0  0  0  0
    7.6904   -0.0002    0.1763 H   0  0  0  0  0  0  0  0  0  0  0  0
    4.3979    2.3196   -1.9296 H   0  0  0  0  0  0  0  0  0  0  0  0
    1.8867    2.3345   -1.7836 H   0  0  0  0  0  0  0  0  0  0  0  0
    0.2259   -1.1855   -0.0754 H   0  0  0  0  0  0  0  0  0  0  0  0
   -2.3143    1.4947    0.1518 H   0  0  0  0  0  0  0  0  0  0  0  0
   -3.9043   -3.2419   -0.0434 H   0  0  0  0  0  0  0  0  0  0  0  0
   -0.5577   -4.5276   -1.1748 H   0  0  0  0  0  0  0  0  0  0  0  0
   -1.0348   -3.0796   -2.2066 H   0  0  0  0  0  0  0  0  0  0  0  0
   -2.3314   -4.1585   -1.4921 H   0  0  0  0  0  0  0  0  0  0  0  0
   -5.5476   -1.3878    0.1878 H   0  0  0  0  0  0  0  0  0  0  0  0
   -6.6049    1.8683    1.7341 H   0  0  0  0  0  0  0  0  0  0  0  0
   -6.3758    0.0758    1.5997 H   0  0  0  0  0  0  0  0  0  0  0  0
   -5.1580    1.0795    2.4931 H   0  0  0  0  0  0  0  0  0  0  0  0
   -6.7813    2.0301   -0.7697 H   0  0  0  0  0  0  0  0  0  0  0  0
   -5.4583    1.3657   -1.8183 H   0  0  0  0  0  0  0  0  0  0  0  0
   -6.5472    0.2384   -0.9056 H   0  0  0  0  0  0  0  0  0  0  0  0
   -5.2384    3.4273    0.4731 H   0  0  0  0  0  0  0  0  0  0  0  0
   -3.7462    2.7512    1.2441 H   0  0  0  0  0  0  0  0  0  0  0  0
   -3.8657    2.8671   -0.5669 H   0  0  0  0  0  0  0  0  0  0  0  0
  1  4  1  0  0  0  0
  1  5  2  0  0  0  0
  2  1  1  0  0  0  0
  2  3  1  0  0  0  0
  3 26  1  0  0  0  0
  3 27  1  0  0  0  0
  4  7  1  0  0  0  0
  4  8  2  0  0  0  0
  5 28  1  0  0  0  0
  6  3  1  0  0  0  0
  6 29  1  0  0  0  0
  6 30  1  0  0  0  0
  7  6  1  0  0  0  0
  8 10  1  0  0  0  0
  8 31  1  0  0  0  0
  9  5  1  0  0  0  0
  9 11  1  0  0  0  0
 10  9  2  0  0  0  0
 10 32  1  0  0  0  0
 11 12  2  0  0  0  0
 11 13  1  0  0  0  0
 13 14  1  0  0  0  0
 13 33  1  0  0  0  0
 14 15  1  0  0  0  0
 14 16  2  0  0  0  0
 15 17  1  0  0  0  0
 15 18  2  0  0  0  0
 16 34  1  0  0  0  0
 17 20  1  0  0  0  0
 18 21  1  0  0  0  0
 18 35  1  0  0  0  0
 19 16  1  0  0  0  0
 19 22  1  0  0  0  0
 20 36  1  0  0  0  0
 20 37  1  0  0  0  0
 20 38  1  0  0  0  0
 21 19  2  0  0  0  0
 21 39  1  0  0  0  0
 22 23  1  0  0  0  0
 22 24  1  0  0  0  0
 22 25  1  0  0  0  0
 23 40  1  0  0  0  0
 23 41  1  0  0  0  0
 23 42  1  0  0  0  0
 24 43  1  0  0  0  0
 24 44  1  0  0  0  0
 24 45  1  0  0  0  0
 25 46  1  0  0  0  0
 25 47  1  0  0  0  0
 25 48  1  0  0  0  0
M  END
$$$$
36.mol
 OpenBabel03201414153D

 52 54  0  0  0  0  0  0  0  0999 V2000
    6.9579   -0.3833   -0.6324 C   0  0  0  0  0  0  0  0  0  0  0  0
    7.9400   -1.1254   -1.1981 F   0  0  0  0  0  0  0  0  0  0  0  0
    5.9460   -1.0113    0.1165 C   0  0  0  0  0  0  0  0  0  0  0  0
    6.9534    1.0144   -0.7952 C   0  0  0  0  0  0  0  0  0  0  0  0
    4.9427   -0.2398    0.6938 C   0  0  0  0  0  0  0  0  0  0  0  0
    5.9412    1.7666   -0.2094 C   0  0  0  0  0  0  0  0  0  0  0  0
    4.9291    1.1513    0.5377 C   0  0  0  0  0  0  0  0  0  0  0  0
    3.8644    1.9736    1.1691 C   0  0  0  0  0  0  0  0  0  0  0  0
    2.6770    2.2331    0.2340 C   0  0  0  0  0  0  0  0  0  0  0  0
    1.8385    1.0895    0.0069 N   0  0  0  0  0  0  0  0  0  0  0  0
    0.9693    0.4959    0.9500 C   0  0  0  0  0  0  0  0  0  0  0  0
    1.6006    0.4582   -1.2404 C   0  0  0  0  0  0  0  0  0  0  0  0
    0.8686    0.7776    2.1384 O   0  0  0  0  0  0  0  0  0  0  0  0
    0.1832   -0.6392    0.1424 C   0  0  2  0  0  0  0  0  0  0  0  0
    0.7090   -0.5348   -1.2494 N   0  0  0  0  0  0  0  0  0  0  0  0
    2.3131    0.9143   -2.3150 O   0  0  0  0  0  0  0  0  0  0  0  0
   -1.2457   -0.4868    0.2705 N   0  0  0  0  0  0  0  0  0  0  0  0
    0.6119   -2.0565    0.7625 C   0  0  0  0  0  0  0  0  0  0  0  0
   -1.8820    0.7148   -0.0210 C   0  0  0  0  0  0  0  0  0  0  0  0
    0.2146   -2.2355    2.0592 F   0  0  0  0  0  0  0  0  0  0  0  0
    0.0824   -3.1205    0.0847 F   0  0  0  0  0  0  0  0  0  0  0  0
    1.9650   -2.2553    0.7705 F   0  0  0  0  0  0  0  0  0  0  0  0
   -1.2201    1.7486   -0.2313 O   0  0  0  0  0  0  0  0  0  0  0  0
   -3.3702    0.7097    0.0019 C   0  0  0  0  0  0  0  0  0  0  0  0
   -4.1038   -0.3296   -0.5731 C   0  0  0  0  0  0  0  0  0  0  0  0
   -4.0229    1.8004    0.5907 C   0  0  0  0  0  0  0  0  0  0  0  0
   -5.5039   -0.2849   -0.5394 C   0  0  0  0  0  0  0  0  0  0  0  0
   -5.4126    1.8428    0.6380 C   0  0  0  0  0  0  0  0  0  0  0  0
   -6.1928   -1.3815   -1.0363 O   0  0  0  0  0  0  0  0  0  0  0  0
   -6.1617    0.7965    0.0795 C   0  0  0  0  0  0  0  0  0  0  0  0
   -6.9519   -1.0974   -2.2146 C   0  0  0  0  0  0  0  0  0  0  0  0
   -7.5399    0.9337    0.0639 O   0  0  0  0  0  0  0  0  0  0  0  0
   -8.2353   -0.0655    0.8146 C   0  0  0  0  0  0  0  0  0  0  0  0
    5.9564   -2.1039    0.2392 H   0  0  0  0  0  0  0  0  0  0  0  0
    7.7485    1.4974   -1.3807 H   0  0  0  0  0  0  0  0  0  0  0  0
    4.1484   -0.7358    1.2754 H   0  0  0  0  0  0  0  0  0  0  0  0
    5.9389    2.8603   -0.3346 H   0  0  0  0  0  0  0  0  0  0  0  0
    4.2801    2.9788    1.4517 H   0  0  0  0  0  0  0  0  0  0  0  0
    3.5031    1.4825    2.1131 H   0  0  0  0  0  0  0  0  0  0  0  0
    2.0378    3.0409    0.6979 H   0  0  0  0  0  0  0  0  0  0  0  0
    3.0569    2.5938   -0.7641 H   0  0  0  0  0  0  0  0  0  0  0  0
    2.0529    0.3890   -3.0946 H   0  0  0  0  0  0  0  0  0  0  0  0
   -1.7783   -1.3250    0.3259 H   0  0  0  0  0  0  0  0  0  0  0  0
   -3.6139   -1.1825   -1.0673 H   0  0  0  0  0  0  0  0  0  0  0  0
   -3.4251    2.6243    1.0136 H   0  0  0  0  0  0  0  0  0  0  0  0
   -5.9359    2.6927    1.1009 H   0  0  0  0  0  0  0  0  0  0  0  0
   -7.4503   -2.0716   -2.4457 H   0  0  0  0  0  0  0  0  0  0  0  0
   -6.2727   -0.7911   -3.0458 H   0  0  0  0  0  0  0  0  0  0  0  0
   -7.7049   -0.2984   -2.0071 H   0  0  0  0  0  0  0  0  0  0  0  0
   -9.3117    0.1993    0.6646 H   0  0  0  0  0  0  0  0  0  0  0  0
   -7.9563    0.0013    1.8935 H   0  0  0  0  0  0  0  0  0  0  0  0
   -8.0106   -1.0831    0.4123 H   0  0  0  0  0  0  0  0  0  0  0  0
  1  3  2  0  0  0  0
  1  4  1  0  0  0  0
  2  1  1  0  0  0  0
  3  5  1  0  0  0  0
  3 34  1  0  0  0  0
  4 35  1  0  0  0  0
  5  7  2  0  0  0  0
  5 36  1  0  0  0  0
  6  4  2  0  0  0  0
  6 37  1  0  0  0  0
  7  6  1  0  0  0  0
  7  8  1  0  0  0  0
  8  9  1  0  0  0  0
  8 38  1  0  0  0  0
  8 39  1  0  0  0  0
  9 10  1  0  0  0  0
  9 40  1  0  0  0  0
  9 41  1  0  0  0  0
 10 11  1  0  0  0  0
 10 12  1  0  0  0  0
 11 13  2  0  0  0  0
 11 14  1  0  0  0  0
 12 16  1  0  0  0  0
 14 15  1  0  0  0  0
 14 17  1  1  0  0  0
 14 18  1  0  0  0  0
 15 12  2  0  0  0  0
 16 42  1  0  0  0  0
 17 19  1  0  0  0  0
 17 43  1  0  0  0  0
 18 20  1  0  0  0  0
 18 21  1  0  0  0  0
 18 22  1  0  0  0  0
 19 23  2  0  0  0  0
 19 24  1  0  0  0  0
 24 25  1  0  0  0  0
 24 26  2  0  0  0  0
 25 27  2  0  0  0  0
 25 44  1  0  0  0  0
 26 45  1  0  0  0  0
 27 29  1  0  0  0  0
 27 30  1  0  0  0  0
 28 26  1  0  0  0  0
 28 46  1  0  0  0  0
 29 31  1  0  0  0  0
 30 32  1  0  0  0  0
 30 28  2  0  0  0  0
 31 47  1  0  0  0  0
 31 48  1  0  0  0  0
 31 49  1  0  0  0  0
 32 33  1  0  0  0  0
 33 50  1  0  0  0  0
 33 51  1  0  0  0  0
 33 52  1  0  0  0  0
M  END
$$$$

 OpenBabel03201414153D

 57 62  0  0  0  0  0  0  0  0999 V2000
   11.2258    5.5053    2.8951 C   0  0  0  0  0  0  0  0  0  0  0  0
   12.0829    5.2681    1.3851 S   0  0  0  0  0  0  0  0  0  0  0  0
   13.5446    5.1732    2.2108 C   0  0  0  0  0  0  0  0  0  0  0  0
   11.9942    5.5125    3.9894 N   0  0  0  0  0  0  0  0  0  0  0  0
    9.8264    5.6368    2.8637 N   0  0  0  0  0  0  0  0  0  0  0  0
   13.3268    5.3190    3.6212 C   0  0  0  0  0  0  0  0  0  0  0  0
   14.8360    4.9849    1.7117 C   0  0  0  0  0  0  0  0  0  0  0  0
    9.0016    4.7869    3.7696 C   0  0  2  0  0  0  0  0  0  0  0  0
    9.2110    6.9091    2.7371 C   0  0  0  0  0  0  0  0  0  0  0  0
   14.4289    5.2674    4.5131 C   0  0  0  0  0  0  0  0  0  0  0  0
   15.6943    5.0769    3.9806 C   0  0  0  0  0  0  0  0  0  0  0  0
   14.2174    5.4178    5.9697 C   0  0  0  0  0  0  0  0  0  0  0  0
   15.9083    4.9358    2.5924 C   0  0  0  0  0  0  0  0  0  0  0  0
   17.2897    4.7368    2.0951 C   0  0  0  0  0  0  0  0  0  0  0  0
    8.7244    3.4329    3.1923 C   0  0  0  0  0  0  0  0  0  0  0  0
    7.7196    5.5995    4.0006 C   0  0  0  0  0  0  0  0  0  0  0  0
    7.8553    6.8090    3.4008 C   0  0  0  0  0  0  0  0  0  0  0  0
    9.6440    7.9054    2.1524 O   0  0  0  0  0  0  0  0  0  0  0  0
    8.2540    3.2621    1.8729 C   0  0  0  0  0  0  0  0  0  0  0  0
    8.9325    2.2886    3.9736 C   0  0  0  0  0  0  0  0  0  0  0  0
    6.6622    5.0624    4.8677 C   0  0  0  0  0  0  0  0  0  0  0  0
    7.9927    2.0596    1.3280 N   0  0  0  0  0  0  0  0  0  0  0  0
    8.6608    1.0362    3.4223 C   0  0  0  0  0  0  0  0  0  0  0  0
    8.1946    0.9717    2.0969 C   0  0  0  0  0  0  0  0  0  0  0  0
    6.9569    4.6173    5.9872 O   0  0  0  0  0  0  0  0  0  0  0  0
    5.2721    5.0433    4.3723 C   0  0  0  0  0  0  0  0  0  0  0  0
    6.9695    7.8339    3.3872 O   0  0  0  0  0  0  0  0  0  0  0  0
    4.9451    5.4633    3.0794 C   0  0  0  0  0  0  0  0  0  0  0  0
    4.2667    4.5662    5.2312 C   0  0  0  0  0  0  0  0  0  0  0  0
    3.6129    5.4050    2.6597 C   0  0  0  0  0  0  0  0  0  0  0  0
    2.9399    4.5110    4.8217 C   0  0  0  0  0  0  0  0  0  0  0  0
    3.3260    5.8578    1.3798 O   0  0  0  0  0  0  0  0  0  0  0  0
    2.6089    4.9373    3.5280 C   0  0  0  0  0  0  0  0  0  0  0  0
    2.0581    5.4005    0.8975 C   0  0  0  0  0  0  0  0  0  0  0  0
    1.2848    4.8427    3.1439 O   0  0  0  0  0  0  0  0  0  0  0  0
    0.9775    5.5759    1.9514 C   0  0  0  0  0  0  0  0  0  0  0  0
   14.9964    4.8771    0.6286 H   0  0  0  0  0  0  0  0  0  0  0  0
    9.5172    4.6686    4.7719 H   0  0  0  0  0  0  0  0  0  0  0  0
   16.5653    5.0341    4.6537 H   0  0  0  0  0  0  0  0  0  0  0  0
   13.7455    6.4084    6.1904 H   0  0  0  0  0  0  0  0  0  0  0  0
   13.5310    4.6176    6.3451 H   0  0  0  0  0  0  0  0  0  0  0  0
   15.1829    5.3503    6.5283 H   0  0  0  0  0  0  0  0  0  0  0  0
   17.7362    3.8184    2.5524 H   0  0  0  0  0  0  0  0  0  0  0  0
   17.3117    4.6241    0.9836 H   0  0  0  0  0  0  0  0  0  0  0  0
   17.9291    5.6117    2.3741 H   0  0  0  0  0  0  0  0  0  0  0  0
    8.0773    4.1331    1.2160 H   0  0  0  0  0  0  0  0  0  0  0  0
    9.2977    2.3765    5.0085 H   0  0  0  0  0  0  0  0  0  0  0  0
    8.8074    0.1186    4.0067 H   0  0  0  0  0  0  0  0  0  0  0  0
    7.9697    0.0000    1.6215 H   0  0  0  0  0  0  0  0  0  0  0  0
    7.3999    8.5809    2.9308 H   0  0  0  0  0  0  0  0  0  0  0  0
    5.7107    5.8514    2.3902 H   0  0  0  0  0  0  0  0  0  0  0  0
    4.5447    4.2344    6.2458 H   0  0  0  0  0  0  0  0  0  0  0  0
    2.1500    4.1407    5.4903 H   0  0  0  0  0  0  0  0  0  0  0  0
    2.1513    4.3239    0.5982 H   0  0  0  0  0  0  0  0  0  0  0  0
    1.8628    6.0434    0.0000 H   0  0  0  0  0  0  0  0  0  0  0  0
    0.8573    6.6577    2.2215 H   0  0  0  0  0  0  0  0  0  0  0  0
    0.0000    5.1427    1.6140 H   0  0  0  0  0  0  0  0  0  0  0  0
  1  4  2  0  0  0  0
  1  5  1  0  0  0  0
  2  1  1  0  0  0  0
  2  3  1  0  0  0  0
  3  6  2  0  0  0  0
  3  7  1  0  0  0  0
  4  6  1  0  0  0  0
  6 10  1  0  0  0  0
  7 37  1  0  0  0  0
  8  5  1  0  0  0  0
  8 15  1  0  0  0  0
  8 16  1  0  0  0  0
  8 38  1  1  0  0  0
  9  5  1  0  0  0  0
  9 17  1  0  0  0  0
 10 11  2  0  0  0  0
 12 10  1  0  0  0  0
 12 40  1  0  0  0  0
 12 41  1  0  0  0  0
 12 42  1  0  0  0  0
 13  7  2  0  0  0  0
 13 11  1  0  0  0  0
 13 14  1  0  0  0  0
 16 17  2  0  0  0  0
 18  9  2  0  0  0  0
 19 15  1  0  0  0  0
 19 22  2  0  0  0  0
 20 15  2  0  0  0  0
 20 23  1  0  0  0  0
 21 16  1  0  0  0  0
 21 25  2  0  0  0  0
 21 26  1  0  0  0  0
 22 24  1  0  0  0  0
 23 24  2  0  0  0  0
 27 17  1  0  0  0  0
 28 26  2  0  0  0  0
 29 26  1  0  0  0  0
 30 28  1  0  0  0  0
 30 32  1  0  0  0  0
 30 33  2  0  0  0  0
 31 29  2  0  0  0  0
 31 33  1  0  0  0  0
 32 34  1  0  0  0  0
 33 35  1  0  0  0  0
 34 36  1  0  0  0  0
 35 36  1  0  0  0  0
 39 11  1  0  0  0  0
 43 14  1  0  0  0  0
 44 14  1  0  0  0  0
 45 14  1  0  0  0  0
 46 19  1  0  0  0  0
 47 20  1  0  0  0  0
 48 23  1  0  0  0  0
 49 24  1  0  0  0  0
 50 27  1  0  0  0  0
 51 28  1  0  0  0  0
 52 29  1  0  0  0  0
 53 31  1  0  0  0  0
 54 34  1  0  0  0  0
 55 34  1  0  0  0  0
 56 36  1  0  0  0  0
 57 36  1  0  0  0  0
M  END
$$$$
38.mol
 OpenBabel03201414153D

 41 44  0  0  0  0  0  0  0  0999 V2000
    6.2373   -0.5391   -0.4006 C   0  0  0  0  0  0  0  0  0  0  0  0
    7.1573   -1.9410   -0.1185 Cl  0  0  0  0  0  0  0  0  0  0  0  0
    4.8862   -0.5327   -0.0426 C   0  0  0  0  0  0  0  0  0  0  0  0
    6.8436    0.5747   -0.9813 C   0  0  0  0  0  0  0  0  0  0  0  0
    4.0982    0.6124   -0.2637 C   0  0  0  0  0  0  0  0  0  0  0  0
    6.0838    1.7188   -1.2073 C   0  0  0  0  0  0  0  0  0  0  0  0
    2.7379    0.6922    0.0731 N   0  0  0  0  0  0  0  0  0  0  0  0
    4.7326    1.7471   -0.8573 C   0  0  0  0  0  0  0  0  0  0  0  0
    1.9430   -0.3094    0.6068 C   0  0  0  0  0  0  0  0  0  0  0  0
    3.9553    2.8708   -1.0637 O   0  0  0  0  0  0  0  0  0  0  0  0
    2.3547   -1.4536    0.8680 O   0  0  0  0  0  0  0  0  0  0  0  0
    0.5126    0.0626    0.8506 C   0  0  0  0  0  0  0  0  0  0  0  0
   -0.4729   -0.8723    0.4606 C   0  0  0  0  0  0  0  0  0  0  0  0
    0.1685    1.2604    1.4712 C   0  0  0  0  0  0  0  0  0  0  0  0
   -1.7893   -0.5450    0.6979 C   0  0  0  0  0  0  0  0  0  0  0  0
   -1.1794    1.5847    1.7212 C   0  0  0  0  0  0  0  0  0  0  0  0
   -2.1423    0.6825    1.3272 C   0  0  0  0  0  0  0  0  0  0  0  0
   -3.0544   -1.2937    0.4044 C   0  0  0  0  0  0  0  0  0  0  0  0
   -3.6380    0.7281    1.4446 C   0  0  0  0  0  0  0  0  0  0  0  0
   -4.1254   -0.4898    0.8911 N   0  0  0  0  0  0  0  0  0  0  0  0
   -3.1851   -2.3959   -0.1300 O   0  0  0  0  0  0  0  0  0  0  0  0
   -4.3358    1.6122    1.9425 O   0  0  0  0  0  0  0  0  0  0  0  0
   -5.5162   -0.7950    0.7014 C   0  0  0  0  0  0  0  0  0  0  0  0
   -6.0518   -0.4626   -0.6426 C   0  0  0  0  0  0  0  0  0  0  0  0
   -6.7212    0.7639   -0.7541 O   0  0  0  0  0  0  0  0  0  0  0  0
   -6.0669   -1.1208   -1.8577 C   0  0  0  0  0  0  0  0  0  0  0  0
   -7.1613    0.8527   -2.0717 C   0  0  0  0  0  0  0  0  0  0  0  0
   -6.7850   -0.2712   -2.7807 C   0  0  0  0  0  0  0  0  0  0  0  0
    4.4441   -1.4364    0.4141 H   0  0  0  0  0  0  0  0  0  0  0  0
    7.9080    0.5559   -1.2591 H   0  0  0  0  0  0  0  0  0  0  0  0
    6.5482    2.6053   -1.6642 H   0  0  0  0  0  0  0  0  0  0  0  0
    2.3016    1.5666   -0.1335 H   0  0  0  0  0  0  0  0  0  0  0  0
    4.5067    3.5373   -1.4982 H   0  0  0  0  0  0  0  0  0  0  0  0
   -0.1814   -1.8285   -0.0041 H   0  0  0  0  0  0  0  0  0  0  0  0
    0.9489    1.9693    1.7924 H   0  0  0  0  0  0  0  0  0  0  0  0
   -1.4478    2.5302    2.2166 H   0  0  0  0  0  0  0  0  0  0  0  0
   -6.1027   -0.2253    1.4822 H   0  0  0  0  0  0  0  0  0  0  0  0
   -5.6490   -1.9061    0.8596 H   0  0  0  0  0  0  0  0  0  0  0  0
   -5.6269   -2.0884   -2.0872 H   0  0  0  0  0  0  0  0  0  0  0  0
   -7.7079    1.7628   -2.3015 H   0  0  0  0  0  0  0  0  0  0  0  0
   -6.9800   -0.4935   -3.8256 H   0  0  0  0  0  0  0  0  0  0  0  0
  1  3  2  0  0  0  0
  1  4  1  0  0  0  0
  2  1  1  0  0  0  0
  3  5  1  0  0  0  0
  3 29  1  0  0  0  0
  4 30  1  0  0  0  0
  5  7  1  0  0  0  0
  5  8  2  0  0  0  0
  6  4  2  0  0  0  0
  6 31  1  0  0  0  0
  7  9  1  0  0  0  0
  7 32  1  0  0  0  0
  8 10  1  0  0  0  0
  8  6  1  0  0  0  0
  9 11  2  0  0  0  0
  9 12  1  0  0  0  0
 10 33  1  0  0  0  0
 12 13  1  0  0  0  0
 12 14  2  0  0  0  0
 13 15  2  0  0  0  0
 13 34  1  0  0  0  0
 14 35  1  0  0  0  0
 15 17  1  0  0  0  0
 15 18  1  0  0  0  0
 16 14  1  0  0  0  0
 16 36  1  0  0  0  0
 17 16  2  0  0  0  0
 17 19  1  0  0  0  0
 18 21  2  0  0  0  0
 19 22  2  0  0  0  0
 19 20  1  0  0  0  0
 20 18  1  0  0  0  0
 20 23  1  0  0  0  0
 23 24  1  0  0  0  0
 23 37  1  0  0  0  0
 23 38  1  0  0  0  0
 24 25  1  0  0  0  0
 24 26  2  0  0  0  0
 25 27  1  0  0  0  0
 26 39  1  0  0  0  0
 27 28  2  0  0  0  0
 27 40  1  0  0  0  0
 28 26  1  0  0  0  0
 28 41  1  0  0  0  0
M  END
$$$$
39.mol
 OpenBabel03201414153D

 39 41  0  0  0  0  0  0  0  0999 V2000
   -3.2585    0.2872   -0.7942 C   0  0  0  0  0  0  0  0  0  0  0  0
   -2.9913    1.1646   -1.8095 F   0  0  0  0  0  0  0  0  0  0  0  0
   -4.1113   -0.6364   -1.3382 F   0  0  0  0  0  0  0  0  0  0  0  0
   -4.0282    0.9812    0.0991 F   0  0  0  0  0  0  0  0  0  0  0  0
   -1.9494   -0.3550   -0.1497 C   0  0  2  0  0  0  0  0  0  0  0  0
   -2.3129   -1.2323    0.9268 N   0  0  0  0  0  0  0  0  0  0  0  0
   -0.9505    0.7169    0.2206 C   0  0  0  0  0  0  0  0  0  0  0  0
   -1.1790   -1.1112   -1.3069 C   0  0  0  0  0  0  0  0  0  0  0  0
   -1.4188   -2.1596    1.4515 C   0  0  0  0  0  0  0  0  0  0  0  0
   -0.9975    1.6636    1.3266 C   0  0  0  0  0  0  0  0  0  0  0  0
    0.1889    0.5928   -0.5839 C   0  0  0  0  0  0  0  0  0  0  0  0
    0.0480   -0.4353   -1.5299 N   0  0  0  0  0  0  0  0  0  0  0  0
   -1.5493   -2.0898   -1.9439 O   0  0  0  0  0  0  0  0  0  0  0  0
   -0.3166   -2.3586    0.9021 O   0  0  0  0  0  0  0  0  0  0  0  0
   -1.8641   -2.9255    2.6692 C   0  0  0  0  0  0  0  0  0  0  0  0
   -1.9329    1.7283    2.1392 O   0  0  0  0  0  0  0  0  0  0  0  0
    0.1308    2.5246    1.4508 N   0  0  0  0  0  0  0  0  0  0  0  0
    1.2864    1.4393   -0.4335 N   0  0  0  0  0  0  0  0  0  0  0  0
    1.1534    2.3695    0.6356 C   0  0  0  0  0  0  0  0  0  0  0  0
    2.2641    3.1820    0.7400 O   0  0  0  0  0  0  0  0  0  0  0  0
    2.5353    1.2299   -1.1287 C   0  0  0  0  0  0  0  0  0  0  0  0
    3.4367    0.1516   -0.5981 C   0  0  0  0  0  0  0  0  0  0  0  0
    4.8086    0.2653   -0.8698 C   0  0  0  0  0  0  0  0  0  0  0  0
    2.9892   -0.9641    0.1137 C   0  0  0  0  0  0  0  0  0  0  0  0
    5.6714   -0.7476   -0.4203 C   0  0  0  0  0  0  0  0  0  0  0  0
    3.9373   -1.9235    0.5231 C   0  0  0  0  0  0  0  0  0  0  0  0
    5.2545   -1.8299    0.2669 N   0  0  0  0  0  0  0  0  0  0  0  0
   -3.1033   -0.9550    1.4661 H   0  0  0  0  0  0  0  0  0  0  0  0
    0.7815   -0.7938   -2.0896 H   0  0  0  0  0  0  0  0  0  0  0  0
   -2.8027   -3.4915    2.4526 H   0  0  0  0  0  0  0  0  0  0  0  0
   -1.0595   -3.6482    2.9504 H   0  0  0  0  0  0  0  0  0  0  0  0
   -2.0449   -2.2282    3.5231 H   0  0  0  0  0  0  0  0  0  0  0  0
    2.1082    3.8265    1.4558 H   0  0  0  0  0  0  0  0  0  0  0  0
    3.0964    2.2131   -1.1121 H   0  0  0  0  0  0  0  0  0  0  0  0
    2.2983    0.9933   -2.2090 H   0  0  0  0  0  0  0  0  0  0  0  0
    5.2075    1.1280   -1.4199 H   0  0  0  0  0  0  0  0  0  0  0  0
    1.9310   -1.1240    0.3719 H   0  0  0  0  0  0  0  0  0  0  0  0
    6.7575   -0.6919   -0.6171 H   0  0  0  0  0  0  0  0  0  0  0  0
    3.6154   -2.8183    1.0878 H   0  0  0  0  0  0  0  0  0  0  0  0
  1  3  1  0  0  0  0
  1  4  1  0  0  0  0
  2  1  1  0  0  0  0
  5  1  1  6  0  0  0
  5  6  1  0  0  0  0
  5  7  1  0  0  0  0
  5  8  1  0  0  0  0
  6  9  1  0  0  0  0
  6 28  1  0  0  0  0
  7 10  1  0  0  0  0
  7 11  2  0  0  0  0
  8 13  2  0  0  0  0
  9 14  2  0  0  0  0
  9 15  1  0  0  0  0
 10 16  2  0  0  0  0
 10 17  1  0  0  0  0
 11 12  1  0  0  0  0
 12  8  1  0  0  0  0
 12 29  1  0  0  0  0
 15 30  1  0  0  0  0
 15 31  1  0  0  0  0
 15 32  1  0  0  0  0
 17 19  2  0  0  0  0
 18 11  1  0  0  0  0
 18 21  1  0  0  0  0
 19 20  1  0  0  0  0
 19 18  1  0  0  0  0
 20 33  1  0  0  0  0
 21 22  1  0  0  0  0
 21 34  1  0  0  0  0
 21 35  1  0  0  0  0
 22 23  1  0  0  0  0
 22 24  2  0  0  0  0
 23 25  2  0  0  0  0
 23 36  1  0  0  0  0
 24 37  1  0  0  0  0
 25 27  1  0  0  0  0
 25 38  1  0  0  0  0
 26 24  1  0  0  0  0
 26 39  1  0  0  0  0
 27 26  2  0  0  0  0
M  END
$$$$
40.mol
 OpenBabel03201414153D

 37 39  0  0  0  0  0  0  0  0999 V2000
   -4.5689   -1.5680   -0.2248 N   0  0  0  0  0  0  0  0  0  0  0  0
   -5.8224   -1.1890   -0.0993 O   0  0  0  0  0  0  0  0  0  0  0  0
   -5.9002    0.2022    0.1589 C   0  0  0  0  0  0  0  0  0  0  0  0
   -3.7650   -0.4711   -0.0603 C   0  0  0  0  0  0  0  0  0  0  0  0
   -4.6185    0.7038    0.1933 C   0  0  0  0  0  0  0  0  0  0  0  0
   -7.2392    0.7647    0.3204 C   0  0  0  0  0  0  0  0  0  0  0  0
   -2.3731   -0.4997   -0.1302 N   0  0  0  0  0  0  0  0  0  0  0  0
   -1.5686    0.6128    0.0492 C   0  0  0  0  0  0  0  0  0  0  0  0
   -2.0385    1.7452    0.2868 O   0  0  0  0  0  0  0  0  0  0  0  0
   -0.0879    0.4488   -0.0526 C   0  0  0  0  0  0  0  0  0  0  0  0
    0.5460   -0.8467   -0.2568 C   0  0  0  0  0  0  0  0  0  0  0  0
    0.6833    1.5663    0.0593 C   0  0  0  0  0  0  0  0  0  0  0  0
    1.9358   -0.9299   -0.3476 O   0  0  0  0  0  0  0  0  0  0  0  0
    0.0559   -1.9718   -0.3685 O   0  0  0  0  0  0  0  0  0  0  0  0
    2.1142    1.4778   -0.0269 C   0  0  0  0  0  0  0  0  0  0  0  0
    2.6950    0.2116   -0.2358 C   0  0  0  0  0  0  0  0  0  0  0  0
    4.1022    0.0742   -0.3314 C   0  0  0  0  0  0  0  0  0  0  0  0
    4.7233   -1.1090   -0.6713 O   0  0  0  0  0  0  0  0  0  0  0  0
    4.9014    1.2148   -0.2176 C   0  0  0  0  0  0  0  0  0  0  0  0
    2.9444    2.6088    0.0788 C   0  0  0  0  0  0  0  0  0  0  0  0
    4.5131   -2.2142    0.2206 C   0  0  0  0  0  0  0  0  0  0  0  0
    4.3199    2.4726   -0.0182 C   0  0  0  0  0  0  0  0  0  0  0  0
    5.2085   -2.0098    1.5433 C   0  0  0  0  0  0  0  0  0  0  0  0
   -4.2683    1.7184    0.3640 H   0  0  0  0  0  0  0  0  0  0  0  0
   -7.8250    0.6464   -0.6265 H   0  0  0  0  0  0  0  0  0  0  0  0
   -7.7872    0.2336    1.1396 H   0  0  0  0  0  0  0  0  0  0  0  0
   -7.1674    1.8513    0.5722 H   0  0  0  0  0  0  0  0  0  0  0  0
   -1.9491   -1.3897   -0.3114 H   0  0  0  0  0  0  0  0  0  0  0  0
    0.2180    2.5578    0.2189 H   0  0  0  0  0  0  0  0  0  0  0  0
    5.9945    1.1098   -0.3019 H   0  0  0  0  0  0  0  0  0  0  0  0
    2.4877    3.5979    0.2369 H   0  0  0  0  0  0  0  0  0  0  0  0
    3.4159   -2.3979    0.3580 H   0  0  0  0  0  0  0  0  0  0  0  0
    4.9694   -3.0670   -0.3538 H   0  0  0  0  0  0  0  0  0  0  0  0
    4.9687    3.3582    0.0625 H   0  0  0  0  0  0  0  0  0  0  0  0
    6.2983   -1.8215    1.3902 H   0  0  0  0  0  0  0  0  0  0  0  0
    4.7737   -1.1363    2.0859 H   0  0  0  0  0  0  0  0  0  0  0  0
    5.0855   -2.9224    2.1743 H   0  0  0  0  0  0  0  0  0  0  0  0
  1  4  2  0  0  0  0
  2  1  1  0  0  0  0
  2  3  1  0  0  0  0
  3  6  1  0  0  0  0
  4  7  1  0  0  0  0
  4  5  1  0  0  0  0
  5  3  2  0  0  0  0
  5 24  1  0  0  0  0
  6 25  1  0  0  0  0
  6 26  1  0  0  0  0
  6 27  1  0  0  0  0
  7  8  1  0  0  0  0
  7 28  1  0  0  0  0
  8  9  2  0  0  0  0
  8 10  1  0  0  0  0
 10 11  1  0  0  0  0
 10 12  2  0  0  0  0
 11 13  1  0  0  0  0
 11 14  2  0  0  0  0
 12 29  1  0  0  0  0
 13 16  1  0  0  0  0
 15 12  1  0  0  0  0
 16 17  1  0  0  0  0
 16 15  2  0  0  0  0
 17 18  1  0  0  0  0
 17 19  2  0  0  0  0
 18 21  1  0  0  0  0
 19 22  1  0  0  0  0
 19 30  1  0  0  0  0
 20 15  1  0  0  0  0
 20 31  1  0  0  0  0
 21 23  1  0  0  0  0
 21 32  1  0  0  0  0
 21 33  1  0  0  0  0
 22 20  2  0  0  0  0
 22 34  1  0  0  0  0
 23 35  1  0  0  0  0
 23 36  1  0  0  0  0
 23 37  1  0  0  0  0
M  END
$$$$
41.mol
 OpenBabel03201414153D

 35 37  0  0  0  0  0  0  0  0999 V2000
   -3.5135   -1.3939   -0.3792 C   0  0  0  0  0  0  0  0  0  0  0  0
   -2.9206   -2.5963   -0.6029 F   0  0  0  0  0  0  0  0  0  0  0  0
   -2.7227   -0.2479   -0.0449 C   0  0  0  0  0  0  0  0  0  0  0  0
   -4.9077   -1.2924   -0.4797 C   0  0  0  0  0  0  0  0  0  0  0  0
   -1.3315   -0.3929    0.0492 N   0  0  0  0  0  0  0  0  0  0  0  0
   -3.3952    0.9686    0.1776 C   0  0  0  0  0  0  0  0  0  0  0  0
   -5.5387   -0.0750   -0.2549 C   0  0  0  0  0  0  0  0  0  0  0  0
   -0.3906    0.5976    0.3026 C   0  0  0  0  0  0  0  0  0  0  0  0
   -4.7863    1.0554    0.0744 C   0  0  0  0  0  0  0  0  0  0  0  0
   -0.6890    1.7921    0.4814 O   0  0  0  0  0  0  0  0  0  0  0  0
    1.0321    0.1417    0.3331 C   0  0  0  0  0  0  0  0  0  0  0  0
    1.9850    0.9525   -0.2910 C   0  0  0  0  0  0  0  0  0  0  0  0
    1.4123   -1.0325    0.9934 C   0  0  0  0  0  0  0  0  0  0  0  0
    3.3260    0.5565   -0.2676 C   0  0  0  0  0  0  0  0  0  0  0  0
    2.7467   -1.4274    1.0214 C   0  0  0  0  0  0  0  0  0  0  0  0
    4.2419    1.3602   -0.9281 O   0  0  0  0  0  0  0  0  0  0  0  0
    3.7068   -0.6350    0.3785 C   0  0  0  0  0  0  0  0  0  0  0  0
    5.5954    1.1100   -0.5331 C   0  0  0  0  0  0  0  0  0  0  0  0
    5.0240   -1.0508    0.4448 O   0  0  0  0  0  0  0  0  0  0  0  0
    5.8845   -0.3809   -0.4849 C   0  0  0  0  0  0  0  0  0  0  0  0
   -5.4543    2.3537    0.3296 C   0  0  0  0  0  0  0  0  0  0  0  0
   -5.4902   -2.1890   -0.7393 H   0  0  0  0  0  0  0  0  0  0  0  0
   -0.9870   -1.3151   -0.1166 H   0  0  0  0  0  0  0  0  0  0  0  0
   -2.8259    1.8779    0.4375 H   0  0  0  0  0  0  0  0  0  0  0  0
   -6.6333   -0.0048   -0.3377 H   0  0  0  0  0  0  0  0  0  0  0  0
    1.6918    1.8920   -0.7848 H   0  0  0  0  0  0  0  0  0  0  0  0
    0.6635   -1.6501    1.5132 H   0  0  0  0  0  0  0  0  0  0  0  0
    3.0593   -2.3455    1.5390 H   0  0  0  0  0  0  0  0  0  0  0  0
    5.7723    1.5826    0.4683 H   0  0  0  0  0  0  0  0  0  0  0  0
    6.2053    1.6206   -1.3232 H   0  0  0  0  0  0  0  0  0  0  0  0
    5.7459   -0.8459   -1.4960 H   0  0  0  0  0  0  0  0  0  0  0  0
    6.9148   -0.5873   -0.0939 H   0  0  0  0  0  0  0  0  0  0  0  0
   -5.5487    2.5222    1.4322 H   0  0  0  0  0  0  0  0  0  0  0  0
   -4.8600    3.1969   -0.1021 H   0  0  0  0  0  0  0  0  0  0  0  0
   -6.4778    2.3750   -0.1183 H   0  0  0  0  0  0  0  0  0  0  0  0
  1  3  2  0  0  0  0
  1  4  1  0  0  0  0
  2  1  1  0  0  0  0
  3  5  1  0  0  0  0
  3  6  1  0  0  0  0
  4 22  1  0  0  0  0
  5  8  1  0  0  0  0
  5 23  1  0  0  0  0
  6  9  2  0  0  0  0
  6 24  1  0  0  0  0
  7  4  2  0  0  0  0
  7 25  1  0  0  0  0
  8 10  2  0  0  0  0
  8 11  1  0  0  0  0
  9  7  1  0  0  0  0
  9 21  1  0  0  0  0
 11 12  1  0  0  0  0
 11 13  2  0  0  0  0
 12 14  2  0  0  0  0
 12 26  1  0  0  0  0
 13 27  1  0  0  0  0
 14 16  1  0  0  0  0
 14 17  1  0  0  0  0
 15 13  1  0  0  0  0
 15 28  1  0  0  0  0
 16 18  1  0  0  0  0
 17 15  2  0  0  0  0
 18 20  1  0  0  0  0
 18 29  1  0  0  0  0
 18 30  1  0  0  0  0
 19 17  1  0  0  0  0
 20 19  1  0  0  0  0
 20 31  1  0  0  0  0
 20 32  1  0  0  0  0
 21 33  1  0  0  0  0
 21 34  1  0  0  0  0
 21 35  1  0  0  0  0
M  END
$$$$
42.mol
 OpenBabel03201414153D

 50 52  0  0  0  0  0  0  0  0999 V2000
    3.7544   -1.5924   -0.6769 C   0  0  0  0  0  0  0  0  0  0  0  0
    4.5551   -2.4033   -1.4089 F   0  0  0  0  0  0  0  0  0  0  0  0
    3.8594   -1.5484    0.7339 C   0  0  0  0  0  0  0  0  0  0  0  0
    2.8055   -0.7847   -1.3245 C   0  0  0  0  0  0  0  0  0  0  0  0
    4.6920   -2.3964    1.4419 O   0  0  0  0  0  0  0  0  0  0  0  0
    3.0147   -0.7077    1.4701 C   0  0  0  0  0  0  0  0  0  0  0  0
    1.9692    0.0545   -0.5788 C   0  0  0  0  0  0  0  0  0  0  0  0
    6.0863   -2.2071    1.1930 C   0  0  0  0  0  0  0  0  0  0  0  0
    2.0763    0.0843    0.8161 C   0  0  0  0  0  0  0  0  0  0  0  0
    0.9684    0.8658   -1.3052 C   0  0  0  0  0  0  0  0  0  0  0  0
    0.6964    0.6329   -2.4936 O   0  0  0  0  0  0  0  0  0  0  0  0
    0.2798    1.9476   -0.5990 C   0  0  0  0  0  0  0  0  0  0  0  0
   -1.2179    2.1949   -0.8674 C   0  0  2  0  0  0  0  0  0  0  0  0
    0.7348    2.9378    0.2133 C   0  0  0  0  0  0  0  0  0  0  0  0
   -1.5113    3.4371   -0.1456 N   0  0  0  0  0  0  0  0  0  0  0  0
   -2.0709    1.0195   -0.4835 C   0  0  0  0  0  0  0  0  0  0  0  0
   -0.4024    3.8866    0.5496 C   0  0  0  0  0  0  0  0  0  0  0  0
    1.9893    3.1267    0.6838 O   0  0  0  0  0  0  0  0  0  0  0  0
   -2.3380    0.0495   -1.4591 C   0  0  0  0  0  0  0  0  0  0  0  0
   -2.6021    0.8570    0.7968 C   0  0  0  0  0  0  0  0  0  0  0  0
   -0.3176    4.8747    1.2930 O   0  0  0  0  0  0  0  0  0  0  0  0
   -3.1263   -1.0543   -1.1541 C   0  0  0  0  0  0  0  0  0  0  0  0
   -3.3962   -0.2504    1.0979 C   0  0  0  0  0  0  0  0  0  0  0  0
   -3.6717   -1.2204    0.1291 C   0  0  0  0  0  0  0  0  0  0  0  0
   -4.5232   -2.4290    0.4150 C   0  0  0  0  0  0  0  0  0  0  0  0
   -3.7000   -3.6935    0.1821 C   0  0  0  0  0  0  0  0  0  0  0  0
   -5.7281   -2.4321   -0.5225 C   0  0  0  0  0  0  0  0  0  0  0  0
   -5.0363   -2.4523    1.8496 C   0  0  0  0  0  0  0  0  0  0  0  0
    2.7122   -0.8209   -2.4227 H   0  0  0  0  0  0  0  0  0  0  0  0
    3.0986   -0.6930    2.5671 H   0  0  0  0  0  0  0  0  0  0  0  0
    6.5721   -2.9665    1.8558 H   0  0  0  0  0  0  0  0  0  0  0  0
    6.3936   -1.1732    1.4810 H   0  0  0  0  0  0  0  0  0  0  0  0
    6.3260   -2.4041    0.1206 H   0  0  0  0  0  0  0  0  0  0  0  0
    1.4236    0.7497    1.4036 H   0  0  0  0  0  0  0  0  0  0  0  0
   -1.3424    2.3909   -1.9769 H   0  0  0  0  0  0  0  0  0  0  0  0
   -2.4296    3.7737   -0.0210 H   0  0  0  0  0  0  0  0  0  0  0  0
    1.9860    3.9705    1.1745 H   0  0  0  0  0  0  0  0  0  0  0  0
   -1.9032    0.1554   -2.4670 H   0  0  0  0  0  0  0  0  0  0  0  0
   -2.3991    1.5942    1.5882 H   0  0  0  0  0  0  0  0  0  0  0  0
   -3.3208   -1.8071   -1.9338 H   0  0  0  0  0  0  0  0  0  0  0  0
   -3.7986   -0.3429    2.1180 H   0  0  0  0  0  0  0  0  0  0  0  0
   -4.3222   -4.5957    0.3952 H   0  0  0  0  0  0  0  0  0  0  0  0
   -3.3488   -3.7462   -0.8758 H   0  0  0  0  0  0  0  0  0  0  0  0
   -2.8100   -3.7049    0.8553 H   0  0  0  0  0  0  0  0  0  0  0  0
   -6.3664   -3.3248   -0.3167 H   0  0  0  0  0  0  0  0  0  0  0  0
   -6.3399   -1.5115   -0.3692 H   0  0  0  0  0  0  0  0  0  0  0  0
   -5.3987   -2.4696   -1.5881 H   0  0  0  0  0  0  0  0  0  0  0  0
   -5.6629   -3.3635    2.0089 H   0  0  0  0  0  0  0  0  0  0  0  0
   -4.1859   -2.4809    2.5719 H   0  0  0  0  0  0  0  0  0  0  0  0
   -5.6647   -1.5537    2.0582 H   0  0  0  0  0  0  0  0  0  0  0  0
  1  3  2  0  0  0  0
  1  4  1  0  0  0  0
  2  1  1  0  0  0  0
  3  5  1  0  0  0  0
  3  6  1  0  0  0  0
  4 29  1  0  0  0  0
  5  8  1  0  0  0  0
  6  9  2  0  0  0  0
  6 30  1  0  0  0  0
  7  4  2  0  0  0  0
  7 10  1  0  0  0  0
  8 31  1  0  0  0  0
  8 32  1  0  0  0  0
  8 33  1  0  0  0  0
  9  7  1  0  0  0  0
  9 34  1  0  0  0  0
 10 11  2  0  0  0  0
 10 12  1  0  0  0  0
 12 13  1  0  0  0  0
 12 14  2  0  0  0  0
 13 15  1  0  0  0  0
 13 16  1  0  0  0  0
 13 35  1  6  0  0  0
 14 18  1  0  0  0  0
 15 17  1  0  0  0  0
 15 36  1  0  0  0  0
 16 19  1  0  0  0  0
 16 20  2  0  0  0  0
 17 21  2  0  0  0  0
 17 14  1  0  0  0  0
 18 37  1  0  0  0  0
 19 22  2  0  0  0  0
 19 38  1  0  0  0  0
 20 39  1  0  0  0  0
 22 24  1  0  0  0  0
 22 40  1  0  0  0  0
 23 20  1  0  0  0  0
 23 41  1  0  0  0  0
 24 23  2  0  0  0  0
 24 25  1  0  0  0  0
 25 26  1  0  0  0  0
 25 27  1  0  0  0  0
 25 28  1  0  0  0  0
 26 42  1  0  0  0  0
 26 43  1  0  0  0  0
 26 44  1  0  0  0  0
 27 45  1  0  0  0  0
 27 46  1  0  0  0  0
 27 47  1  0  0  0  0
 28 48  1  0  0  0  0
 28 49  1  0  0  0  0
 28 50  1  0  0  0  0
M  END
$$$$
43.mol
 OpenBabel03201414153D

 50 53  0  0  0  0  0  0  0  0999 V2000
    5.7993   -1.2032   -0.9118 C   0  0  0  0  0  0  0  0  0  0  0  0
    7.0070   -1.4637   -1.4627 F   0  0  0  0  0  0  0  0  0  0  0  0
    4.6342   -1.3074   -1.6945 C   0  0  0  0  0  0  0  0  0  0  0  0
    5.7081   -0.8347    0.4424 C   0  0  0  0  0  0  0  0  0  0  0  0
    3.3947   -1.0385   -1.1293 C   0  0  0  0  0  0  0  0  0  0  0  0
    4.4676   -0.5590    1.0043 C   0  0  0  0  0  0  0  0  0  0  0  0
    3.2975   -0.6451    0.2223 C   0  0  0  0  0  0  0  0  0  0  0  0
    2.0285   -0.3590    0.8017 N   0  0  0  0  0  0  0  0  0  0  0  0
    1.5775   -1.0506    2.0260 C   0  0  0  0  0  0  0  0  0  0  0  0
    1.1679    0.5362    0.2177 C   0  0  0  0  0  0  0  0  0  0  0  0
    2.4021   -1.8032    2.5650 O   0  0  0  0  0  0  0  0  0  0  0  0
    0.2860   -0.8411    2.5152 N   0  0  0  0  0  0  0  0  0  0  0  0
   -0.1244    0.7872    0.7589 C   0  0  0  0  0  0  0  0  0  0  0  0
    1.3847    1.3183   -0.9201 N   0  0  0  0  0  0  0  0  0  0  0  0
   -0.5174    0.0299    1.8954 C   0  0  0  0  0  0  0  0  0  0  0  0
   -1.7920    0.2321    2.3426 O   0  0  0  0  0  0  0  0  0  0  0  0
   -0.8553    1.7821   -0.1020 C   0  0  1  0  0  0  0  0  0  0  0  0
    0.2249    2.0782   -1.2186 C   0  0  0  0  0  0  0  0  0  0  0  0
   -2.1032    1.3236   -0.6426 N   0  0  0  0  0  0  0  0  0  0  0  0
   -1.0911    3.1437    0.7000 C   0  0  0  0  0  0  0  0  0  0  0  0
    0.1328    2.8510   -2.1640 O   0  0  0  0  0  0  0  0  0  0  0  0
   -2.1782    0.5185   -1.7729 C   0  0  0  0  0  0  0  0  0  0  0  0
    0.0473    3.6479    1.2670 F   0  0  0  0  0  0  0  0  0  0  0  0
   -1.5867    4.1614   -0.0696 F   0  0  0  0  0  0  0  0  0  0  0  0
   -1.9875    3.0217    1.7284 F   0  0  0  0  0  0  0  0  0  0  0  0
   -1.1495    0.2497   -2.4236 O   0  0  0  0  0  0  0  0  0  0  0  0
   -3.5525    0.0539   -2.2127 C   0  0  0  0  0  0  0  0  0  0  0  0
   -3.5803   -1.4488   -2.4285 C   0  0  0  0  0  0  0  0  0  0  0  0
   -3.7518   -2.2124   -1.1622 C   0  0  0  0  0  0  0  0  0  0  0  0
   -2.7167   -3.0163   -0.6722 C   0  0  0  0  0  0  0  0  0  0  0  0
   -4.9639   -2.1534   -0.4629 C   0  0  0  0  0  0  0  0  0  0  0  0
   -2.8899   -3.7461    0.5035 C   0  0  0  0  0  0  0  0  0  0  0  0
   -5.1349   -2.8835    0.7113 C   0  0  0  0  0  0  0  0  0  0  0  0
   -4.0978   -3.6805    1.1970 C   0  0  0  0  0  0  0  0  0  0  0  0
    4.7117   -1.6115   -2.7492 H   0  0  0  0  0  0  0  0  0  0  0  0
    6.6212   -0.7717    1.0535 H   0  0  0  0  0  0  0  0  0  0  0  0
    2.4904   -1.1563   -1.7491 H   0  0  0  0  0  0  0  0  0  0  0  0
    4.4012   -0.3010    2.0749 H   0  0  0  0  0  0  0  0  0  0  0  0
    2.1904    1.2743   -1.4955 H   0  0  0  0  0  0  0  0  0  0  0  0
   -1.9584   -0.3153    3.1320 H   0  0  0  0  0  0  0  0  0  0  0  0
   -2.8863    1.3912   -0.0313 H   0  0  0  0  0  0  0  0  0  0  0  0
   -4.3536    0.3490   -1.4863 H   0  0  0  0  0  0  0  0  0  0  0  0
   -3.7609    0.5742   -3.1874 H   0  0  0  0  0  0  0  0  0  0  0  0
   -2.6358   -1.7633   -2.9508 H   0  0  0  0  0  0  0  0  0  0  0  0
   -4.4390   -1.6882   -3.1141 H   0  0  0  0  0  0  0  0  0  0  0  0
   -1.7626   -3.0744   -1.2178 H   0  0  0  0  0  0  0  0  0  0  0  0
   -5.7859   -1.5319   -0.8480 H   0  0  0  0  0  0  0  0  0  0  0  0
   -2.0705   -4.3748    0.8830 H   0  0  0  0  0  0  0  0  0  0  0  0
   -6.0906   -2.8337    1.2535 H   0  0  0  0  0  0  0  0  0  0  0  0
   -4.2339   -4.2583    2.1229 H   0  0  0  0  0  0  0  0  0  0  0  0
  1  3  1  0  0  0  0
  1  4  2  0  0  0  0
  2  1  1  0  0  0  0
  3  5  2  0  0  0  0
  3 35  1  0  0  0  0
  4 36  1  0  0  0  0
  5  7  1  0  0  0  0
  5 37  1  0  0  0  0
  6  4  1  0  0  0  0
  6 38  1  0  0  0  0
  7  8  1  0  0  0  0
  7  6  2  0  0  0  0
  8  9  1  0  0  0  0
  8 10  1  0  0  0  0
  9 11  2  0  0  0  0
  9 12  1  0  0  0  0
 10 14  1  0  0  0  0
 12 15  2  0  0  0  0
 13 10  2  0  0  0  0
 13 17  1  0  0  0  0
 14 18  1  0  0  0  0
 14 39  1  0  0  0  0
 15 16  1  0  0  0  0
 15 13  1  0  0  0  0
 16 40  1  0  0  0  0
 17 19  1  6  0  0  0
 17 20  1  0  0  0  0
 18 21  2  0  0  0  0
 18 17  1  0  0  0  0
 19 22  1  0  0  0  0
 19 41  1  0  0  0  0
 20 23  1  0  0  0  0
 20 24  1  0  0  0  0
 20 25  1  0  0  0  0
 22 26  2  0  0  0  0
 22 27  1  0  0  0  0
 27 28  1  0  0  0  0
 27 42  1  0  0  0  0
 27 43  1  0  0  0  0
 28 29  1  0  0  0  0
 28 44  1  0  0  0  0
 28 45  1  0  0  0  0
 29 30  1  0  0  0  0
 29 31  2  0  0  0  0
 30 32  2  0  0  0  0
 30 46  1  0  0  0  0
 31 47  1  0  0  0  0
 32 34  1  0  0  0  0
 32 48  1  0  0  0  0
 33 31  1  0  0  0  0
 33 49  1  0  0  0  0
 34 33  2  0  0  0  0
 34 50  1  0  0  0  0
M  END
$$$$
44.mol
 OpenBabel03201414153D

 46 48  0  0  0  0  0  0  0  0999 V2000
   -0.1175   -0.9821   -0.1885 C   0  0  0  0  0  0  0  0  0  0  0  0
   -0.7308   -2.4486   -0.1483 S   0  0  0  0  0  0  0  0  0  0  0  0
   -0.9540    0.1497   -0.3012 N   0  0  0  0  0  0  0  0  0  0  0  0
    1.3012   -0.7326   -0.1089 C   0  0  0  0  0  0  0  0  0  0  0  0
   -0.4513    1.4573   -0.3000 C   0  0  0  0  0  0  0  0  0  0  0  0
   -2.3743   -0.0446   -0.4250 C   0  0  0  0  0  0  0  0  0  0  0  0
    1.8196    0.5404   -0.1076 C   0  0  0  0  0  0  0  0  0  0  0  0
    2.1957   -1.9254   -0.0125 C   0  0  0  0  0  0  0  0  0  0  0  0
   -1.3085    2.5278   -0.4158 N   0  0  0  0  0  0  0  0  0  0  0  0
    0.9494    1.6620   -0.1966 C   0  0  0  0  0  0  0  0  0  0  0  0
   -3.2009    0.1474    0.6938 C   0  0  0  0  0  0  0  0  0  0  0  0
   -2.9366   -0.4021   -1.6677 C   0  0  0  0  0  0  0  0  0  0  0  0
    1.4732    2.9729   -0.1850 C   0  0  0  0  0  0  0  0  0  0  0  0
    3.2880    0.7677   -0.0277 C   0  0  0  0  0  0  0  0  0  0  0  0
    1.9111    4.0525   -0.1765 N   0  0  0  0  0  0  0  0  0  0  0  0
    4.0381   -0.4868    0.4169 C   0  0  1  0  0  0  0  0  0  0  0  0
    3.5550   -1.6250   -0.3033 O   0  0  0  0  0  0  0  0  0  0  0  0
    5.5394   -0.3948    0.1186 C   0  0  0  0  0  0  0  0  0  0  0  0
    6.1287    0.8636    0.7180 C   0  0  0  0  0  0  0  0  0  0  0  0
    6.2502   -1.6207    0.6539 C   0  0  0  0  0  0  0  0  0  0  0  0
   -4.5894   -0.0222    0.5511 C   0  0  0  0  0  0  0  0  0  0  0  0
   -4.3134   -0.5709   -1.7760 C   0  0  0  0  0  0  0  0  0  0  0  0
   -5.3142    0.2184    1.7022 O   0  0  0  0  0  0  0  0  0  0  0  0
   -5.1517   -0.3816   -0.6787 C   0  0  0  0  0  0  0  0  0  0  0  0
   -6.6959   -0.1230    1.6553 C   0  0  0  0  0  0  0  0  0  0  0  0
    2.1226   -2.3683    1.0193 H   0  0  0  0  0  0  0  0  0  0  0  0
    1.9156   -2.7034   -0.7772 H   0  0  0  0  0  0  0  0  0  0  0  0
   -0.9344    3.4433   -0.3569 H   0  0  0  0  0  0  0  0  0  0  0  0
   -2.2921    2.4071   -0.4013 H   0  0  0  0  0  0  0  0  0  0  0  0
   -2.7924    0.4051    1.6826 H   0  0  0  0  0  0  0  0  0  0  0  0
   -2.2934   -0.5713   -2.5450 H   0  0  0  0  0  0  0  0  0  0  0  0
    3.6524    1.0838   -1.0435 H   0  0  0  0  0  0  0  0  0  0  0  0
    3.5092    1.6020    0.6902 H   0  0  0  0  0  0  0  0  0  0  0  0
    3.8758   -0.6529    1.5192 H   0  0  0  0  0  0  0  0  0  0  0  0
    5.6673   -0.3669   -1.0001 H   0  0  0  0  0  0  0  0  0  0  0  0
    5.8836    0.9361    1.8050 H   0  0  0  0  0  0  0  0  0  0  0  0
    5.7338    1.7721    0.2025 H   0  0  0  0  0  0  0  0  0  0  0  0
    7.2402    0.8523    0.6071 H   0  0  0  0  0  0  0  0  0  0  0  0
    6.1839   -1.6584    1.7678 H   0  0  0  0  0  0  0  0  0  0  0  0
    7.3277   -1.5983    0.3629 H   0  0  0  0  0  0  0  0  0  0  0  0
    5.7826   -2.5457    0.2374 H   0  0  0  0  0  0  0  0  0  0  0  0
   -4.7469   -0.8639   -2.7451 H   0  0  0  0  0  0  0  0  0  0  0  0
   -6.2361   -0.5235   -0.7864 H   0  0  0  0  0  0  0  0  0  0  0  0
   -7.0431    0.0626    2.7035 H   0  0  0  0  0  0  0  0  0  0  0  0
   -6.8313   -1.1962    1.3775 H   0  0  0  0  0  0  0  0  0  0  0  0
   -7.2371    0.5407    0.9379 H   0  0  0  0  0  0  0  0  0  0  0  0
  1  3  1  0  0  0  0
  1  4  1  0  0  0  0
  2  1  2  0  0  0  0
  3  5  1  0  0  0  0
  3  6  1  0  0  0  0
  4  8  1  0  0  0  0
  5  9  1  0  0  0  0
  5 10  2  0  0  0  0
  6 11  2  0  0  0  0
  6 12  1  0  0  0  0
  7  4  2  0  0  0  0
  7 14  1  0  0  0  0
  8 17  1  0  0  0  0
  8 26  1  0  0  0  0
  8 27  1  0  0  0  0
  9 28  1  0  0  0  0
  9 29  1  0  0  0  0
 10  7  1  0  0  0  0
 10 13  1  0  0  0  0
 11 21  1  0  0  0  0
 11 30  1  0  0  0  0
 12 31  1  0  0  0  0
 13 15  3  0  0  0  0
 14 32  1  0  0  0  0
 14 33  1  0  0  0  0
 16 18  1  0  0  0  0
 16 14  1  0  0  0  0
 16 34  1  1  0  0  0
 17 16  1  0  0  0  0
 18 19  1  0  0  0  0
 18 20  1  0  0  0  0
 18 35  1  0  0  0  0
 19 36  1  0  0  0  0
 19 37  1  0  0  0  0
 19 38  1  0  0  0  0
 20 39  1  0  0  0  0
 20 40  1  0  0  0  0
 20 41  1  0  0  0  0
 21 23  1  0  0  0  0
 21 24  2  0  0  0  0
 22 12  2  0  0  0  0
 22 42  1  0  0  0  0
 23 25  1  0  0  0  0
 24 22  1  0  0  0  0
 24 43  1  0  0  0  0
 25 44  1  0  0  0  0
 25 45  1  0  0  0  0
 25 46  1  0  0  0  0
M  END
$$$$
45.mol
 OpenBabel03201414153D

 51 53  0  0  0  0  0  0  0  0999 V2000
    5.7290   -0.1044    1.0431 C   0  0  0  0  0  0  0  0  0  0  0  0
    6.6378   -1.2801    1.8706 Cl  0  0  0  0  0  0  0  0  0  0  0  0
    4.6662   -0.5162    0.2364 C   0  0  0  0  0  0  0  0  0  0  0  0
    6.0619    1.2441    1.1847 C   0  0  0  0  0  0  0  0  0  0  0  0
    3.8945    0.4393   -0.4545 C   0  0  0  0  0  0  0  0  0  0  0  0
    5.3139    2.2011    0.5055 C   0  0  0  0  0  0  0  0  0  0  0  0
    2.8164    0.1057   -1.2871 N   0  0  0  0  0  0  0  0  0  0  0  0
    4.2437    1.8146   -0.3023 C   0  0  0  0  0  0  0  0  0  0  0  0
    2.3292   -1.1567   -1.5679 C   0  0  0  0  0  0  0  0  0  0  0  0
    3.5560    2.7565   -1.0593 O   0  0  0  0  0  0  0  0  0  0  0  0
    2.7988   -2.2094   -1.1004 O   0  0  0  0  0  0  0  0  0  0  0  0
    1.1599   -1.2206   -2.5360 C   0  0  0  0  0  0  0  0  0  0  0  0
   -0.1808   -0.1431   -2.1848 S   0  0  0  0  0  0  0  0  0  0  0  0
   -1.0049   -0.7820   -0.8157 C   0  0  0  0  0  0  0  0  0  0  0  0
   -1.2450   -2.1445   -0.7174 N   0  0  0  0  0  0  0  0  0  0  0  0
   -1.4830    0.0966    0.1173 C   0  0  0  0  0  0  0  0  0  0  0  0
   -1.8619   -2.7052    0.4067 C   0  0  0  0  0  0  0  0  0  0  0  0
   -2.3857   -0.3449    1.2325 C   0  0  2  0  0  0  0  0  0  0  0  0
   -1.1426    1.4706    0.0776 C   0  0  0  0  0  0  0  0  0  0  0  0
   -2.1172   -3.9199    0.4004 O   0  0  0  0  0  0  0  0  0  0  0  0
   -2.1484   -1.8080    1.5863 C   0  0  0  0  0  0  0  0  0  0  0  0
   -3.8212   -0.0527    0.9125 C   0  0  0  0  0  0  0  0  0  0  0  0
   -4.3760    1.1658    1.3175 C   0  0  0  0  0  0  0  0  0  0  0  0
   -4.6231   -0.9699    0.2196 C   0  0  0  0  0  0  0  0  0  0  0  0
   -5.7056    1.4761    1.0388 C   0  0  0  0  0  0  0  0  0  0  0  0
   -5.9505   -0.6818   -0.0678 C   0  0  0  0  0  0  0  0  0  0  0  0
   -6.4928    0.5504    0.3441 C   0  0  0  0  0  0  0  0  0  0  0  0
   -7.8186    0.7419    0.0114 O   0  0  0  0  0  0  0  0  0  0  0  0
   -8.3923    1.9838    0.4037 C   0  0  0  0  0  0  0  0  0  0  0  0
   -0.8633    2.6010    0.0775 N   0  0  0  0  0  0  0  0  0  0  0  0
    2.8521    3.7255   -0.2810 C   0  0  0  0  0  0  0  0  0  0  0  0
    4.4370   -1.5927    0.1472 H   0  0  0  0  0  0  0  0  0  0  0  0
    6.9057    1.5508    1.8202 H   0  0  0  0  0  0  0  0  0  0  0  0
    5.5648    3.2688    0.5959 H   0  0  0  0  0  0  0  0  0  0  0  0
    2.3451    0.8867   -1.6999 H   0  0  0  0  0  0  0  0  0  0  0  0
    1.5095   -0.8964   -3.5540 H   0  0  0  0  0  0  0  0  0  0  0  0
    0.8523   -2.2936   -2.6147 H   0  0  0  0  0  0  0  0  0  0  0  0
   -1.0390   -2.7336   -1.4944 H   0  0  0  0  0  0  0  0  0  0  0  0
   -2.1121    0.2572    2.1521 H   0  0  0  0  0  0  0  0  0  0  0  0
   -3.0421   -2.2204    2.1267 H   0  0  0  0  0  0  0  0  0  0  0  0
   -1.2622   -1.8876    2.2740 H   0  0  0  0  0  0  0  0  0  0  0  0
   -3.7580    1.8967    1.8623 H   0  0  0  0  0  0  0  0  0  0  0  0
   -4.2030   -1.9367   -0.1014 H   0  0  0  0  0  0  0  0  0  0  0  0
   -6.1183    2.4404    1.3656 H   0  0  0  0  0  0  0  0  0  0  0  0
   -6.5840   -1.3981   -0.6100 H   0  0  0  0  0  0  0  0  0  0  0  0
   -9.4446    1.9134    0.0281 H   0  0  0  0  0  0  0  0  0  0  0  0
   -7.8568    2.8363   -0.0802 H   0  0  0  0  0  0  0  0  0  0  0  0
   -8.3769    2.0912    1.5155 H   0  0  0  0  0  0  0  0  0  0  0  0
    2.3982    4.4005   -1.0493 H   0  0  0  0  0  0  0  0  0  0  0  0
    3.5567    4.2900    0.3755 H   0  0  0  0  0  0  0  0  0  0  0  0
    2.0595    3.2315    0.3310 H   0  0  0  0  0  0  0  0  0  0  0  0
  1  3  1  0  0  0  0
  1  4  2  0  0  0  0
  2  1  1  0  0  0  0
  3  5  2  0  0  0  0
  3 32  1  0  0  0  0
  4 33  1  0  0  0  0
  5  7  1  0  0  0  0
  5  8  1  0  0  0  0
  6  4  1  0  0  0  0
  6 34  1  0  0  0  0
  7  9  1  0  0  0  0
  7 35  1  0  0  0  0
  8 10  1  0  0  0  0
  8  6  2  0  0  0  0
  9 11  2  0  0  0  0
  9 12  1  0  0  0  0
 10 31  1  0  0  0  0
 12 13  1  0  0  0  0
 12 36  1  0  0  0  0
 12 37  1  0  0  0  0
 13 14  1  0  0  0  0
 14 15  1  0  0  0  0
 14 16  2  0  0  0  0
 15 17  1  0  0  0  0
 15 38  1  0  0  0  0
 16 19  1  0  0  0  0
 17 20  2  0  0  0  0
 17 21  1  0  0  0  0
 18 22  1  0  0  0  0
 18 16  1  0  0  0  0
 18 39  1  1  0  0  0
 19 30  3  0  0  0  0
 21 18  1  0  0  0  0
 21 40  1  0  0  0  0
 21 41  1  0  0  0  0
 22 23  2  0  0  0  0
 22 24  1  0  0  0  0
 23 25  1  0  0  0  0
 23 42  1  0  0  0  0
 24 43  1  0  0  0  0
 25 27  2  0  0  0  0
 25 44  1  0  0  0  0
 26 24  2  0  0  0  0
 26 45  1  0  0  0  0
 27 28  1  0  0  0  0
 27 26  1  0  0  0  0
 28 29  1  0  0  0  0
 29 46  1  0  0  0  0
 29 47  1  0  0  0  0
 29 48  1  0  0  0  0
 31 49  1  0  0  0  0
 31 50  1  0  0  0  0
 31 51  1  0  0  0  0
M  END
$$$$
46.mol
 OpenBabel03201414153D

 37 40  0  0  0  0  0  0  0  0999 V2000
   -4.8819   -0.3216    0.1277 C   0  0  0  0  0  0  0  0  0  0  0  0
   -5.9258   -1.6438    0.3395 Cl  0  0  0  0  0  0  0  0  0  0  0  0
   -5.3581    1.0050    0.1914 C   0  0  0  0  0  0  0  0  0  0  0  0
   -3.5320   -0.5695   -0.1119 C   0  0  0  0  0  0  0  0  0  0  0  0
   -6.6627    1.2794    0.4234 F   0  0  0  0  0  0  0  0  0  0  0  0
   -4.4516    2.0646    0.0085 C   0  0  0  0  0  0  0  0  0  0  0  0
   -2.6214    0.4978   -0.2958 C   0  0  0  0  0  0  0  0  0  0  0  0
   -3.1072    1.8215   -0.2318 C   0  0  0  0  0  0  0  0  0  0  0  0
   -1.2748    0.1788   -0.5392 N   0  0  0  0  0  0  0  0  0  0  0  0
   -0.2181    1.0616   -0.6656 C   0  0  0  0  0  0  0  0  0  0  0  0
   -0.3287    2.2977   -0.5802 O   0  0  0  0  0  0  0  0  0  0  0  0
    1.1500    0.4477   -0.9426 C   0  0  0  0  0  0  0  0  0  0  0  0
    1.6125   -0.4449    0.2050 C   0  0  2  0  0  0  0  0  0  0  0  0
    3.0375   -0.4573    0.4873 N   0  0  0  0  0  0  0  0  0  0  0  0
    1.3214   -1.9616   -0.1111 C   0  0  0  0  0  0  0  0  0  0  0  0
    3.5891   -1.7540    0.0838 C   0  0  0  0  0  0  0  0  0  0  0  0
    4.1151    0.4326    0.3615 C   0  0  0  0  0  0  0  0  0  0  0  0
    2.5379   -2.6613   -0.1413 N   0  0  0  0  0  0  0  0  0  0  0  0
    0.2090   -2.4624   -0.2939 O   0  0  0  0  0  0  0  0  0  0  0  0
    4.9220   -1.7628   -0.0850 N   0  0  0  0  0  0  0  0  0  0  0  0
    5.2877   -0.3975    0.0974 C   0  0  0  0  0  0  0  0  0  0  0  0
    4.2277    1.8099    0.5396 C   0  0  0  0  0  0  0  0  0  0  0  0
    6.5481    0.2003    0.0413 C   0  0  0  0  0  0  0  0  0  0  0  0
    6.6352    1.5789    0.2173 C   0  0  0  0  0  0  0  0  0  0  0  0
    5.5028    2.3660    0.4570 C   0  0  0  0  0  0  0  0  0  0  0  0
   -3.1829   -1.6152   -0.1559 H   0  0  0  0  0  0  0  0  0  0  0  0
   -4.8242    3.0996    0.0580 H   0  0  0  0  0  0  0  0  0  0  0  0
   -2.4283    2.6804   -0.3706 H   0  0  0  0  0  0  0  0  0  0  0  0
   -1.0733   -0.7986   -0.6189 H   0  0  0  0  0  0  0  0  0  0  0  0
    1.1182   -0.1250   -1.9061 H   0  0  0  0  0  0  0  0  0  0  0  0
    1.8670    1.3055   -1.0789 H   0  0  0  0  0  0  0  0  0  0  0  0
    1.0700   -0.1762    1.1587 H   0  0  0  0  0  0  0  0  0  0  0  0
    2.6649   -3.6311   -0.2843 H   0  0  0  0  0  0  0  0  0  0  0  0
    3.3475    2.4362    0.7401 H   0  0  0  0  0  0  0  0  0  0  0  0
    7.4467   -0.4076   -0.1389 H   0  0  0  0  0  0  0  0  0  0  0  0
    7.6226    2.0634    0.1677 H   0  0  0  0  0  0  0  0  0  0  0  0
    5.6199    3.4532    0.5853 H   0  0  0  0  0  0  0  0  0  0  0  0
  1  3  2  0  0  0  0
  1  4  1  0  0  0  0
  2  1  1  0  0  0  0
  3  5  1  0  0  0  0
  3  6  1  0  0  0  0
  4 26  1  0  0  0  0
  6  8  2  0  0  0  0
  6 27  1  0  0  0  0
  7  9  1  0  0  0  0
  7  4  2  0  0  0  0
  8  7  1  0  0  0  0
  8 28  1  0  0  0  0
  9 10  1  0  0  0  0
  9 29  1  0  0  0  0
 10 11  2  0  0  0  0
 10 12  1  0  0  0  0
 12 13  1  0  0  0  0
 12 30  1  0  0  0  0
 12 31  1  0  0  0  0
 13 14  1  0  0  0  0
 13 15  1  0  0  0  0
 13 32  1  1  0  0  0
 14 16  1  0  0  0  0
 14 17  1  0  0  0  0
 15 19  2  0  0  0  0
 16 20  2  0  0  0  0
 16 18  1  0  0  0  0
 17 22  2  0  0  0  0
 18 15  1  0  0  0  0
 18 33  1  0  0  0  0
 20 21  1  0  0  0  0
 21 17  1  0  0  0  0
 21 23  2  0  0  0  0
 22 25  1  0  0  0  0
 22 34  1  0  0  0  0
 23 35  1  0  0  0  0
 24 23  1  0  0  0  0
 24 36  1  0  0  0  0
 25 24  2  0  0  0  0
 25 37  1  0  0  0  0
M  END
$$$$
47.mol
 OpenBabel03201414153D

 50 52  0  0  0  0  0  0  0  0999 V2000
   -0.6602    0.2193    0.3372 C   0  0  0  0  0  0  0  0  0  0  0  0
   -2.0280    0.4405    0.3297 O   0  0  0  0  0  0  0  0  0  0  0  0
   -2.8406   -0.6400    0.0105 C   0  0  0  0  0  0  0  0  0  0  0  0
    0.0327    1.3955    0.6045 N   0  0  0  0  0  0  0  0  0  0  0  0
   -0.0710   -1.0098    0.1399 C   0  0  0  0  0  0  0  0  0  0  0  0
   -2.3421   -1.9346   -0.1773 C   0  0  0  0  0  0  0  0  0  0  0  0
   -4.2169   -0.3434   -0.0999 C   0  0  0  0  0  0  0  0  0  0  0  0
   -0.5375    2.6694    0.7262 C   0  0  0  0  0  0  0  0  0  0  0  0
   -0.8987   -2.2018   -0.0529 C   0  0  0  0  0  0  0  0  0  0  0  0
    1.3808   -1.1625    0.1310 C   0  0  0  0  0  0  0  0  0  0  0  0
   -1.7542    2.8518    0.5761 O   0  0  0  0  0  0  0  0  0  0  0  0
    0.4121    3.8010    1.0760 C   0  0  0  0  0  0  0  0  0  0  0  0
    1.0728    4.4285   -0.1421 C   0  0  0  0  0  0  0  0  0  0  0  0
    0.0438    5.0265   -1.0781 C   0  0  0  0  0  0  0  0  0  0  0  0
    1.9672    3.4534   -0.8764 C   0  0  0  0  0  0  0  0  0  0  0  0
   -0.4413   -3.3532   -0.1065 O   0  0  0  0  0  0  0  0  0  0  0  0
    1.9905   -2.1084    0.9737 C   0  0  0  0  0  0  0  0  0  0  0  0
    2.1820   -0.4019   -0.7285 C   0  0  0  0  0  0  0  0  0  0  0  0
   -3.2424   -2.9657   -0.4855 C   0  0  0  0  0  0  0  0  0  0  0  0
   -4.5996   -2.6937   -0.6027 C   0  0  0  0  0  0  0  0  0  0  0  0
   -5.0797   -1.3949   -0.4114 C   0  0  0  0  0  0  0  0  0  0  0  0
   -4.7296    1.0273    0.1186 C   0  0  0  0  0  0  0  0  0  0  0  0
    3.3685   -2.2712    0.9804 C   0  0  0  0  0  0  0  0  0  0  0  0
    3.5683   -0.5518   -0.7359 C   0  0  0  0  0  0  0  0  0  0  0  0
    4.1605   -1.4832    0.1234 C   0  0  0  0  0  0  0  0  0  0  0  0
    5.5206   -1.7070    0.2185 O   0  0  0  0  0  0  0  0  0  0  0  0
    6.3361   -1.0223   -0.7246 C   0  0  0  0  0  0  0  0  0  0  0  0
    1.0235    1.3014    0.6926 H   0  0  0  0  0  0  0  0  0  0  0  0
    1.2012    3.4481    1.7907 H   0  0  0  0  0  0  0  0  0  0  0  0
   -0.2029    4.5821    1.6006 H   0  0  0  0  0  0  0  0  0  0  0  0
    1.7224    5.2667    0.2475 H   0  0  0  0  0  0  0  0  0  0  0  0
   -0.6932    4.2506   -1.4002 H   0  0  0  0  0  0  0  0  0  0  0  0
   -0.5148    5.8476   -0.5674 H   0  0  0  0  0  0  0  0  0  0  0  0
    0.5444    5.4440   -1.9843 H   0  0  0  0  0  0  0  0  0  0  0  0
    1.3639    2.7006   -1.4394 H   0  0  0  0  0  0  0  0  0  0  0  0
    2.6368    2.9155   -0.1625 H   0  0  0  0  0  0  0  0  0  0  0  0
    2.6043    4.0031   -1.6115 H   0  0  0  0  0  0  0  0  0  0  0  0
    1.3577   -2.7431    1.6145 H   0  0  0  0  0  0  0  0  0  0  0  0
    1.7177    0.3118   -1.4269 H   0  0  0  0  0  0  0  0  0  0  0  0
   -2.8475   -3.9848   -0.6297 H   0  0  0  0  0  0  0  0  0  0  0  0
   -5.3031   -3.5035   -0.8468 H   0  0  0  0  0  0  0  0  0  0  0  0
   -6.1575   -1.1903   -0.5078 H   0  0  0  0  0  0  0  0  0  0  0  0
   -5.1933    1.1013    1.1346 H   0  0  0  0  0  0  0  0  0  0  0  0
   -3.9052    1.7841    0.0567 H   0  0  0  0  0  0  0  0  0  0  0  0
   -5.5083    1.2799   -0.6427 H   0  0  0  0  0  0  0  0  0  0  0  0
    3.8511   -3.0093    1.6364 H   0  0  0  0  0  0  0  0  0  0  0  0
    4.1760    0.0522   -1.4231 H   0  0  0  0  0  0  0  0  0  0  0  0
    7.3663   -1.3986   -0.5001 H   0  0  0  0  0  0  0  0  0  0  0  0
    6.2778    0.0819   -0.5649 H   0  0  0  0  0  0  0  0  0  0  0  0
    6.0397   -1.2824   -1.7695 H   0  0  0  0  0  0  0  0  0  0  0  0
  1  4  1  0  0  0  0
  1  5  2  0  0  0  0
  2  1  1  0  0  0  0
  2  3  1  0  0  0  0
  3  7  2  0  0  0  0
  4  8  1  0  0  0  0
  4 28  1  0  0  0  0
  5  9  1  0  0  0  0
  5 10  1  0  0  0  0
  6  3  1  0  0  0  0
  6 19  2  0  0  0  0
  7 21  1  0  0  0  0
  7 22  1  0  0  0  0
  8 11  2  0  0  0  0
  8 12  1  0  0  0  0
  9 16  2  0  0  0  0
  9  6  1  0  0  0  0
 10 17  2  0  0  0  0
 10 18  1  0  0  0  0
 12 13  1  0  0  0  0
 12 29  1  0  0  0  0
 12 30  1  0  0  0  0
 13 14  1  0  0  0  0
 13 15  1  0  0  0  0
 13 31  1  0  0  0  0
 14 32  1  0  0  0  0
 14 33  1  0  0  0  0
 14 34  1  0  0  0  0
 15 35  1  0  0  0  0
 15 36  1  0  0  0  0
 15 37  1  0  0  0  0
 17 23  1  0  0  0  0
 17 38  1  0  0  0  0
 18 39  1  0  0  0  0
 19 40  1  0  0  0  0
 20 19  1  0  0  0  0
 20 41  1  0  0  0  0
 21 20  2  0  0  0  0
 21 42  1  0  0  0  0
 22 43  1  0  0  0  0
 22 44  1  0  0  0  0
 22 45  1  0  0  0  0
 23 25  2  0  0  0  0
 23 46  1  0  0  0  0
 24 18  2  0  0  0  0
 24 47  1  0  0  0  0
 25 26  1  0  0  0  0
 25 24  1  0  0  0  0
 26 27  1  0  0  0  0
 27 48  1  0  0  0  0
 27 49  1  0  0  0  0
 27 50  1  0  0  0  0
M  END
$$$$
48.mol
 OpenBabel03201414153D

 51 53  0  0  0  0  0  0  0  0999 V2000
   -1.0778    0.4022    0.2279 C   0  0  0  0  0  0  0  0  0  0  0  0
   -2.4503    0.2646    0.3493 O   0  0  0  0  0  0  0  0  0  0  0  0
   -2.9878   -0.9848    0.0640 C   0  0  0  0  0  0  0  0  0  0  0  0
   -0.6831    1.7113    0.4803 N   0  0  0  0  0  0  0  0  0  0  0  0
   -0.2170   -0.6311   -0.0710 C   0  0  0  0  0  0  0  0  0  0  0  0
   -2.1965   -2.1041   -0.2202 C   0  0  0  0  0  0  0  0  0  0  0  0
   -4.3980   -1.0510    0.0931 C   0  0  0  0  0  0  0  0  0  0  0  0
   -1.5424    2.7961    0.7017 C   0  0  0  0  0  0  0  0  0  0  0  0
   -0.7278   -1.9922   -0.2416 C   0  0  0  0  0  0  0  0  0  0  0  0
    1.2183   -0.4026   -0.2147 C   0  0  0  0  0  0  0  0  0  0  0  0
   -2.7739    2.6658    0.6765 O   0  0  0  0  0  0  0  0  0  0  0  0
   -0.8737    4.1284    0.9869 C   0  0  0  0  0  0  0  0  0  0  0  0
   -0.1539    4.6882   -0.2214 C   0  0  0  0  0  0  0  0  0  0  0  0
   -1.1036    5.0412   -1.3376 C   0  0  0  0  0  0  0  0  0  0  0  0
    0.0013   -2.9839   -0.3919 O   0  0  0  0  0  0  0  0  0  0  0  0
    2.1226   -1.1716    0.5286 C   0  0  0  0  0  0  0  0  0  0  0  0
    1.7056    0.5590   -1.1136 C   0  0  0  0  0  0  0  0  0  0  0  0
   -2.8300   -3.3279   -0.4842 C   0  0  0  0  0  0  0  0  0  0  0  0
   -4.2165   -3.4131   -0.4643 C   0  0  0  0  0  0  0  0  0  0  0  0
   -4.9906   -2.2848   -0.1785 C   0  0  0  0  0  0  0  0  0  0  0  0
   -5.2192    0.1380    0.4116 C   0  0  0  0  0  0  0  0  0  0  0  0
    3.4992   -0.9568    0.3940 C   0  0  0  0  0  0  0  0  0  0  0  0
    3.0722    0.7809   -1.2481 C   0  0  0  0  0  0  0  0  0  0  0  0
    4.3528   -1.6697    1.2249 O   0  0  0  0  0  0  0  0  0  0  0  0
    3.9795    0.0285   -0.4895 C   0  0  0  0  0  0  0  0  0  0  0  0
    5.1278   -2.6525    0.5332 C   0  0  0  0  0  0  0  0  0  0  0  0
    5.3316    0.2137   -0.7369 O   0  0  0  0  0  0  0  0  0  0  0  0
    6.0672    0.7004    0.3869 C   0  0  0  0  0  0  0  0  0  0  0  0
    0.3031    1.8677    0.4932 H   0  0  0  0  0  0  0  0  0  0  0  0
   -1.6819    4.8386    1.3105 H   0  0  0  0  0  0  0  0  0  0  0  0
   -0.1560    4.0117    1.8414 H   0  0  0  0  0  0  0  0  0  0  0  0
    0.4046    5.6090    0.0983 H   0  0  0  0  0  0  0  0  0  0  0  0
    0.6103    3.9549   -0.5918 H   0  0  0  0  0  0  0  0  0  0  0  0
   -1.7127    4.1520   -1.6329 H   0  0  0  0  0  0  0  0  0  0  0  0
   -0.5348    5.3965   -2.2303 H   0  0  0  0  0  0  0  0  0  0  0  0
   -1.8032    5.8513   -1.0183 H   0  0  0  0  0  0  0  0  0  0  0  0
    1.7574   -1.9622    1.2026 H   0  0  0  0  0  0  0  0  0  0  0  0
    1.0026    1.1278   -1.7411 H   0  0  0  0  0  0  0  0  0  0  0  0
   -2.2048   -4.2086   -0.7047 H   0  0  0  0  0  0  0  0  0  0  0  0
   -4.7108   -4.3734   -0.6740 H   0  0  0  0  0  0  0  0  0  0  0  0
   -6.0890   -2.3635   -0.1666 H   0  0  0  0  0  0  0  0  0  0  0  0
   -5.5866    0.0734    1.4670 H   0  0  0  0  0  0  0  0  0  0  0  0
   -4.6248    1.0825    0.3075 H   0  0  0  0  0  0  0  0  0  0  0  0
   -6.1060    0.1942   -0.2667 H   0  0  0  0  0  0  0  0  0  0  0  0
    3.4553    1.5274   -1.9589 H   0  0  0  0  0  0  0  0  0  0  0  0
    5.7536   -3.1094    1.3394 H   0  0  0  0  0  0  0  0  0  0  0  0
    5.7651   -2.1625   -0.2431 H   0  0  0  0  0  0  0  0  0  0  0  0
    4.4581   -3.4151    0.0685 H   0  0  0  0  0  0  0  0  0  0  0  0
    7.1169    0.7635    0.0058 H   0  0  0  0  0  0  0  0  0  0  0  0
    5.9926   -0.0140    1.2426 H   0  0  0  0  0  0  0  0  0  0  0  0
    5.6932    1.7091    0.6853 H   0  0  0  0  0  0  0  0  0  0  0  0
  1  4  1  0  0  0  0
  1  5  2  0  0  0  0
  2  1  1  0  0  0  0
  2  3  1  0  0  0  0
  3  7  2  0  0  0  0
  4  8  1  0  0  0  0
  4 29  1  0  0  0  0
  5  9  1  0  0  0  0
  5 10  1  0  0  0  0
  6  3  1  0  0  0  0
  6 18  2  0  0  0  0
  7 20  1  0  0  0  0
  7 21  1  0  0  0  0
  8 11  2  0  0  0  0
  8 12  1  0  0  0  0
  9 15  2  0  0  0  0
  9  6  1  0  0  0  0
 10 16  2  0  0  0  0
 10 17  1  0  0  0  0
 12 13  1  0  0  0  0
 12 30  1  0  0  0  0
 12 31  1  0  0  0  0
 13 14  1  0  0  0  0
 13 32  1  0  0  0  0
 13 33  1  0  0  0  0
 14 34  1  0  0  0  0
 14 35  1  0  0  0  0
 14 36  1  0  0  0  0
 16 22  1  0  0  0  0
 16 37  1  0  0  0  0
 17 38  1  0  0  0  0
 18 39  1  0  0  0  0
 19 18  1  0  0  0  0
 19 40  1  0  0  0  0
 20 19  2  0  0  0  0
 20 41  1  0  0  0  0
 21 42  1  0  0  0  0
 21 43  1  0  0  0  0
 21 44  1  0  0  0  0
 22 24  1  0  0  0  0
 22 25  2  0  0  0  0
 23 17  2  0  0  0  0
 23 45  1  0  0  0  0
 24 26  1  0  0  0  0
 25 27  1  0  0  0  0
 25 23  1  0  0  0  0
 26 46  1  0  0  0  0
 26 47  1  0  0  0  0
 26 48  1  0  0  0  0
 27 28  1  0  0  0  0
 28 49  1  0  0  0  0
 28 50  1  0  0  0  0
 28 51  1  0  0  0  0
M  END
$$$$
49.mol
 OpenBabel03201414153D

 54 56  0  0  0  0  0  0  0  0999 V2000
   -0.9387    0.2455   -0.0535 C   0  0  0  0  0  0  0  0  0  0  0  0
   -2.3038    0.4485   -0.1684 O   0  0  0  0  0  0  0  0  0  0  0  0
   -3.1175   -0.6761   -0.1014 C   0  0  0  0  0  0  0  0  0  0  0  0
   -0.2401    1.4367   -0.2173 N   0  0  0  0  0  0  0  0  0  0  0  0
   -0.3551   -0.9730    0.2168 C   0  0  0  0  0  0  0  0  0  0  0  0
   -2.6249   -1.9514    0.2000 C   0  0  0  0  0  0  0  0  0  0  0  0
   -4.4881   -0.4401   -0.3451 C   0  0  0  0  0  0  0  0  0  0  0  0
   -0.8050    2.6790   -0.5357 C   0  0  0  0  0  0  0  0  0  0  0  0
   -1.1869   -2.1552    0.4477 C   0  0  0  0  0  0  0  0  0  0  0  0
    1.0965   -1.1157    0.2916 C   0  0  0  0  0  0  0  0  0  0  0  0
   -2.0219    2.8061   -0.7321 O   0  0  0  0  0  0  0  0  0  0  0  0
    0.1604    3.8433   -0.6642 C   0  0  0  0  0  0  0  0  0  0  0  0
    0.5397    4.4694    0.6691 C   0  0  0  0  0  0  0  0  0  0  0  0
    1.3619    3.5387    1.5342 C   0  0  0  0  0  0  0  0  0  0  0  0
   -0.6841    4.9580    1.4147 C   0  0  0  0  0  0  0  0  0  0  0  0
   -0.7372   -3.2475    0.8240 O   0  0  0  0  0  0  0  0  0  0  0  0
    1.9042   -0.7046   -0.7793 C   0  0  0  0  0  0  0  0  0  0  0  0
    1.6898   -1.6802    1.4279 C   0  0  0  0  0  0  0  0  0  0  0  0
   -3.5256   -3.0254    0.2596 C   0  0  0  0  0  0  0  0  0  0  0  0
   -4.8776   -2.8149    0.0188 C   0  0  0  0  0  0  0  0  0  0  0  0
   -5.3517   -1.5345   -0.2803 C   0  0  0  0  0  0  0  0  0  0  0  0
   -4.9966    0.9165   -0.6461 C   0  0  0  0  0  0  0  0  0  0  0  0
    3.2932   -0.8416   -0.7027 C   0  0  0  0  0  0  0  0  0  0  0  0
    3.0736   -1.8070    1.5155 C   0  0  0  0  0  0  0  0  0  0  0  0
    4.1534   -0.4128   -1.6984 O   0  0  0  0  0  0  0  0  0  0  0  0
    3.8871   -1.3905    0.4558 C   0  0  0  0  0  0  0  0  0  0  0  0
    3.6042   -0.3779   -3.0123 C   0  0  0  0  0  0  0  0  0  0  0  0
    5.2444   -1.6502    0.5468 O   0  0  0  0  0  0  0  0  0  0  0  0
    6.0710   -0.4874    0.5236 C   0  0  0  0  0  0  0  0  0  0  0  0
    0.7419    1.3886   -0.0352 H   0  0  0  0  0  0  0  0  0  0  0  0
   -0.3570    4.6166   -1.2951 H   0  0  0  0  0  0  0  0  0  0  0  0
    1.0885    3.5220   -1.2062 H   0  0  0  0  0  0  0  0  0  0  0  0
    1.1818    5.3660    0.4227 H   0  0  0  0  0  0  0  0  0  0  0  0
    0.7228    2.7497    1.9987 H   0  0  0  0  0  0  0  0  0  0  0  0
    2.1666    3.0474    0.9357 H   0  0  0  0  0  0  0  0  0  0  0  0
    1.8431    4.1175    2.3602 H   0  0  0  0  0  0  0  0  0  0  0  0
   -1.3972    4.1169    1.5956 H   0  0  0  0  0  0  0  0  0  0  0  0
   -1.2128    5.7429    0.8220 H   0  0  0  0  0  0  0  0  0  0  0  0
   -0.3863    5.3923    2.3990 H   0  0  0  0  0  0  0  0  0  0  0  0
    1.4391   -0.3129   -1.6954 H   0  0  0  0  0  0  0  0  0  0  0  0
    1.0496   -2.0491    2.2444 H   0  0  0  0  0  0  0  0  0  0  0  0
   -3.1356   -4.0281    0.5003 H   0  0  0  0  0  0  0  0  0  0  0  0
   -5.5814   -3.6592    0.0638 H   0  0  0  0  0  0  0  0  0  0  0  0
   -6.4252   -1.3789   -0.4703 H   0  0  0  0  0  0  0  0  0  0  0  0
   -5.5179    1.3343    0.2519 H   0  0  0  0  0  0  0  0  0  0  0  0
   -4.1623    1.6130   -0.9199 H   0  0  0  0  0  0  0  0  0  0  0  0
   -5.7272    0.8809   -1.4916 H   0  0  0  0  0  0  0  0  0  0  0  0
    3.5411   -2.2565    2.4044 H   0  0  0  0  0  0  0  0  0  0  0  0
    4.5033   -0.2689   -3.6701 H   0  0  0  0  0  0  0  0  0  0  0  0
    2.9304    0.5068   -3.1220 H   0  0  0  0  0  0  0  0  0  0  0  0
    3.0531   -1.3200   -3.2460 H   0  0  0  0  0  0  0  0  0  0  0  0
    7.1061   -0.9011    0.6194 H   0  0  0  0  0  0  0  0  0  0  0  0
    5.8296    0.1783    1.3871 H   0  0  0  0  0  0  0  0  0  0  0  0
    5.9515    0.0639   -0.4401 H   0  0  0  0  0  0  0  0  0  0  0  0
  1  4  1  0  0  0  0
  1  5  2  0  0  0  0
  2  1  1  0  0  0  0
  2  3  1  0  0  0  0
  3  7  2  0  0  0  0
  4  8  1  0  0  0  0
  4 30  1  0  0  0  0
  5  9  1  0  0  0  0
  5 10  1  0  0  0  0
  6  3  1  0  0  0  0
  6 19  2  0  0  0  0
  7 21  1  0  0  0  0
  7 22  1  0  0  0  0
  8 11  2  0  0  0  0
  8 12  1  0  0  0  0
  9 16  2  0  0  0  0
  9  6  1  0  0  0  0
 10 17  2  0  0  0  0
 10 18  1  0  0  0  0
 12 13  1  0  0  0  0
 12 31  1  0  0  0  0
 12 32  1  0  0  0  0
 13 14  1  0  0  0  0
 13 15  1  0  0  0  0
 13 33  1  0  0  0  0
 14 34  1  0  0  0  0
 14 35  1  0  0  0  0
 14 36  1  0  0  0  0
 15 37  1  0  0  0  0
 15 38  1  0  0  0  0
 15 39  1  0  0  0  0
 17 23  1  0  0  0  0
 17 40  1  0  0  0  0
 18 41  1  0  0  0  0
 19 42  1  0  0  0  0
 20 19  1  0  0  0  0
 20 43  1  0  0  0  0
 21 20  2  0  0  0  0
 21 44  1  0  0  0  0
 22 45  1  0  0  0  0
 22 46  1  0  0  0  0
 22 47  1  0  0  0  0
 23 25  1  0  0  0  0
 23 26  2  0  0  0  0
 24 18  2  0  0  0  0
 24 48  1  0  0  0  0
 25 27  1  0  0  0  0
 26 28  1  0  0  0  0
 26 24  1  0  0  0  0
 27 49  1  0  0  0  0
 27 50  1  0  0  0  0
 27 51  1  0  0  0  0
 28 29  1  0  0  0  0
 29 52  1  0  0  0  0
 29 53  1  0  0  0  0
 29 54  1  0  0  0  0
M  END
$$$$
50.mol
 OpenBabel03201414153D

 58 60  0  0  0  0  0  0  0  0999 V2000
   -1.3466    0.2697   -0.1530 C   0  0  0  0  0  0  0  0  0  0  0  0
   -2.7302    0.2217   -0.1425 O   0  0  0  0  0  0  0  0  0  0  0  0
   -3.3206   -1.0360   -0.1129 C   0  0  0  0  0  0  0  0  0  0  0  0
   -0.8931    1.5791   -0.2529 N   0  0  0  0  0  0  0  0  0  0  0  0
   -0.5319   -0.8381   -0.0513 C   0  0  0  0  0  0  0  0  0  0  0  0
   -2.5815   -2.2180    0.0151 C   0  0  0  0  0  0  0  0  0  0  0  0
   -4.7293   -1.0392   -0.2089 C   0  0  0  0  0  0  0  0  0  0  0  0
   -1.7007    2.7161   -0.4003 C   0  0  0  0  0  0  0  0  0  0  0  0
   -1.1125   -2.1710    0.1125 C   0  0  0  0  0  0  0  0  0  0  0  0
    0.9226   -0.7129   -0.0934 C   0  0  0  0  0  0  0  0  0  0  0  0
   -2.9348    2.6282   -0.4668 O   0  0  0  0  0  0  0  0  0  0  0  0
   -0.9756    4.0446   -0.5123 C   0  0  0  0  0  0  0  0  0  0  0  0
   -0.5562    4.6254    0.8294 C   0  0  0  0  0  0  0  0  0  0  0  0
    0.5200    3.8046    1.5066 C   0  0  0  0  0  0  0  0  0  0  0  0
   -1.7477    4.8125    1.7444 C   0  0  0  0  0  0  0  0  0  0  0  0
   -0.4384   -3.1916    0.3183 O   0  0  0  0  0  0  0  0  0  0  0  0
    1.6990   -1.2778    0.9267 C   0  0  0  0  0  0  0  0  0  0  0  0
    1.5493   -0.0552   -1.1601 C   0  0  0  0  0  0  0  0  0  0  0  0
   -3.2671   -3.4417    0.0473 C   0  0  0  0  0  0  0  0  0  0  0  0
   -4.6527   -3.4667   -0.0498 C   0  0  0  0  0  0  0  0  0  0  0  0
   -5.3743   -2.2763   -0.1766 C   0  0  0  0  0  0  0  0  0  0  0  0
   -5.4988    0.2193   -0.3276 C   0  0  0  0  0  0  0  0  0  0  0  0
    3.0921   -1.1525    0.8968 C   0  0  0  0  0  0  0  0  0  0  0  0
    2.9420    0.0842   -1.1816 C   0  0  0  0  0  0  0  0  0  0  0  0
    3.8101   -1.6299    1.9846 O   0  0  0  0  0  0  0  0  0  0  0  0
    3.7306   -0.4610   -0.1507 C   0  0  0  0  0  0  0  0  0  0  0  0
    4.6075   -2.7777    1.6828 C   0  0  0  0  0  0  0  0  0  0  0  0
    5.1119   -0.4044   -0.2506 O   0  0  0  0  0  0  0  0  0  0  0  0
    5.7225    0.4404    0.7290 C   0  0  0  0  0  0  0  0  0  0  0  0
    3.4891    0.8602   -2.1921 O   0  0  0  0  0  0  0  0  0  0  0  0
    4.3347    0.1389   -3.0901 C   0  0  0  0  0  0  0  0  0  0  0  0
    0.0962    1.7028   -0.1735 H   0  0  0  0  0  0  0  0  0  0  0  0
   -1.6911    4.7554   -1.0088 H   0  0  0  0  0  0  0  0  0  0  0  0
   -0.0765    3.9421   -1.1756 H   0  0  0  0  0  0  0  0  0  0  0  0
   -0.1212    5.6444    0.6067 H   0  0  0  0  0  0  0  0  0  0  0  0
    0.0953    2.8766    1.9595 H   0  0  0  0  0  0  0  0  0  0  0  0
    1.3194    3.5207    0.7802 H   0  0  0  0  0  0  0  0  0  0  0  0
    0.9884    4.4004    2.3280 H   0  0  0  0  0  0  0  0  0  0  0  0
   -2.2682    3.8389    1.9177 H   0  0  0  0  0  0  0  0  0  0  0  0
   -2.4790    5.5237    1.2901 H   0  0  0  0  0  0  0  0  0  0  0  0
   -1.4157    5.2204    2.7291 H   0  0  0  0  0  0  0  0  0  0  0  0
    1.2193   -1.8393    1.7435 H   0  0  0  0  0  0  0  0  0  0  0  0
    0.9625    0.3465   -1.9995 H   0  0  0  0  0  0  0  0  0  0  0  0
   -2.6830   -4.3709    0.1510 H   0  0  0  0  0  0  0  0  0  0  0  0
   -5.1877   -4.4277   -0.0265 H   0  0  0  0  0  0  0  0  0  0  0  0
   -6.4725   -2.3075   -0.2538 H   0  0  0  0  0  0  0  0  0  0  0  0
   -5.9983    0.4520    0.6466 H   0  0  0  0  0  0  0  0  0  0  0  0
   -4.8329    1.0811   -0.5924 H   0  0  0  0  0  0  0  0  0  0  0  0
   -6.2885    0.1210   -1.1128 H   0  0  0  0  0  0  0  0  0  0  0  0
    5.1055   -3.0146    2.6557 H   0  0  0  0  0  0  0  0  0  0  0  0
    5.3597   -2.5272    0.8955 H   0  0  0  0  0  0  0  0  0  0  0  0
    3.9578   -3.6232    1.3522 H   0  0  0  0  0  0  0  0  0  0  0  0
    6.8156    0.3426    0.5144 H   0  0  0  0  0  0  0  0  0  0  0  0
    5.4794    0.0768    1.7571 H   0  0  0  0  0  0  0  0  0  0  0  0
    5.3835    1.4951    0.5928 H   0  0  0  0  0  0  0  0  0  0  0  0
    4.6945    0.9258   -3.7989 H   0  0  0  0  0  0  0  0  0  0  0  0
    3.7452   -0.6415   -3.6290 H   0  0  0  0  0  0  0  0  0  0  0  0
    5.1884   -0.3249   -2.5394 H   0  0  0  0  0  0  0  0  0  0  0  0
  1  4  1  0  0  0  0
  1  5  2  0  0  0  0
  2  1  1  0  0  0  0
  2  3  1  0  0  0  0
  3  7  2  0  0  0  0
  4  8  1  0  0  0  0
  4 32  1  0  0  0  0
  5  9  1  0  0  0  0
  5 10  1  0  0  0  0
  6  3  1  0  0  0  0
  6 19  2  0  0  0  0
  7 21  1  0  0  0  0
  7 22  1  0  0  0  0
  8 11  2  0  0  0  0
  8 12  1  0  0  0  0
  9 16  2  0  0  0  0
  9  6  1  0  0  0  0
 10 17  1  0  0  0  0
 10 18  2  0  0  0  0
 12 13  1  0  0  0  0
 12 33  1  0  0  0  0
 12 34  1  0  0  0  0
 13 14  1  0  0  0  0
 13 15  1  0  0  0  0
 13 35  1  0  0  0  0
 14 36  1  0  0  0  0
 14 37  1  0  0  0  0
 14 38  1  0  0  0  0
 15 39  1  0  0  0  0
 15 40  1  0  0  0  0
 15 41  1  0  0  0  0
 17 23  2  0  0  0  0
 17 42  1  0  0  0  0
 18 43  1  0  0  0  0
 19 44  1  0  0  0  0
 20 19  1  0  0  0  0
 20 45  1  0  0  0  0
 21 20  2  0  0  0  0
 21 46  1  0  0  0  0
 22 47  1  0  0  0  0
 22 48  1  0  0  0  0
 22 49  1  0  0  0  0
 23 25  1  0  0  0  0
 23 26  1  0  0  0  0
 24 30  1  0  0  0  0
 24 18  1  0  0  0  0
 25 27  1  0  0  0  0
 26 28  1  0  0  0  0
 26 24  2  0  0  0  0
 27 50  1  0  0  0  0
 27 51  1  0  0  0  0
 27 52  1  0  0  0  0
 28 29  1  0  0  0  0
 29 53  1  0  0  0  0
 29 54  1  0  0  0  0
 29 55  1  0  0  0  0
 30 31  1  0  0  0  0
 31 56  1  0  0  0  0
 31 57  1  0  0  0  0
 31 58  1  0  0  0  0
M  END
$$$$
51.mol
 OpenBabel03201414153D

 54 56  0  0  0  0  0  0  0  0999 V2000
    1.0159   -0.0731   -0.2950 C   0  0  0  0  0  0  0  0  0  0  0  0
    2.3758    0.1591   -0.1754 O   0  0  0  0  0  0  0  0  0  0  0  0
    2.7809    1.4809   -0.0329 C   0  0  0  0  0  0  0  0  0  0  0  0
    0.7556   -1.4232   -0.5019 N   0  0  0  0  0  0  0  0  0  0  0  0
    0.0494    0.9033   -0.1926 C   0  0  0  0  0  0  0  0  0  0  0  0
    1.8767    2.5402    0.1095 C   0  0  0  0  0  0  0  0  0  0  0  0
    4.1784    1.6821   -0.0284 C   0  0  0  0  0  0  0  0  0  0  0  0
    1.7205   -2.4271   -0.6619 C   0  0  0  0  0  0  0  0  0  0  0  0
    0.4254    2.2875    0.0988 C   0  0  0  0  0  0  0  0  0  0  0  0
   -1.3662    0.5862   -0.3608 C   0  0  0  0  0  0  0  0  0  0  0  0
    2.9323   -2.1700   -0.6610 O   0  0  0  0  0  0  0  0  0  0  0  0
    1.1906   -3.8363   -0.8545 C   0  0  0  0  0  0  0  0  0  0  0  0
    0.5821   -4.4020    0.4113 C   0  0  0  0  0  0  0  0  0  0  0  0
    1.6055   -4.6263    1.5066 C   0  0  0  0  0  0  0  0  0  0  0  0
    2.4009   -5.8903    1.3041 C   0  0  0  0  0  0  0  0  0  0  0  0
   -0.3968    3.1882    0.3230 O   0  0  0  0  0  0  0  0  0  0  0  0
   -2.2836    0.9506    0.6326 C   0  0  0  0  0  0  0  0  0  0  0  0
   -1.8245   -0.0540   -1.5229 C   0  0  0  0  0  0  0  0  0  0  0  0
    2.3806    3.8409    0.2606 C   0  0  0  0  0  0  0  0  0  0  0  0
    3.7524    4.0605    0.2638 C   0  0  0  0  0  0  0  0  0  0  0  0
    4.6404    2.9906    0.1205 C   0  0  0  0  0  0  0  0  0  0  0  0
    5.1217    0.5500   -0.1637 C   0  0  0  0  0  0  0  0  0  0  0  0
   -3.6411    0.6479    0.4758 C   0  0  0  0  0  0  0  0  0  0  0  0
   -3.1714   -0.3625   -1.6823 C   0  0  0  0  0  0  0  0  0  0  0  0
   -4.4974    0.9350    1.5302 O   0  0  0  0  0  0  0  0  0  0  0  0
   -4.0893   -0.0195   -0.6800 C   0  0  0  0  0  0  0  0  0  0  0  0
   -5.4030    2.0057    1.2500 C   0  0  0  0  0  0  0  0  0  0  0  0
   -5.4329   -0.2532   -0.9327 O   0  0  0  0  0  0  0  0  0  0  0  0
   -6.0437   -1.1734   -0.0266 C   0  0  0  0  0  0  0  0  0  0  0  0
   -0.2099   -1.6788   -0.5030 H   0  0  0  0  0  0  0  0  0  0  0  0
    2.0585   -4.4725   -1.1778 H   0  0  0  0  0  0  0  0  0  0  0  0
    0.4316   -3.8448   -1.6807 H   0  0  0  0  0  0  0  0  0  0  0  0
   -0.2198   -3.7141    0.7890 H   0  0  0  0  0  0  0  0  0  0  0  0
    0.0863   -5.3775    0.1584 H   0  0  0  0  0  0  0  0  0  0  0  0
    2.3028   -3.7468    1.5520 H   0  0  0  0  0  0  0  0  0  0  0  0
    1.0721   -4.6810    2.4928 H   0  0  0  0  0  0  0  0  0  0  0  0
    1.7298   -6.7831    1.2900 H   0  0  0  0  0  0  0  0  0  0  0  0
    2.9621   -5.8572    0.3389 H   0  0  0  0  0  0  0  0  0  0  0  0
    3.1382   -6.0167    2.1335 H   0  0  0  0  0  0  0  0  0  0  0  0
   -1.9463    1.4961    1.5278 H   0  0  0  0  0  0  0  0  0  0  0  0
   -1.1170   -0.2915   -2.3318 H   0  0  0  0  0  0  0  0  0  0  0  0
    1.6667    4.6730    0.3757 H   0  0  0  0  0  0  0  0  0  0  0  0
    4.1449    5.0817    0.3800 H   0  0  0  0  0  0  0  0  0  0  0  0
    5.7259    3.1761    0.1232 H   0  0  0  0  0  0  0  0  0  0  0  0
    5.5674    0.3063    0.8337 H   0  0  0  0  0  0  0  0  0  0  0  0
    4.6044   -0.3673   -0.5474 H   0  0  0  0  0  0  0  0  0  0  0  0
    5.9516    0.8145   -0.8645 H   0  0  0  0  0  0  0  0  0  0  0  0
   -3.5329   -0.8559   -2.5962 H   0  0  0  0  0  0  0  0  0  0  0  0
   -6.0118    2.0868    2.1844 H   0  0  0  0  0  0  0  0  0  0  0  0
   -6.0441    1.7468    0.3722 H   0  0  0  0  0  0  0  0  0  0  0  0
   -4.8378    2.9494    1.0598 H   0  0  0  0  0  0  0  0  0  0  0  0
   -7.1070   -1.2145   -0.3715 H   0  0  0  0  0  0  0  0  0  0  0  0
   -5.9758   -0.7936    1.0219 H   0  0  0  0  0  0  0  0  0  0  0  0
   -5.5611   -2.1765   -0.1117 H   0  0  0  0  0  0  0  0  0  0  0  0
  1  4  1  0  0  0  0
  1  5  2  0  0  0  0
  2  1  1  0  0  0  0
  2  3  1  0  0  0  0
  3  7  2  0  0  0  0
  4  8  1  0  0  0  0
  4 30  1  0  0  0  0
  5  9  1  0  0  0  0
  5 10  1  0  0  0  0
  6  3  1  0  0  0  0
  6 19  2  0  0  0  0
  7 21  1  0  0  0  0
  7 22  1  0  0  0  0
  8 11  2  0  0  0  0
  8 12  1  0  0  0  0
  9 16  2  0  0  0  0
  9  6  1  0  0  0  0
 10 17  2  0  0  0  0
 10 18  1  0  0  0  0
 12 13  1  0  0  0  0
 12 31  1  0  0  0  0
 12 32  1  0  0  0  0
 13 14  1  0  0  0  0
 13 33  1  0  0  0  0
 13 34  1  0  0  0  0
 14 15  1  0  0  0  0
 14 35  1  0  0  0  0
 14 36  1  0  0  0  0
 15 37  1  0  0  0  0
 15 38  1  0  0  0  0
 15 39  1  0  0  0  0
 17 23  1  0  0  0  0
 17 40  1  0  0  0  0
 18 41  1  0  0  0  0
 19 42  1  0  0  0  0
 20 19  1  0  0  0  0
 20 43  1  0  0  0  0
 21 20  2  0  0  0  0
 21 44  1  0  0  0  0
 22 45  1  0  0  0  0
 22 46  1  0  0  0  0
 22 47  1  0  0  0  0
 23 25  1  0  0  0  0
 23 26  2  0  0  0  0
 24 18  2  0  0  0  0
 24 48  1  0  0  0  0
 25 27  1  0  0  0  0
 26 28  1  0  0  0  0
 26 24  1  0  0  0  0
 27 49  1  0  0  0  0
 27 50  1  0  0  0  0
 27 51  1  0  0  0  0
 28 29  1  0  0  0  0
 29 52  1  0  0  0  0
 29 53  1  0  0  0  0
 29 54  1  0  0  0  0
M  END
$$$$
52.mol
 OpenBabel03201414153D

 53 55  0  0  0  0  0  0  0  0999 V2000
    5.1143   -1.5767   -0.8917 C   0  0  0  0  0  0  0  0  0  0  0  0
    6.3410   -1.9241   -1.3428 F   0  0  0  0  0  0  0  0  0  0  0  0
    4.9378   -1.2226    0.4589 C   0  0  0  0  0  0  0  0  0  0  0  0
    4.0178   -1.5683   -1.7733 C   0  0  0  0  0  0  0  0  0  0  0  0
    3.6773   -0.8661    0.9206 C   0  0  0  0  0  0  0  0  0  0  0  0
    2.7572   -1.2151   -1.3081 C   0  0  0  0  0  0  0  0  0  0  0  0
    2.5715   -0.8625    0.0451 C   0  0  0  0  0  0  0  0  0  0  0  0
    1.2596   -0.5278    0.5040 N   0  0  0  0  0  0  0  0  0  0  0  0
    0.6526   -1.3158    1.5249 C   0  0  0  0  0  0  0  0  0  0  0  0
    0.7804    0.7776    0.3135 C   0  0  0  0  0  0  0  0  0  0  0  0
    1.3376   -2.4286    2.0308 N   0  0  0  0  0  0  0  0  0  0  0  0
   -0.5824   -0.9414    2.0291 C   0  0  0  0  0  0  0  0  0  0  0  0
   -0.4255    1.1867    0.7945 C   0  0  0  0  0  0  0  0  0  0  0  0
    1.6392    1.6971   -0.5004 C   0  0  0  0  0  0  0  0  0  0  0  0
   -1.3360    0.2521    1.5356 C   0  0  1  0  0  0  0  0  0  0  0  0
   -1.2021   -1.6907    3.0540 C   0  0  0  0  0  0  0  0  0  0  0  0
   -2.5013   -0.1580    0.6762 C   0  0  0  0  0  0  0  0  0  0  0  0
   -1.7229   -2.2953    3.9026 N   0  0  0  0  0  0  0  0  0  0  0  0
   -2.3005   -0.8643   -0.5132 C   0  0  0  0  0  0  0  0  0  0  0  0
   -3.8022    0.1658    1.0774 C   0  0  0  0  0  0  0  0  0  0  0  0
   -0.9271    2.5612    0.6632 C   0  0  0  0  0  0  0  0  0  0  0  0
   -3.3917   -1.2605   -1.2939 C   0  0  0  0  0  0  0  0  0  0  0  0
   -4.8968   -0.2161    0.3072 C   0  0  0  0  0  0  0  0  0  0  0  0
   -3.1302   -2.0619   -2.3929 O   0  0  0  0  0  0  0  0  0  0  0  0
   -4.7012   -0.9352   -0.8794 C   0  0  0  0  0  0  0  0  0  0  0  0
   -3.5672   -1.5175   -3.6379 C   0  0  0  0  0  0  0  0  0  0  0  0
   -5.7454   -1.3313   -1.6827 O   0  0  0  0  0  0  0  0  0  0  0  0
   -1.7012    3.1548    1.4181 O   0  0  0  0  0  0  0  0  0  0  0  0
   -0.4665    3.2356   -0.4381 O   0  0  0  0  0  0  0  0  0  0  0  0
   -0.9523    4.5673   -0.6204 C   0  0  0  0  0  0  0  0  0  0  0  0
    1.7654    1.7224   -1.7222 O   0  0  0  0  0  0  0  0  0  0  0  0
    2.3347    2.5825    0.2706 O   0  0  0  0  0  0  0  0  0  0  0  0
    3.1030    3.5653   -0.4306 C   0  0  0  0  0  0  0  0  0  0  0  0
    5.8014   -1.2261    1.1408 H   0  0  0  0  0  0  0  0  0  0  0  0
    4.1652   -1.8377   -2.8302 H   0  0  0  0  0  0  0  0  0  0  0  0
    3.5505   -0.5867    1.9802 H   0  0  0  0  0  0  0  0  0  0  0  0
    1.9078   -1.1899   -2.0120 H   0  0  0  0  0  0  0  0  0  0  0  0
    0.7473   -3.1004    2.4723 H   0  0  0  0  0  0  0  0  0  0  0  0
    2.0480   -2.8239    1.4549 H   0  0  0  0  0  0  0  0  0  0  0  0
   -1.7391    0.8148    2.4343 H   0  0  0  0  0  0  0  0  0  0  0  0
   -1.2848   -1.1281   -0.8440 H   0  0  0  0  0  0  0  0  0  0  0  0
   -3.9666    0.7314    2.0082 H   0  0  0  0  0  0  0  0  0  0  0  0
   -5.9160    0.0389    0.6314 H   0  0  0  0  0  0  0  0  0  0  0  0
   -3.2407   -2.2827   -4.3858 H   0  0  0  0  0  0  0  0  0  0  0  0
   -3.0691   -0.5370   -3.8305 H   0  0  0  0  0  0  0  0  0  0  0  0
   -4.6779   -1.4011   -3.6486 H   0  0  0  0  0  0  0  0  0  0  0  0
   -6.5703   -1.0777   -1.2427 H   0  0  0  0  0  0  0  0  0  0  0  0
   -0.4472    4.9024   -1.5598 H   0  0  0  0  0  0  0  0  0  0  0  0
   -0.6635    5.2007    0.2524 H   0  0  0  0  0  0  0  0  0  0  0  0
   -2.0628    4.5528   -0.7334 H   0  0  0  0  0  0  0  0  0  0  0  0
    3.5685    4.1645    0.3903 H   0  0  0  0  0  0  0  0  0  0  0  0
    2.4263    4.1882   -1.0640 H   0  0  0  0  0  0  0  0  0  0  0  0
    3.8739    3.0649   -1.0640 H   0  0  0  0  0  0  0  0  0  0  0  0
  1  3  1  0  0  0  0
  1  4  2  0  0  0  0
  2  1  1  0  0  0  0
  3  5  2  0  0  0  0
  3 34  1  0  0  0  0
  4 35  1  0  0  0  0
  5  7  1  0  0  0  0
  5 36  1  0  0  0  0
  6  4  1  0  0  0  0
  6 37  1  0  0  0  0
  7  8  1  0  0  0  0
  7  6  2  0  0  0  0
  8  9  1  0  0  0  0
  8 10  1  0  0  0  0
  9 11  1  0  0  0  0
  9 12  2  0  0  0  0
 10 14  1  0  0  0  0
 11 38  1  0  0  0  0
 11 39  1  0  0  0  0
 12 15  1  0  0  0  0
 12 16  1  0  0  0  0
 13 21  1  0  0  0  0
 13 10  2  0  0  0  0
 14 31  2  0  0  0  0
 14 32  1  0  0  0  0
 15 17  1  0  0  0  0
 15 13  1  0  0  0  0
 15 40  1  1  0  0  0
 16 18  3  0  0  0  0
 17 19  2  0  0  0  0
 17 20  1  0  0  0  0
 19 22  1  0  0  0  0
 19 41  1  0  0  0  0
 20 42  1  0  0  0  0
 21 28  2  0  0  0  0
 21 29  1  0  0  0  0
 22 24  1  0  0  0  0
 22 25  2  0  0  0  0
 23 20  2  0  0  0  0
 23 43  1  0  0  0  0
 24 26  1  0  0  0  0
 25 27  1  0  0  0  0
 25 23  1  0  0  0  0
 26 44  1  0  0  0  0
 26 45  1  0  0  0  0
 26 46  1  0  0  0  0
 27 47  1  0  0  0  0
 29 30  1  0  0  0  0
 30 48  1  0  0  0  0
 30 49  1  0  0  0  0
 30 50  1  0  0  0  0
 32 33  1  0  0  0  0
 33 51  1  0  0  0  0
 33 52  1  0  0  0  0
 33 53  1  0  0  0  0
M  END
$$$$
53.mol
 OpenBabel03201414153D

 64 66  0  0  0  0  0  0  0  0999 V2000
   -6.1540    0.8244    0.1866 C   0  0  0  0  0  0  0  0  0  0  0  0
   -7.5336    0.7436    0.1370 O   0  0  0  0  0  0  0  0  0  0  0  0
   -8.0691   -0.3276   -0.6301 C   0  0  0  0  0  0  0  0  0  0  0  0
   -5.6507    1.9144    0.9201 C   0  0  0  0  0  0  0  0  0  0  0  0
   -5.2813   -0.0798   -0.4252 C   0  0  0  0  0  0  0  0  0  0  0  0
   -4.2811    2.0868    1.0433 C   0  0  0  0  0  0  0  0  0  0  0  0
   -3.9058    0.1020   -0.3085 C   0  0  0  0  0  0  0  0  0  0  0  0
   -3.3825    1.1785    0.4345 C   0  0  0  0  0  0  0  0  0  0  0  0
   -1.9923    1.3961    0.5988 N   0  0  0  0  0  0  0  0  0  0  0  0
   -1.0791    0.3542    0.3909 C   0  0  0  0  0  0  0  0  0  0  0  0
    0.0279    0.4702   -0.4058 C   0  0  0  0  0  0  0  0  0  0  0  0
   -1.3298   -0.9014    1.1831 C   0  0  0  0  0  0  0  0  0  0  0  0
    1.0769   -0.5931   -0.5189 C   0  0  1  0  0  0  0  0  0  0  0  0
    0.2294    1.6392   -1.2871 C   0  0  0  0  0  0  0  0  0  0  0  0
   -0.6434   -2.1204    0.5643 C   0  0  2  0  0  0  0  0  0  0  0  0
    2.4498   -0.0357   -0.2734 C   0  0  0  0  0  0  0  0  0  0  0  0
    0.8517   -1.7942    0.4118 C   0  0  1  0  0  0  0  0  0  0  0  0
   -0.0369    2.8001   -0.9372 O   0  0  0  0  0  0  0  0  0  0  0  0
    0.7430    1.3599   -2.6659 C   0  0  0  0  0  0  0  0  0  0  0  0
    3.4911   -0.2913   -1.1714 C   0  0  0  0  0  0  0  0  0  0  0  0
    2.7225    0.7390    0.8586 C   0  0  0  0  0  0  0  0  0  0  0  0
    1.6338   -2.9872   -0.0967 C   0  0  0  0  0  0  0  0  0  0  0  0
    4.7687    0.2079   -0.9527 C   0  0  0  0  0  0  0  0  0  0  0  0
    3.9929    1.2477    1.0938 C   0  0  0  0  0  0  0  0  0  0  0  0
    5.0522    1.0047    0.1843 C   0  0  0  0  0  0  0  0  0  0  0  0
    6.3181    1.5897    0.3632 N   0  0  0  0  0  0  0  0  0  0  0  0
    7.4215    1.0219   -0.3672 C   0  0  0  0  0  0  0  0  0  0  0  0
    6.6217    2.1417    1.6575 C   0  0  0  0  0  0  0  0  0  0  0  0
   -1.2883   -2.3587   -0.6802 O   0  0  0  0  0  0  0  0  0  0  0  0
   -0.8293   -3.3313    1.4755 C   0  0  0  0  0  0  0  0  0  0  0  0
    1.2591   -3.6519   -1.0708 O   0  0  0  0  0  0  0  0  0  0  0  0
    2.8892   -3.3051    0.6466 C   0  0  0  0  0  0  0  0  0  0  0  0
   -9.1758   -0.1841   -0.5411 H   0  0  0  0  0  0  0  0  0  0  0  0
   -7.7640   -1.3122   -0.1994 H   0  0  0  0  0  0  0  0  0  0  0  0
   -7.7464   -0.2509   -1.6967 H   0  0  0  0  0  0  0  0  0  0  0  0
   -6.3522    2.6184    1.3905 H   0  0  0  0  0  0  0  0  0  0  0  0
   -5.6619   -0.9322   -1.0054 H   0  0  0  0  0  0  0  0  0  0  0  0
   -3.8959    2.9426    1.6197 H   0  0  0  0  0  0  0  0  0  0  0  0
   -3.2261   -0.6156   -0.8020 H   0  0  0  0  0  0  0  0  0  0  0  0
   -1.6948    2.2986    0.2728 H   0  0  0  0  0  0  0  0  0  0  0  0
   -0.9285   -0.7471    2.2211 H   0  0  0  0  0  0  0  0  0  0  0  0
   -2.4280   -1.1179    1.2702 H   0  0  0  0  0  0  0  0  0  0  0  0
    1.0198   -0.9882   -1.5799 H   0  0  0  0  0  0  0  0  0  0  0  0
    1.2357   -1.5262    1.4372 H   0  0  0  0  0  0  0  0  0  0  0  0
    0.1351    0.5542   -3.1441 H   0  0  0  0  0  0  0  0  0  0  0  0
    1.8086    1.0237   -2.6079 H   0  0  0  0  0  0  0  0  0  0  0  0
    0.6896    2.2825   -3.2934 H   0  0  0  0  0  0  0  0  0  0  0  0
    3.3012   -0.8992   -2.0707 H   0  0  0  0  0  0  0  0  0  0  0  0
    1.9112    0.9592    1.5710 H   0  0  0  0  0  0  0  0  0  0  0  0
    5.5529   -0.0204   -1.6896 H   0  0  0  0  0  0  0  0  0  0  0  0
    4.1535    1.8549    1.9969 H   0  0  0  0  0  0  0  0  0  0  0  0
    8.3825    1.5027   -0.0459 H   0  0  0  0  0  0  0  0  0  0  0  0
    7.2771    1.2263   -1.4624 H   0  0  0  0  0  0  0  0  0  0  0  0
    7.5092   -0.0890   -0.2181 H   0  0  0  0  0  0  0  0  0  0  0  0
    7.6789    2.5162    1.6733 H   0  0  0  0  0  0  0  0  0  0  0  0
    6.4940    1.3924    2.4861 H   0  0  0  0  0  0  0  0  0  0  0  0
    5.9394    3.0127    1.8520 H   0  0  0  0  0  0  0  0  0  0  0  0
   -0.7932   -3.0553   -1.1339 H   0  0  0  0  0  0  0  0  0  0  0  0
   -0.3387   -4.2274    1.0244 H   0  0  0  0  0  0  0  0  0  0  0  0
   -1.9181   -3.5459    1.5949 H   0  0  0  0  0  0  0  0  0  0  0  0
   -0.3838   -3.1364    2.4787 H   0  0  0  0  0  0  0  0  0  0  0  0
    2.6531   -3.5147    1.7183 H   0  0  0  0  0  0  0  0  0  0  0  0
    3.5754   -2.4218    0.5948 H   0  0  0  0  0  0  0  0  0  0  0  0
    3.4008   -4.1941    0.2050 H   0  0  0  0  0  0  0  0  0  0  0  0
  1  4  1  0  0  0  0
  1  5  2  0  0  0  0
  2  1  1  0  0  0  0
  2  3  1  0  0  0  0
  3 33  1  0  0  0  0
  3 34  1  0  0  0  0
  3 35  1  0  0  0  0
  4  6  2  0  0  0  0
  4 36  1  0  0  0  0
  5 37  1  0  0  0  0
  6  8  1  0  0  0  0
  6 38  1  0  0  0  0
  7  5  1  0  0  0  0
  7 39  1  0  0  0  0
  8  9  1  0  0  0  0
  8  7  2  0  0  0  0
  9 10  1  0  0  0  0
  9 40  1  0  0  0  0
 10 11  2  0  0  0  0
 10 12  1  0  0  0  0
 11 13  1  0  0  0  0
 11 14  1  0  0  0  0
 12 41  1  0  0  0  0
 12 42  1  0  0  0  0
 13 16  1  0  0  0  0
 13 17  1  0  0  0  0
 13 43  1  6  0  0  0
 14 18  2  0  0  0  0
 14 19  1  0  0  0  0
 15 29  1  6  0  0  0
 15 12  1  0  0  0  0
 15 30  1  0  0  0  0
 16 20  1  0  0  0  0
 16 21  2  0  0  0  0
 17 15  1  0  0  0  0
 17 22  1  0  0  0  0
 17 44  1  1  0  0  0
 19 45  1  0  0  0  0
 19 46  1  0  0  0  0
 19 47  1  0  0  0  0
 20 23  2  0  0  0  0
 20 48  1  0  0  0  0
 21 49  1  0  0  0  0
 22 31  2  0  0  0  0
 22 32  1  0  0  0  0
 23 25  1  0  0  0  0
 23 50  1  0  0  0  0
 24 21  1  0  0  0  0
 24 51  1  0  0  0  0
 25 26  1  0  0  0  0
 25 24  2  0  0  0  0
 26 27  1  0  0  0  0
 26 28  1  0  0  0  0
 27 52  1  0  0  0  0
 27 53  1  0  0  0  0
 27 54  1  0  0  0  0
 28 55  1  0  0  0  0
 28 56  1  0  0  0  0
 28 57  1  0  0  0  0
 29 58  1  0  0  0  0
 30 59  1  0  0  0  0
 30 60  1  0  0  0  0
 30 61  1  0  0  0  0
 32 62  1  0  0  0  0
 32 63  1  0  0  0  0
 32 64  1  0  0  0  0
M  END
$$$$
54.mol
 OpenBabel03201414153D

 54 56  0  0  0  0  0  0  0  0999 V2000
    2.9213   -1.9102    0.0844 C   0  0  0  0  0  0  0  0  0  0  0  0
    3.6310   -2.7276   -1.2144 S   0  0  0  0  0  0  0  0  0  0  0  0
    5.1515   -2.7218   -0.5354 C   0  0  0  0  0  0  0  0  0  0  0  0
    3.8629   -1.6355    1.0625 C   0  0  0  0  0  0  0  0  0  0  0  0
    1.5131   -1.6428    0.0952 C   0  0  0  0  0  0  0  0  0  0  0  0
    5.1604   -2.1069    0.6983 C   0  0  0  0  0  0  0  0  0  0  0  0
    0.9220   -0.5592    0.6552 C   0  0  0  0  0  0  0  0  0  0  0  0
   -0.4583   -0.3157    0.6937 N   0  0  0  0  0  0  0  0  0  0  0  0
    1.7226    0.5075    1.3789 C   0  0  0  0  0  0  0  0  0  0  0  0
   -1.4201   -0.9204   -0.1060 C   0  0  0  0  0  0  0  0  0  0  0  0
    1.9247    0.4116    2.6060 O   0  0  0  0  0  0  0  0  0  0  0  0
    2.1076    1.6304    0.6690 N   0  0  0  0  0  0  0  0  0  0  0  0
   -1.1267   -1.7170   -1.0167 O   0  0  0  0  0  0  0  0  0  0  0  0
   -2.8355   -0.5321    0.1663 C   0  0  0  0  0  0  0  0  0  0  0  0
   -3.6736   -0.3086   -0.9295 C   0  0  0  0  0  0  0  0  0  0  0  0
   -3.3280   -0.4197    1.4711 C   0  0  0  0  0  0  0  0  0  0  0  0
   -5.0127    0.0417   -0.7150 C   0  0  0  0  0  0  0  0  0  0  0  0
   -4.6615   -0.0866    1.6893 C   0  0  0  0  0  0  0  0  0  0  0  0
   -5.8326    0.1663   -1.8269 O   0  0  0  0  0  0  0  0  0  0  0  0
   -5.5116    0.1466    0.5983 C   0  0  0  0  0  0  0  0  0  0  0  0
   -6.2956    1.5002   -2.0524 C   0  0  0  0  0  0  0  0  0  0  0  0
   -6.7995    0.5782    0.8710 O   0  0  0  0  0  0  0  0  0  0  0  0
   -7.8208   -0.3268    0.4422 C   0  0  0  0  0  0  0  0  0  0  0  0
    2.0317    1.7218   -0.7704 C   0  0  0  0  0  0  0  0  0  0  0  0
    2.9488    2.6327    1.2901 C   0  0  0  0  0  0  0  0  0  0  0  0
    3.4047    1.9035   -1.4539 C   0  0  0  0  0  0  0  0  0  0  0  0
    4.3169    2.8067    0.5985 C   0  0  0  0  0  0  0  0  0  0  0  0
    4.2073    2.9551   -0.8460 N   0  0  0  0  0  0  0  0  0  0  0  0
    5.4954    3.1036   -1.4845 C   0  0  0  0  0  0  0  0  0  0  0  0
    6.0177   -3.1627   -1.0264 H   0  0  0  0  0  0  0  0  0  0  0  0
    3.6484   -1.1358    2.0127 H   0  0  0  0  0  0  0  0  0  0  0  0
    0.8886   -2.4055   -0.4134 H   0  0  0  0  0  0  0  0  0  0  0  0
    6.0374   -1.9893    1.3379 H   0  0  0  0  0  0  0  0  0  0  0  0
   -0.7675    0.3186    1.3975 H   0  0  0  0  0  0  0  0  0  0  0  0
   -3.2929   -0.4230   -1.9572 H   0  0  0  0  0  0  0  0  0  0  0  0
   -2.6766   -0.6168    2.3369 H   0  0  0  0  0  0  0  0  0  0  0  0
   -5.0610    0.0014    2.7106 H   0  0  0  0  0  0  0  0  0  0  0  0
   -6.9506    1.4009   -2.9535 H   0  0  0  0  0  0  0  0  0  0  0  0
   -5.4332    2.1776   -2.2610 H   0  0  0  0  0  0  0  0  0  0  0  0
   -6.8765    1.8636   -1.1699 H   0  0  0  0  0  0  0  0  0  0  0  0
   -8.7678    0.1984    0.7224 H   0  0  0  0  0  0  0  0  0  0  0  0
   -7.7278   -1.2965    0.9873 H   0  0  0  0  0  0  0  0  0  0  0  0
   -7.7607   -0.4886   -0.6615 H   0  0  0  0  0  0  0  0  0  0  0  0
    1.3836    2.6122   -1.0173 H   0  0  0  0  0  0  0  0  0  0  0  0
    1.5511    0.8011   -1.2036 H   0  0  0  0  0  0  0  0  0  0  0  0
    3.1305    2.3653    2.3690 H   0  0  0  0  0  0  0  0  0  0  0  0
    2.3910    3.6119    1.2507 H   0  0  0  0  0  0  0  0  0  0  0  0
    3.9446    0.9119   -1.4544 H   0  0  0  0  0  0  0  0  0  0  0  0
    3.2141    2.1935   -2.5249 H   0  0  0  0  0  0  0  0  0  0  0  0
    4.7864    3.7458    1.0047 H   0  0  0  0  0  0  0  0  0  0  0  0
    4.9807    1.9379    0.8809 H   0  0  0  0  0  0  0  0  0  0  0  0
    6.0228    3.9829   -1.0305 H   0  0  0  0  0  0  0  0  0  0  0  0
    5.3354    3.3020   -2.5766 H   0  0  0  0  0  0  0  0  0  0  0  0
    6.1537    2.1976   -1.3783 H   0  0  0  0  0  0  0  0  0  0  0  0
  1  4  2  0  0  0  0
  1  5  1  0  0  0  0
  2  1  1  0  0  0  0
  2  3  1  0  0  0  0
  3 30  1  0  0  0  0
  4  6  1  0  0  0  0
  4 31  1  0  0  0  0
  5  7  2  0  0  0  0
  5 32  1  0  0  0  0
  6  3  2  0  0  0  0
  6 33  1  0  0  0  0
  7  8  1  0  0  0  0
  7  9  1  0  0  0  0
  8 10  1  0  0  0  0
  8 34  1  0  0  0  0
  9 11  2  0  0  0  0
  9 12  1  0  0  0  0
 10 13  2  0  0  0  0
 10 14  1  0  0  0  0
 12 24  1  0  0  0  0
 12 25  1  0  0  0  0
 14 15  1  0  0  0  0
 14 16  2  0  0  0  0
 15 17  2  0  0  0  0
 15 35  1  0  0  0  0
 16 36  1  0  0  0  0
 17 19  1  0  0  0  0
 17 20  1  0  0  0  0
 18 16  1  0  0  0  0
 18 37  1  0  0  0  0
 19 21  1  0  0  0  0
 20 22  1  0  0  0  0
 20 18  2  0  0  0  0
 21 38  1  0  0  0  0
 21 39  1  0  0  0  0
 21 40  1  0  0  0  0
 22 23  1  0  0  0  0
 23 41  1  0  0  0  0
 23 42  1  0  0  0  0
 23 43  1  0  0  0  0
 24 26  1  0  0  0  0
 24 44  1  0  0  0  0
 24 45  1  0  0  0  0
 25 46  1  0  0  0  0
 25 47  1  0  0  0  0
 26 28  1  0  0  0  0
 26 48  1  0  0  0  0
 26 49  1  0  0  0  0
 27 25  1  0  0  0  0
 27 50  1  0  0  0  0
 27 51  1  0  0  0  0
 28 27  1  0  0  0  0
 28 29  1  0  0  0  0
 29 52  1  0  0  0  0
 29 53  1  0  0  0  0
 29 54  1  0  0  0  0
M  END
$$$$
55.mol
 OpenBabel03201414153D

 52 54  0  0  0  0  0  0  0  0999 V2000
    3.2087   -1.6323    0.2078 C   0  0  0  0  0  0  0  0  0  0  0  0
    3.9277   -2.6147   -0.9656 S   0  0  0  0  0  0  0  0  0  0  0  0
    5.4601   -2.4390   -0.3376 C   0  0  0  0  0  0  0  0  0  0  0  0
    4.1569   -1.1674    1.1042 C   0  0  0  0  0  0  0  0  0  0  0  0
    1.7904   -1.4252    0.2147 C   0  0  0  0  0  0  0  0  0  0  0  0
    5.4666   -1.6366    0.7832 C   0  0  0  0  0  0  0  0  0  0  0  0
    1.1614   -0.2949    0.6195 C   0  0  0  0  0  0  0  0  0  0  0  0
   -0.2280   -0.1085    0.6590 N   0  0  0  0  0  0  0  0  0  0  0  0
    1.9246    0.9033    1.1538 C   0  0  0  0  0  0  0  0  0  0  0  0
   -1.1774   -0.8699   -0.0106 C   0  0  0  0  0  0  0  0  0  0  0  0
    2.1475    1.0005    2.3774 O   0  0  0  0  0  0  0  0  0  0  0  0
    2.2454    1.9233    0.2754 N   0  0  0  0  0  0  0  0  0  0  0  0
   -0.8677   -1.7837   -0.7975 O   0  0  0  0  0  0  0  0  0  0  0  0
   -2.6035   -0.5062    0.2406 C   0  0  0  0  0  0  0  0  0  0  0  0
   -3.4755   -0.4912   -0.8515 C   0  0  0  0  0  0  0  0  0  0  0  0
   -3.0715   -0.2155    1.5266 C   0  0  0  0  0  0  0  0  0  0  0  0
   -4.8246   -0.1709   -0.6539 C   0  0  0  0  0  0  0  0  0  0  0  0
   -4.4143    0.0888    1.7304 C   0  0  0  0  0  0  0  0  0  0  0  0
   -5.6742   -0.2556   -1.7472 O   0  0  0  0  0  0  0  0  0  0  0  0
   -5.2985    0.1137    0.6420 C   0  0  0  0  0  0  0  0  0  0  0  0
   -6.2063    1.0056   -2.1600 C   0  0  0  0  0  0  0  0  0  0  0  0
   -6.5993    0.5254    0.8828 O   0  0  0  0  0  0  0  0  0  0  0  0
   -7.5851   -0.4796    0.6297 C   0  0  0  0  0  0  0  0  0  0  0  0
    3.0499    3.0415    0.7302 C   0  0  0  0  0  0  0  0  0  0  0  0
    2.1426    1.7845   -1.1606 C   0  0  0  0  0  0  0  0  0  0  0  0
    4.4073    3.1553    0.0352 C   0  0  0  0  0  0  0  0  0  0  0  0
    3.4823    1.8777   -1.8949 C   0  0  0  0  0  0  0  0  0  0  0  0
    4.2555    3.1077   -1.4702 C   0  0  0  0  0  0  0  0  0  0  0  0
    6.3351   -2.9155   -0.7769 H   0  0  0  0  0  0  0  0  0  0  0  0
    3.9398   -0.5324    1.9692 H   0  0  0  0  0  0  0  0  0  0  0  0
    1.1915   -2.2821   -0.1561 H   0  0  0  0  0  0  0  0  0  0  0  0
    6.3504   -1.3826    1.3718 H   0  0  0  0  0  0  0  0  0  0  0  0
   -0.5515    0.6118    1.2672 H   0  0  0  0  0  0  0  0  0  0  0  0
   -3.1127   -0.7464   -1.8601 H   0  0  0  0  0  0  0  0  0  0  0  0
   -2.3924   -0.2483    2.3929 H   0  0  0  0  0  0  0  0  0  0  0  0
   -4.7946    0.3157    2.7375 H   0  0  0  0  0  0  0  0  0  0  0  0
   -6.8754    0.7397   -3.0159 H   0  0  0  0  0  0  0  0  0  0  0  0
   -5.3828    1.6808   -2.4947 H   0  0  0  0  0  0  0  0  0  0  0  0
   -6.7848    1.4742   -1.3267 H   0  0  0  0  0  0  0  0  0  0  0  0
   -8.5498    0.0405    0.8531 H   0  0  0  0  0  0  0  0  0  0  0  0
   -7.4332   -1.3474    1.3153 H   0  0  0  0  0  0  0  0  0  0  0  0
   -7.5418   -0.8087   -0.4370 H   0  0  0  0  0  0  0  0  0  0  0  0
    3.2079    2.9607    1.8432 H   0  0  0  0  0  0  0  0  0  0  0  0
    2.4579    3.9799    0.5243 H   0  0  0  0  0  0  0  0  0  0  0  0
    1.4756    2.6196   -1.5259 H   0  0  0  0  0  0  0  0  0  0  0  0
    1.6516    0.8061   -1.4238 H   0  0  0  0  0  0  0  0  0  0  0  0
    5.0790    2.3244    0.3741 H   0  0  0  0  0  0  0  0  0  0  0  0
    4.8792    4.1231    0.3442 H   0  0  0  0  0  0  0  0  0  0  0  0
    3.2755    1.9135   -2.9954 H   0  0  0  0  0  0  0  0  0  0  0  0
    4.0921    0.9594   -1.6915 H   0  0  0  0  0  0  0  0  0  0  0  0
    3.7183    4.0279   -1.8217 H   0  0  0  0  0  0  0  0  0  0  0  0
    5.2670    3.1035   -1.9530 H   0  0  0  0  0  0  0  0  0  0  0  0
  1  4  2  0  0  0  0
  1  5  1  0  0  0  0
  2  1  1  0  0  0  0
  2  3  1  0  0  0  0
  3 29  1  0  0  0  0
  4  6  1  0  0  0  0
  4 30  1  0  0  0  0
  5  7  2  0  0  0  0
  5 31  1  0  0  0  0
  6  3  2  0  0  0  0
  6 32  1  0  0  0  0
  7  8  1  0  0  0  0
  7  9  1  0  0  0  0
  8 10  1  0  0  0  0
  8 33  1  0  0  0  0
  9 11  2  0  0  0  0
  9 12  1  0  0  0  0
 10 13  2  0  0  0  0
 10 14  1  0  0  0  0
 12 24  1  0  0  0  0
 12 25  1  0  0  0  0
 14 15  1  0  0  0  0
 14 16  2  0  0  0  0
 15 17  2  0  0  0  0
 15 34  1  0  0  0  0
 16 35  1  0  0  0  0
 17 19  1  0  0  0  0
 17 20  1  0  0  0  0
 18 16  1  0  0  0  0
 18 36  1  0  0  0  0
 19 21  1  0  0  0  0
 20 22  1  0  0  0  0
 20 18  2  0  0  0  0
 21 37  1  0  0  0  0
 21 38  1  0  0  0  0
 21 39  1  0  0  0  0
 22 23  1  0  0  0  0
 23 40  1  0  0  0  0
 23 41  1  0  0  0  0
 23 42  1  0  0  0  0
 24 26  1  0  0  0  0
 24 43  1  0  0  0  0
 24 44  1  0  0  0  0
 25 45  1  0  0  0  0
 25 46  1  0  0  0  0
 26 28  1  0  0  0  0
 26 47  1  0  0  0  0
 26 48  1  0  0  0  0
 27 25  1  0  0  0  0
 27 49  1  0  0  0  0
 27 50  1  0  0  0  0
 28 27  1  0  0  0  0
 28 51  1  0  0  0  0
 28 52  1  0  0  0  0
M  END
$$$$
56.mol
 OpenBabel03201414153D

 58 60  0  0  0  0  0  0  0  0999 V2000
    5.6389    1.5555    0.0677 C   0  0  0  0  0  0  0  0  0  0  0  0
    7.3373    1.6006    0.1383 Cl  0  0  0  0  0  0  0  0  0  0  0  0
    4.9852    1.8940   -1.1220 C   0  0  0  0  0  0  0  0  0  0  0  0
    4.9061    1.1842    1.1984 C   0  0  0  0  0  0  0  0  0  0  0  0
    3.5953    1.8576   -1.1759 C   0  0  0  0  0  0  0  0  0  0  0  0
    3.5149    1.1447    1.1353 C   0  0  0  0  0  0  0  0  0  0  0  0
    2.8459    1.4748   -0.0515 C   0  0  0  0  0  0  0  0  0  0  0  0
    1.3947    1.4909   -0.1365 C   0  0  0  0  0  0  0  0  0  0  0  0
    0.5765    0.5313    0.3538 C   0  0  0  0  0  0  0  0  0  0  0  0
   -0.8248    0.5491    0.3081 N   0  0  0  0  0  0  0  0  0  0  0  0
    1.1171   -0.6805    1.0936 C   0  0  0  0  0  0  0  0  0  0  0  0
   -1.6055    1.3472   -0.5186 C   0  0  0  0  0  0  0  0  0  0  0  0
    1.0106   -0.7424    2.3362 O   0  0  0  0  0  0  0  0  0  0  0  0
    1.6909   -1.6948    0.3531 N   0  0  0  0  0  0  0  0  0  0  0  0
   -1.1127    2.1151   -1.3661 O   0  0  0  0  0  0  0  0  0  0  0  0
   -3.0830    1.2374   -0.3365 C   0  0  0  0  0  0  0  0  0  0  0  0
   -3.7069    0.0086   -0.1141 C   0  0  0  0  0  0  0  0  0  0  0  0
   -3.8418    2.4113   -0.4313 C   0  0  0  0  0  0  0  0  0  0  0  0
   -5.0992   -0.0408    0.0370 C   0  0  0  0  0  0  0  0  0  0  0  0
   -5.2226    2.3696   -0.2685 C   0  0  0  0  0  0  0  0  0  0  0  0
   -5.6665   -1.2674    0.3503 O   0  0  0  0  0  0  0  0  0  0  0  0
   -5.8593    1.1436   -0.0255 C   0  0  0  0  0  0  0  0  0  0  0  0
   -6.5121   -1.7891   -0.6782 C   0  0  0  0  0  0  0  0  0  0  0  0
   -7.2435    1.1406    0.0312 O   0  0  0  0  0  0  0  0  0  0  0  0
   -7.7747    0.7373    1.2963 C   0  0  0  0  0  0  0  0  0  0  0  0
    2.2636   -2.8379    1.0271 C   0  0  0  0  0  0  0  0  0  0  0  0
    1.7412   -1.5985   -1.0885 C   0  0  0  0  0  0  0  0  0  0  0  0
    1.4352   -4.1208    0.9495 C   0  0  0  0  0  0  0  0  0  0  0  0
    2.1114   -2.8720   -1.8403 C   0  0  0  0  0  0  0  0  0  0  0  0
    1.6010   -4.8517   -0.3625 C   0  0  0  0  0  0  0  0  0  0  0  0
    1.1813   -4.0331   -1.5640 C   0  0  0  0  0  0  0  0  0  0  0  0
    5.5642    2.1910   -2.0094 H   0  0  0  0  0  0  0  0  0  0  0  0
    5.4208    0.9263    2.1363 H   0  0  0  0  0  0  0  0  0  0  0  0
    3.0764    2.1322   -2.1072 H   0  0  0  0  0  0  0  0  0  0  0  0
    2.9355    0.8563    2.0286 H   0  0  0  0  0  0  0  0  0  0  0  0
    0.9748    2.3697   -0.6639 H   0  0  0  0  0  0  0  0  0  0  0  0
   -1.2854    0.0014    1.0034 H   0  0  0  0  0  0  0  0  0  0  0  0
   -3.1373   -0.9318   -0.0642 H   0  0  0  0  0  0  0  0  0  0  0  0
   -3.3341    3.3670   -0.6409 H   0  0  0  0  0  0  0  0  0  0  0  0
   -5.8271    3.2862   -0.3376 H   0  0  0  0  0  0  0  0  0  0  0  0
   -6.8938   -2.7460   -0.2428 H   0  0  0  0  0  0  0  0  0  0  0  0
   -5.9186   -1.9821   -1.6037 H   0  0  0  0  0  0  0  0  0  0  0  0
   -7.3493   -1.0799   -0.8890 H   0  0  0  0  0  0  0  0  0  0  0  0
   -8.8813    0.7765    1.1381 H   0  0  0  0  0  0  0  0  0  0  0  0
   -7.4613    1.4557    2.0912 H   0  0  0  0  0  0  0  0  0  0  0  0
   -7.4400   -0.2985    1.5480 H   0  0  0  0  0  0  0  0  0  0  0  0
    2.3968   -2.5721    2.1171 H   0  0  0  0  0  0  0  0  0  0  0  0
    3.2849   -3.0321    0.5900 H   0  0  0  0  0  0  0  0  0  0  0  0
    2.4912   -0.7961   -1.3627 H   0  0  0  0  0  0  0  0  0  0  0  0
    0.7294   -1.2560   -1.4575 H   0  0  0  0  0  0  0  0  0  0  0  0
    0.3513   -3.8967    1.1276 H   0  0  0  0  0  0  0  0  0  0  0  0
    1.7777   -4.7910    1.7828 H   0  0  0  0  0  0  0  0  0  0  0  0
    3.1703   -3.1637   -1.6145 H   0  0  0  0  0  0  0  0  0  0  0  0
    2.0658   -2.6153   -2.9334 H   0  0  0  0  0  0  0  0  0  0  0  0
    0.9831   -5.7891   -0.3312 H   0  0  0  0  0  0  0  0  0  0  0  0
    2.6722   -5.1662   -0.4824 H   0  0  0  0  0  0  0  0  0  0  0  0
    1.1698   -4.7059   -2.4636 H   0  0  0  0  0  0  0  0  0  0  0  0
    0.1348   -3.6568   -1.4183 H   0  0  0  0  0  0  0  0  0  0  0  0
  1  3  1  0  0  0  0
  1  4  2  0  0  0  0
  2  1  1  0  0  0  0
  3  5  2  0  0  0  0
  3 32  1  0  0  0  0
  4 33  1  0  0  0  0
  5  7  1  0  0  0  0
  5 34  1  0  0  0  0
  6  4  1  0  0  0  0
  6 35  1  0  0  0  0
  7  6  2  0  0  0  0
  7  8  1  0  0  0  0
  8  9  2  0  0  0  0
  8 36  1  0  0  0  0
  9 10  1  0  0  0  0
  9 11  1  0  0  0  0
 10 12  1  0  0  0  0
 10 37  1  0  0  0  0
 11 13  2  0  0  0  0
 11 14  1  0  0  0  0
 12 15  2  0  0  0  0
 12 16  1  0  0  0  0
 14 26  1  0  0  0  0
 14 27  1  0  0  0  0
 16 17  1  0  0  0  0
 16 18  2  0  0  0  0
 17 19  2  0  0  0  0
 17 38  1  0  0  0  0
 18 39  1  0  0  0  0
 19 21  1  0  0  0  0
 19 22  1  0  0  0  0
 20 18  1  0  0  0  0
 20 40  1  0  0  0  0
 21 23  1  0  0  0  0
 22 24  1  0  0  0  0
 22 20  2  0  0  0  0
 23 41  1  0  0  0  0
 23 42  1  0  0  0  0
 23 43  1  0  0  0  0
 24 25  1  0  0  0  0
 25 44  1  0  0  0  0
 25 45  1  0  0  0  0
 25 46  1  0  0  0  0
 26 28  1  0  0  0  0
 26 47  1  0  0  0  0
 26 48  1  0  0  0  0
 27 49  1  0  0  0  0
 27 50  1  0  0  0  0
 28 30  1  0  0  0  0
 28 51  1  0  0  0  0
 28 52  1  0  0  0  0
 29 27  1  0  0  0  0
 29 53  1  0  0  0  0
 29 54  1  0  0  0  0
 30 31  1  0  0  0  0
 30 55  1  0  0  0  0
 30 56  1  0  0  0  0
 31 29  1  0  0  0  0
 31 57  1  0  0  0  0
 31 58  1  0  0  0  0
M  END
$$$$
57.mol
 OpenBabel03201414153D

 62 64  0  0  0  0  0  0  0  0999 V2000
    5.0301   -0.0768   -0.1040 C   0  0  0  0  0  0  0  0  0  0  0  0
    5.5811   -1.2929   -0.4814 O   0  0  0  0  0  0  0  0  0  0  0  0
    6.4325   -1.8706    0.5117 C   0  0  0  0  0  0  0  0  0  0  0  0
    5.8033    1.0958    0.0033 C   0  0  0  0  0  0  0  0  0  0  0  0
    3.6405   -0.0208    0.0676 C   0  0  0  0  0  0  0  0  0  0  0  0
    7.1867    1.0815   -0.0715 O   0  0  0  0  0  0  0  0  0  0  0  0
    5.1826    2.3154    0.3110 C   0  0  0  0  0  0  0  0  0  0  0  0
    3.0323    1.2023    0.3549 C   0  0  0  0  0  0  0  0  0  0  0  0
    7.6971    0.7335   -1.3613 C   0  0  0  0  0  0  0  0  0  0  0  0
    3.8045    2.3629    0.4937 C   0  0  0  0  0  0  0  0  0  0  0  0
    1.5580    1.3181    0.5619 C   0  0  0  0  0  0  0  0  0  0  0  0
    1.0859    2.0531    1.4499 O   0  0  0  0  0  0  0  0  0  0  0  0
    0.7584    0.5664   -0.2875 N   0  0  0  0  0  0  0  0  0  0  0  0
   -0.6450    0.5643   -0.3097 C   0  0  0  0  0  0  0  0  0  0  0  0
   -1.2097   -0.6334   -1.0522 C   0  0  0  0  0  0  0  0  0  0  0  0
   -1.4424    1.5298    0.2023 C   0  0  0  0  0  0  0  0  0  0  0  0
   -1.1175   -0.6904   -2.2965 O   0  0  0  0  0  0  0  0  0  0  0  0
   -1.7879   -1.6466   -0.3128 N   0  0  0  0  0  0  0  0  0  0  0  0
   -2.8940    1.5373    0.1381 C   0  0  0  0  0  0  0  0  0  0  0  0
   -2.3822   -2.7774   -0.9879 C   0  0  0  0  0  0  0  0  0  0  0  0
   -1.8287   -1.5560    1.1295 C   0  0  0  0  0  0  0  0  0  0  0  0
   -1.5719   -4.0726   -0.9231 C   0  0  0  0  0  0  0  0  0  0  0  0
   -2.2099   -2.8283    1.8779 C   0  0  0  0  0  0  0  0  0  0  0  0
   -1.7380   -4.8075    0.3867 C   0  0  0  0  0  0  0  0  0  0  0  0
   -1.2978   -4.0003    1.5888 C   0  0  0  0  0  0  0  0  0  0  0  0
   -3.6215    1.9299    1.2762 C   0  0  0  0  0  0  0  0  0  0  0  0
   -3.5855    1.2235   -1.0379 C   0  0  0  0  0  0  0  0  0  0  0  0
   -5.0068    1.9916    1.2481 C   0  0  0  0  0  0  0  0  0  0  0  0
   -4.9771    1.2863   -1.0864 C   0  0  0  0  0  0  0  0  0  0  0  0
   -5.6866    1.6670    0.0578 C   0  0  0  0  0  0  0  0  0  0  0  0
   -7.0627    1.7582    0.1330 O   0  0  0  0  0  0  0  0  0  0  0  0
   -7.7765    1.4777   -1.0655 C   0  0  0  0  0  0  0  0  0  0  0  0
    6.7989   -2.8101    0.0280 H   0  0  0  0  0  0  0  0  0  0  0  0
    5.8475   -2.1003    1.4343 H   0  0  0  0  0  0  0  0  0  0  0  0
    7.2797   -1.1806    0.7452 H   0  0  0  0  0  0  0  0  0  0  0  0
    3.0604   -0.9522   -0.0184 H   0  0  0  0  0  0  0  0  0  0  0  0
    5.7975    3.2218    0.4144 H   0  0  0  0  0  0  0  0  0  0  0  0
    8.8060    0.7539   -1.2165 H   0  0  0  0  0  0  0  0  0  0  0  0
    7.3812    1.4921   -2.1170 H   0  0  0  0  0  0  0  0  0  0  0  0
    7.3479   -0.2856   -1.6573 H   0  0  0  0  0  0  0  0  0  0  0  0
    3.3093    3.3127    0.7542 H   0  0  0  0  0  0  0  0  0  0  0  0
    1.2010    0.0444   -1.0132 H   0  0  0  0  0  0  0  0  0  0  0  0
   -1.0000    2.3946    0.7346 H   0  0  0  0  0  0  0  0  0  0  0  0
   -2.5195   -2.5045   -2.0756 H   0  0  0  0  0  0  0  0  0  0  0  0
   -3.4030   -2.9597   -0.5444 H   0  0  0  0  0  0  0  0  0  0  0  0
   -2.5668   -0.7454    1.4119 H   0  0  0  0  0  0  0  0  0  0  0  0
   -0.8103   -1.2277    1.4934 H   0  0  0  0  0  0  0  0  0  0  0  0
   -0.4863   -3.8630   -1.1083 H   0  0  0  0  0  0  0  0  0  0  0  0
   -1.9303   -4.7338   -1.7568 H   0  0  0  0  0  0  0  0  0  0  0  0
   -3.2744   -3.1047    1.6591 H   0  0  0  0  0  0  0  0  0  0  0  0
   -2.1524   -2.5777    2.9719 H   0  0  0  0  0  0  0  0  0  0  0  0
   -1.1335   -5.7533    0.3464 H   0  0  0  0  0  0  0  0  0  0  0  0
   -2.8126   -5.1075    0.5134 H   0  0  0  0  0  0  0  0  0  0  0  0
   -1.2879   -4.6777    2.4850 H   0  0  0  0  0  0  0  0  0  0  0  0
   -0.2475   -3.6372    1.4362 H   0  0  0  0  0  0  0  0  0  0  0  0
   -3.0817    2.1916    2.1996 H   0  0  0  0  0  0  0  0  0  0  0  0
   -3.0238    0.9278   -1.9402 H   0  0  0  0  0  0  0  0  0  0  0  0
   -5.5828    2.2925    2.1344 H   0  0  0  0  0  0  0  0  0  0  0  0
   -5.4978    1.0392   -2.0217 H   0  0  0  0  0  0  0  0  0  0  0  0
   -8.8462    1.6311   -0.7731 H   0  0  0  0  0  0  0  0  0  0  0  0
   -7.6038    0.4225   -1.3888 H   0  0  0  0  0  0  0  0  0  0  0  0
   -7.4833    2.1883   -1.8759 H   0  0  0  0  0  0  0  0  0  0  0  0
  1  4  1  0  0  0  0
  1  5  2  0  0  0  0
  2  1  1  0  0  0  0
  2  3  1  0  0  0  0
  3 33  1  0  0  0  0
  3 34  1  0  0  0  0
  3 35  1  0  0  0  0
  4  6  1  0  0  0  0
  4  7  2  0  0  0  0
  5 36  1  0  0  0  0
  6  9  1  0  0  0  0
  7 10  1  0  0  0  0
  7 37  1  0  0  0  0
  8  5  1  0  0  0  0
  8 11  1  0  0  0  0
  9 38  1  0  0  0  0
  9 39  1  0  0  0  0
  9 40  1  0  0  0  0
 10  8  2  0  0  0  0
 10 41  1  0  0  0  0
 11 12  2  0  0  0  0
 11 13  1  0  0  0  0
 13 14  1  0  0  0  0
 13 42  1  0  0  0  0
 14 15  1  0  0  0  0
 14 16  2  0  0  0  0
 15 17  2  0  0  0  0
 15 18  1  0  0  0  0
 16 19  1  0  0  0  0
 16 43  1  0  0  0  0
 18 20  1  0  0  0  0
 18 21  1  0  0  0  0
 19 26  2  0  0  0  0
 19 27  1  0  0  0  0
 20 22  1  0  0  0  0
 20 44  1  0  0  0  0
 20 45  1  0  0  0  0
 21 46  1  0  0  0  0
 21 47  1  0  0  0  0
 22 24  1  0  0  0  0
 22 48  1  0  0  0  0
 22 49  1  0  0  0  0
 23 21  1  0  0  0  0
 23 50  1  0  0  0  0
 23 51  1  0  0  0  0
 24 25  1  0  0  0  0
 24 52  1  0  0  0  0
 24 53  1  0  0  0  0
 25 23  1  0  0  0  0
 25 54  1  0  0  0  0
 25 55  1  0  0  0  0
 26 28  1  0  0  0  0
 26 56  1  0  0  0  0
 27 57  1  0  0  0  0
 28 30  2  0  0  0  0
 28 58  1  0  0  0  0
 29 27  2  0  0  0  0
 29 59  1  0  0  0  0
 30 31  1  0  0  0  0
 30 29  1  0  0  0  0
 31 32  1  0  0  0  0
 32 60  1  0  0  0  0
 32 61  1  0  0  0  0
 32 62  1  0  0  0  0
M  END
$$$$
58.mol
 OpenBabel03201414153D

 32 33  0  0  0  0  0  0  0  0999 V2000
   -5.8007   -0.4981   -0.1938 C   0  0  0  0  0  0  0  0  0  0  0  0
   -7.0897   -0.9084   -0.1934 F   0  0  0  0  0  0  0  0  0  0  0  0
   -5.4943    0.8524    0.0614 C   0  0  0  0  0  0  0  0  0  0  0  0
   -4.7716   -1.4231   -0.4535 C   0  0  0  0  0  0  0  0  0  0  0  0
   -4.1664    1.2628    0.0590 C   0  0  0  0  0  0  0  0  0  0  0  0
   -3.4473   -0.9965   -0.4470 C   0  0  0  0  0  0  0  0  0  0  0  0
   -3.1379    0.3421   -0.1847 C   0  0  0  0  0  0  0  0  0  0  0  0
   -1.7406    0.8506   -0.1777 C   0  0  0  0  0  0  0  0  0  0  0  0
   -1.4649    2.0298   -0.4921 O   0  0  0  0  0  0  0  0  0  0  0  0
   -0.7241   -0.0189    0.1731 N   0  0  0  0  0  0  0  0  0  0  0  0
    0.6457    0.4508    0.2332 C   0  0  1  0  0  0  0  0  0  0  0  0
    0.8350    1.4629    1.2183 O   0  0  0  0  0  0  0  0  0  0  0  0
    1.6420   -0.6760    0.5873 C   0  0  0  0  0  0  0  0  0  0  0  0
    1.2547   -1.7360    1.0873 O   0  0  0  0  0  0  0  0  0  0  0  0
    3.0492   -0.4263    0.2352 C   0  0  0  0  0  0  0  0  0  0  0  0
    3.5616    0.8715    0.1162 C   0  0  0  0  0  0  0  0  0  0  0  0
    3.8962   -1.5270    0.0328 C   0  0  0  0  0  0  0  0  0  0  0  0
    4.8968    1.0763   -0.2132 C   0  0  0  0  0  0  0  0  0  0  0  0
    5.2310   -1.3417   -0.3047 C   0  0  0  0  0  0  0  0  0  0  0  0
    5.7363   -0.0331   -0.4305 C   0  0  0  0  0  0  0  0  0  0  0  0
    7.0342    0.1587   -0.7583 F   0  0  0  0  0  0  0  0  0  0  0  0
   -6.3054    1.5690    0.2557 H   0  0  0  0  0  0  0  0  0  0  0  0
   -5.0229   -2.4734   -0.6608 H   0  0  0  0  0  0  0  0  0  0  0  0
   -3.9108    2.3205    0.2402 H   0  0  0  0  0  0  0  0  0  0  0  0
   -2.6540   -1.7284   -0.6670 H   0  0  0  0  0  0  0  0  0  0  0  0
   -0.9347   -0.8887    0.6056 H   0  0  0  0  0  0  0  0  0  0  0  0
    0.9100    0.8699   -0.7873 H   0  0  0  0  0  0  0  0  0  0  0  0
    0.3175    2.2356    0.9438 H   0  0  0  0  0  0  0  0  0  0  0  0
    2.9086    1.7412    0.3051 H   0  0  0  0  0  0  0  0  0  0  0  0
    3.4915   -2.5464    0.1499 H   0  0  0  0  0  0  0  0  0  0  0  0
    5.3041    2.0938   -0.3030 H   0  0  0  0  0  0  0  0  0  0  0  0
    5.8964   -2.2017   -0.4690 H   0  0  0  0  0  0  0  0  0  0  0  0
  1  3  2  0  0  0  0
  1  4  1  0  0  0  0
  2  1  1  0  0  0  0
  3  5  1  0  0  0  0
  3 22  1  0  0  0  0
  4 23  1  0  0  0  0
  5  7  2  0  0  0  0
  5 24  1  0  0  0  0
  6  4  2  0  0  0  0
  6 25  1  0  0  0  0
  7  6  1  0  0  0  0
  7  8  1  0  0  0  0
  8  9  2  0  0  0  0
  8 10  1  0  0  0  0
 10 11  1  0  0  0  0
 10 26  1  0  0  0  0
 11 12  1  0  0  0  0
 11 13  1  0  0  0  0
 11 27  1  6  0  0  0
 12 28  1  0  0  0  0
 13 14  2  0  0  0  0
 13 15  1  0  0  0  0
 15 16  1  0  0  0  0
 15 17  2  0  0  0  0
 16 18  2  0  0  0  0
 16 29  1  0  0  0  0
 17 30  1  0  0  0  0
 18 20  1  0  0  0  0
 18 31  1  0  0  0  0
 19 17  1  0  0  0  0
 19 32  1  0  0  0  0
 20 21  1  0  0  0  0
 20 19  2  0  0  0  0
M  END
$$$$
59.mol
 OpenBabel03201414153D

 35 36  0  0  0  0  0  0  0  0999 V2000
    5.6483    0.0240    0.4315 C   0  0  0  0  0  0  0  0  0  0  0  0
    6.9454   -0.1719    0.7605 F   0  0  0  0  0  0  0  0  0  0  0  0
    4.8063   -1.0826    0.2100 C   0  0  0  0  0  0  0  0  0  0  0  0
    5.1465    1.3343    0.3088 C   0  0  0  0  0  0  0  0  0  0  0  0
    3.4721   -0.8735   -0.1206 C   0  0  0  0  0  0  0  0  0  0  0  0
    3.8126    1.5238   -0.0301 C   0  0  0  0  0  0  0  0  0  0  0  0
    2.9632    0.4258   -0.2368 C   0  0  0  0  0  0  0  0  0  0  0  0
    1.5566    0.6796   -0.5903 C   0  0  0  0  0  0  0  0  0  0  0  0
    1.1742    1.7405   -1.0920 O   0  0  0  0  0  0  0  0  0  0  0  0
    0.5572   -0.4439   -0.2360 C   0  0  2  0  0  0  0  0  0  0  0  0
    0.7439   -1.4564   -1.2220 O   0  0  0  0  0  0  0  0  0  0  0  0
   -0.8106    0.0288   -0.1733 N   0  0  0  0  0  0  0  0  0  0  0  0
   -1.8291   -0.8380    0.1821 C   0  0  0  0  0  0  0  0  0  0  0  0
   -1.5521   -2.0170    0.4967 O   0  0  0  0  0  0  0  0  0  0  0  0
   -3.2241   -0.3251    0.1910 C   0  0  0  0  0  0  0  0  0  0  0  0
   -4.2580   -1.2377   -0.0569 C   0  0  0  0  0  0  0  0  0  0  0  0
   -3.5297    1.0138    0.4559 C   0  0  0  0  0  0  0  0  0  0  0  0
   -5.5824   -0.8093   -0.0566 C   0  0  0  0  0  0  0  0  0  0  0  0
   -4.8570    1.4363    0.4601 C   0  0  0  0  0  0  0  0  0  0  0  0
   -5.8938    0.5315    0.2007 C   0  0  0  0  0  0  0  0  0  0  0  0
   -7.3034    0.9843    0.2166 C   0  0  0  0  0  0  0  0  0  0  0  0
    5.2109   -2.1013    0.2977 H   0  0  0  0  0  0  0  0  0  0  0  0
    5.8137    2.1920    0.4765 H   0  0  0  0  0  0  0  0  0  0  0  0
    2.8168   -1.7409   -0.3126 H   0  0  0  0  0  0  0  0  0  0  0  0
    3.4105    2.5445   -0.1448 H   0  0  0  0  0  0  0  0  0  0  0  0
    0.8224   -0.8654    0.7835 H   0  0  0  0  0  0  0  0  0  0  0  0
    0.2168   -2.2243   -0.9524 H   0  0  0  0  0  0  0  0  0  0  0  0
   -1.0209    0.8994   -0.6039 H   0  0  0  0  0  0  0  0  0  0  0  0
   -4.0104   -2.2956   -0.2427 H   0  0  0  0  0  0  0  0  0  0  0  0
   -2.7349    1.7424    0.6778 H   0  0  0  0  0  0  0  0  0  0  0  0
   -6.3898   -1.5295   -0.2571 H   0  0  0  0  0  0  0  0  0  0  0  0
   -5.0933    2.4905    0.6697 H   0  0  0  0  0  0  0  0  0  0  0  0
   -7.7162    0.9020    1.2542 H   0  0  0  0  0  0  0  0  0  0  0  0
   -7.3852    2.0508   -0.1085 H   0  0  0  0  0  0  0  0  0  0  0  0
   -7.9338    0.3576   -0.4612 H   0  0  0  0  0  0  0  0  0  0  0  0
  1  3  1  0  0  0  0
  1  4  2  0  0  0  0
  2  1  1  0  0  0  0
  3  5  2  0  0  0  0
  3 22  1  0  0  0  0
  4 23  1  0  0  0  0
  5  7  1  0  0  0  0
  5 24  1  0  0  0  0
  6  4  1  0  0  0  0
  6 25  1  0  0  0  0
  7  6  2  0  0  0  0
  7  8  1  0  0  0  0
  8  9  2  0  0  0  0
  8 10  1  0  0  0  0
 10 11  1  0  0  0  0
 10 12  1  0  0  0  0
 10 26  1  1  0  0  0
 11 27  1  0  0  0  0
 12 13  1  0  0  0  0
 12 28  1  0  0  0  0
 13 14  2  0  0  0  0
 13 15  1  0  0  0  0
 15 16  2  0  0  0  0
 15 17  1  0  0  0  0
 16 18  1  0  0  0  0
 16 29  1  0  0  0  0
 17 30  1  0  0  0  0
 18 20  2  0  0  0  0
 18 31  1  0  0  0  0
 19 17  2  0  0  0  0
 19 32  1  0  0  0  0
 20 19  1  0  0  0  0
 20 21  1  0  0  0  0
 21 33  1  0  0  0  0
 21 34  1  0  0  0  0
 21 35  1  0  0  0  0
M  END
$$$$
60.mol
 OpenBabel03201414153D

 32 33  0  0  0  0  0  0  0  0999 V2000
   -5.3878   -0.3126   -0.1580 C   0  0  0  0  0  0  0  0  0  0  0  0
   -7.0165   -0.7922   -0.1434 Cl  0  0  0  0  0  0  0  0  0  0  0  0
   -5.0549    1.0223    0.0960 C   0  0  0  0  0  0  0  0  0  0  0  0
   -4.3902   -1.2553   -0.4281 C   0  0  0  0  0  0  0  0  0  0  0  0
   -3.7175    1.4099    0.0836 C   0  0  0  0  0  0  0  0  0  0  0  0
   -3.0530   -0.8624   -0.4341 C   0  0  0  0  0  0  0  0  0  0  0  0
   -2.7120    0.4683   -0.1721 C   0  0  0  0  0  0  0  0  0  0  0  0
   -1.3024    0.9444   -0.1772 C   0  0  0  0  0  0  0  0  0  0  0  0
   -1.0000    2.1120   -0.5092 O   0  0  0  0  0  0  0  0  0  0  0  0
   -0.3065    0.0552    0.1827 N   0  0  0  0  0  0  0  0  0  0  0  0
    1.0747    0.4915    0.2323 C   0  0  1  0  0  0  0  0  0  0  0  0
    1.2923    1.5115    1.2032 O   0  0  0  0  0  0  0  0  0  0  0  0
    2.0440   -0.6549    0.5981 C   0  0  0  0  0  0  0  0  0  0  0  0
    1.6324   -1.6984    1.1132 O   0  0  0  0  0  0  0  0  0  0  0  0
    3.4558   -0.4447    0.2384 C   0  0  0  0  0  0  0  0  0  0  0  0
    3.9997    0.8384    0.1011 C   0  0  0  0  0  0  0  0  0  0  0  0
    4.2745   -1.5686    0.0475 C   0  0  0  0  0  0  0  0  0  0  0  0
    5.3384    1.0057   -0.2351 C   0  0  0  0  0  0  0  0  0  0  0  0
    5.6123   -1.4209   -0.2966 C   0  0  0  0  0  0  0  0  0  0  0  0
    6.1495   -0.1268   -0.4407 C   0  0  0  0  0  0  0  0  0  0  0  0
    7.4505    0.0285   -0.7751 F   0  0  0  0  0  0  0  0  0  0  0  0
   -5.8419    1.7642    0.3008 H   0  0  0  0  0  0  0  0  0  0  0  0
   -4.6564   -2.3029   -0.6364 H   0  0  0  0  0  0  0  0  0  0  0  0
   -3.4397    2.4615    0.2650 H   0  0  0  0  0  0  0  0  0  0  0  0
   -2.2790   -1.6115   -0.6628 H   0  0  0  0  0  0  0  0  0  0  0  0
   -0.5373   -0.8043    0.6255 H   0  0  0  0  0  0  0  0  0  0  0  0
    1.3458    0.8904   -0.7946 H   0  0  0  0  0  0  0  0  0  0  0  0
    0.7929    2.2930    0.9202 H   0  0  0  0  0  0  0  0  0  0  0  0
    3.3692    1.7263    0.2808 H   0  0  0  0  0  0  0  0  0  0  0  0
    3.8451   -2.5761    0.1789 H   0  0  0  0  0  0  0  0  0  0  0  0
    5.7706    2.0116   -0.3392 H   0  0  0  0  0  0  0  0  0  0  0  0
    6.2555   -2.2991   -0.4519 H   0  0  0  0  0  0  0  0  0  0  0  0
  1  3  2  0  0  0  0
  1  4  1  0  0  0  0
  2  1  1  0  0  0  0
  3  5  1  0  0  0  0
  3 22  1  0  0  0  0
  4 23  1  0  0  0  0
  5  7  2  0  0  0  0
  5 24  1  0  0  0  0
  6  4  2  0  0  0  0
  6 25  1  0  0  0  0
  7  6  1  0  0  0  0
  7  8  1  0  0  0  0
  8  9  2  0  0  0  0
  8 10  1  0  0  0  0
 10 11  1  0  0  0  0
 10 26  1  0  0  0  0
 11 12  1  0  0  0  0
 11 13  1  0  0  0  0
 11 27  1  6  0  0  0
 12 28  1  0  0  0  0
 13 14  2  0  0  0  0
 13 15  1  0  0  0  0
 15 16  2  0  0  0  0
 15 17  1  0  0  0  0
 16 18  1  0  0  0  0
 16 29  1  0  0  0  0
 17 30  1  0  0  0  0
 18 20  2  0  0  0  0
 18 31  1  0  0  0  0
 19 17  2  0  0  0  0
 19 32  1  0  0  0  0
 20 21  1  0  0  0  0
 20 19  1  0  0  0  0
M  END
$$$$
61.mol
 OpenBabel03201414153D

 58 60  0  0  0  0  0  0  0  0999 V2000
   -3.1758   -3.4993    0.6632 N   0  3  0  0  0  0  0  0  0  0  0  0
   -4.0658   -4.2729    0.8978 O   0  0  0  0  0  0  0  0  0  0  0  0
   -2.0312   -3.8538    0.5705 O   0  5  0  0  0  0  0  0  0  0  0  0
   -3.5018   -2.0583    0.4950 C   0  0  0  0  0  0  0  0  0  0  0  0
   -2.4982   -1.1686    0.0779 C   0  0  0  0  0  0  0  0  0  0  0  0
   -4.8053   -1.6109    0.7603 C   0  0  0  0  0  0  0  0  0  0  0  0
   -2.7995    0.1883   -0.0597 C   0  0  0  0  0  0  0  0  0  0  0  0
   -5.0911   -0.2551    0.6136 C   0  0  0  0  0  0  0  0  0  0  0  0
   -4.1007    0.6379    0.2113 C   0  0  0  0  0  0  0  0  0  0  0  0
   -1.7677    1.1960   -0.4990 C   0  0  1  0  0  0  0  0  0  0  0  0
   -1.4201    2.1205    0.6772 C   0  0  1  0  0  0  0  0  0  0  0  0
   -0.6117    0.5539   -1.1888 C   0  0  0  0  0  0  0  0  0  0  0  0
   -0.1710    1.6933    1.4535 C   0  0  2  0  0  0  0  0  0  0  0  0
   -1.4085    3.5607    0.1856 C   0  0  0  0  0  0  0  0  0  0  0  0
    0.6699    0.5712   -0.6909 C   0  0  0  0  0  0  0  0  0  0  0  0
   -0.9467   -0.1144   -2.4622 C   0  0  0  0  0  0  0  0  0  0  0  0
    0.2063    2.8340    2.2352 O   0  0  0  0  0  0  0  0  0  0  0  0
    1.0137    1.3310    0.5583 C   0  0  0  0  0  0  0  0  0  0  0  0
   -0.5008    0.5306    2.3883 C   0  0  0  0  0  0  0  0  0  0  0  0
   -2.4467    4.2275    0.2739 O   0  0  0  0  0  0  0  0  0  0  0  0
   -0.1662    4.1207   -0.4176 C   0  0  0  0  0  0  0  0  0  0  0  0
    1.7302   -0.0032   -1.3811 N   0  0  0  0  0  0  0  0  0  0  0  0
    2.9975   -0.2226   -0.7882 C   0  0  0  0  0  0  0  0  0  0  0  0
    3.4636   -1.5371   -0.5796 C   0  0  0  0  0  0  0  0  0  0  0  0
    3.8487    0.8596   -0.4729 C   0  0  0  0  0  0  0  0  0  0  0  0
    4.7363   -1.7677   -0.0664 C   0  0  0  0  0  0  0  0  0  0  0  0
    5.1145    0.6352    0.0470 C   0  0  0  0  0  0  0  0  0  0  0  0
    5.5609   -0.6834    0.2523 C   0  0  0  0  0  0  0  0  0  0  0  0
    6.8334   -0.7914    0.7755 O   0  0  0  0  0  0  0  0  0  0  0  0
    7.3248   -2.1140    0.9656 C   0  0  0  0  0  0  0  0  0  0  0  0
   -0.4119   -1.1751   -2.8256 O   0  0  0  0  0  0  0  0  0  0  0  0
   -1.9732    0.5414   -3.3352 C   0  0  0  0  0  0  0  0  0  0  0  0
   -1.4830   -1.5429   -0.1514 H   0  0  0  0  0  0  0  0  0  0  0  0
   -5.5872   -2.3211    1.0782 H   0  0  0  0  0  0  0  0  0  0  0  0
   -6.1094    0.1097    0.8190 H   0  0  0  0  0  0  0  0  0  0  0  0
   -4.3372    1.7104    0.1065 H   0  0  0  0  0  0  0  0  0  0  0  0
   -2.2864    1.8557   -1.2663 H   0  0  0  0  0  0  0  0  0  0  0  0
   -2.2764    2.0726    1.4189 H   0  0  0  0  0  0  0  0  0  0  0  0
    0.8370    2.5284    2.8975 H   0  0  0  0  0  0  0  0  0  0  0  0
    1.7503    0.7427    1.1742 H   0  0  0  0  0  0  0  0  0  0  0  0
    1.5326    2.2845    0.2552 H   0  0  0  0  0  0  0  0  0  0  0  0
    0.4102    0.2149    2.9515 H   0  0  0  0  0  0  0  0  0  0  0  0
   -0.8796   -0.3377    1.7985 H   0  0  0  0  0  0  0  0  0  0  0  0
   -1.2811    0.8424    3.1235 H   0  0  0  0  0  0  0  0  0  0  0  0
   -0.3760    5.1031   -0.9072 H   0  0  0  0  0  0  0  0  0  0  0  0
    0.2463    3.4116   -1.1760 H   0  0  0  0  0  0  0  0  0  0  0  0
    0.5901    4.2761    0.3937 H   0  0  0  0  0  0  0  0  0  0  0  0
    1.4929   -0.6727   -2.0885 H   0  0  0  0  0  0  0  0  0  0  0  0
    2.8244   -2.4000   -0.8290 H   0  0  0  0  0  0  0  0  0  0  0  0
    3.5165    1.8948   -0.6485 H   0  0  0  0  0  0  0  0  0  0  0  0
    5.0770   -2.8022    0.0832 H   0  0  0  0  0  0  0  0  0  0  0  0
    5.7802    1.4749    0.2944 H   0  0  0  0  0  0  0  0  0  0  0  0
    8.3539   -1.9509    1.3755 H   0  0  0  0  0  0  0  0  0  0  0  0
    6.6909   -2.6676    1.7000 H   0  0  0  0  0  0  0  0  0  0  0  0
    7.3695   -2.6620   -0.0066 H   0  0  0  0  0  0  0  0  0  0  0  0
   -1.9867    0.0565   -4.3422 H   0  0  0  0  0  0  0  0  0  0  0  0
   -1.7416    1.6269   -3.4570 H   0  0  0  0  0  0  0  0  0  0  0  0
   -2.9861    0.4336   -2.8751 H   0  0  0  0  0  0  0  0  0  0  0  0
  1  3  1  0  0  0  0
  1  4  1  0  0  0  0
  2  1  2  0  0  0  0
  4  5  2  0  0  0  0
  4  6  1  0  0  0  0
  5  7  1  0  0  0  0
  5 33  1  0  0  0  0
  6 34  1  0  0  0  0
  7  9  2  0  0  0  0
  7 10  1  0  0  0  0
  8  6  2  0  0  0  0
  8 35  1  0  0  0  0
  9  8  1  0  0  0  0
  9 36  1  0  0  0  0
 10 11  1  0  0  0  0
 10 12  1  0  0  0  0
 10 37  1  6  0  0  0
 11 13  1  0  0  0  0
 11 14  1  0  0  0  0
 11 38  1  1  0  0  0
 12 16  1  0  0  0  0
 13 17  1  1  0  0  0
 13 18  1  0  0  0  0
 13 19  1  0  0  0  0
 14 20  2  0  0  0  0
 14 21  1  0  0  0  0
 15 22  1  0  0  0  0
 15 12  2  0  0  0  0
 16 31  2  0  0  0  0
 16 32  1  0  0  0  0
 17 39  1  0  0  0  0
 18 15  1  0  0  0  0
 18 40  1  0  0  0  0
 18 41  1  0  0  0  0
 19 42  1  0  0  0  0
 19 43  1  0  0  0  0
 19 44  1  0  0  0  0
 21 45  1  0  0  0  0
 21 46  1  0  0  0  0
 21 47  1  0  0  0  0
 22 23  1  0  0  0  0
 22 48  1  0  0  0  0
 23 24  2  0  0  0  0
 23 25  1  0  0  0  0
 24 26  1  0  0  0  0
 24 49  1  0  0  0  0
 25 50  1  0  0  0  0
 26 28  2  0  0  0  0
 26 51  1  0  0  0  0
 27 25  2  0  0  0  0
 27 52  1  0  0  0  0
 28 29  1  0  0  0  0
 28 27  1  0  0  0  0
 29 30  1  0  0  0  0
 30 53  1  0  0  0  0
 30 54  1  0  0  0  0
 30 55  1  0  0  0  0
 32 56  1  0  0  0  0
 32 57  1  0  0  0  0
 32 58  1  0  0  0  0
M  CHG  2   1   1   3  -1
M  END
$$$$
62.mol
 OpenBabel03201414153D

 60 61  0  0  0  0  0  0  0  0999 V2000
    5.9518   -0.5020    0.4272 C   0  0  0  0  0  0  0  0  0  0  0  0
    7.3180   -0.4350    0.5922 O   0  0  0  0  0  0  0  0  0  0  0  0
    8.1104   -1.4939    0.0212 C   0  0  0  0  0  0  0  0  0  0  0  0
    5.2767   -1.4024   -0.4064 C   0  0  0  0  0  0  0  0  0  0  0  0
    5.2307    0.4497    1.1768 C   0  0  0  0  0  0  0  0  0  0  0  0
    8.4158   -1.1883   -1.4322 C   0  0  0  0  0  0  0  0  0  0  0  0
    9.3791   -1.5298    0.8565 C   0  0  0  0  0  0  0  0  0  0  0  0
    3.8871   -1.3528   -0.4843 C   0  0  0  0  0  0  0  0  0  0  0  0
    3.8474    0.4918    1.0782 C   0  0  0  0  0  0  0  0  0  0  0  0
    3.1576   -0.4028    0.2433 C   0  0  0  0  0  0  0  0  0  0  0  0
    1.7068   -0.4192    0.1727 C   0  0  0  0  0  0  0  0  0  0  0  0
    0.9134    0.6725    0.0613 C   0  0  0  0  0  0  0  0  0  0  0  0
   -0.4882    0.6585    0.0487 N   0  0  0  0  0  0  0  0  0  0  0  0
    1.4805    2.0771   -0.0379 C   0  0  0  0  0  0  0  0  0  0  0  0
   -1.2998   -0.4474   -0.1679 C   0  0  0  0  0  0  0  0  0  0  0  0
    1.0433    2.9968    0.6857 O   0  0  0  0  0  0  0  0  0  0  0  0
    2.4332    2.2888   -1.0046 N   0  0  0  0  0  0  0  0  0  0  0  0
   -0.8351   -1.5720   -0.4386 O   0  0  0  0  0  0  0  0  0  0  0  0
   -2.7693   -0.2127   -0.0939 C   0  0  0  0  0  0  0  0  0  0  0  0
   -3.5886   -0.9149   -0.9842 C   0  0  0  0  0  0  0  0  0  0  0  0
   -3.3428    0.6501    0.8495 C   0  0  0  0  0  0  0  0  0  0  0  0
   -4.9710   -0.7479   -0.9563 C   0  0  0  0  0  0  0  0  0  0  0  0
   -4.7193    0.8233    0.8953 C   0  0  0  0  0  0  0  0  0  0  0  0
   -5.5366    0.1242   -0.0165 C   0  0  0  0  0  0  0  0  0  0  0  0
   -6.8834    0.3783    0.1077 O   0  0  0  0  0  0  0  0  0  0  0  0
   -7.7487   -0.3519   -0.7757 C   0  0  0  0  0  0  0  0  0  0  0  0
   -9.1649    0.0712   -0.4262 C   0  0  0  0  0  0  0  0  0  0  0  0
   -9.6740   -0.5775    0.8433 C   0  0  0  0  0  0  0  0  0  0  0  0
  -10.0993   -2.0083    0.6366 C   0  0  0  0  0  0  0  0  0  0  0  0
    3.0679    3.5542   -1.1985 C   0  0  0  0  0  0  0  0  0  0  0  0
    7.5655   -2.4733    0.1167 H   0  0  0  0  0  0  0  0  0  0  0  0
    5.8236   -2.1483   -0.9994 H   0  0  0  0  0  0  0  0  0  0  0  0
    5.7751    1.1442    1.8323 H   0  0  0  0  0  0  0  0  0  0  0  0
    8.9728   -0.2242   -1.5149 H   0  0  0  0  0  0  0  0  0  0  0  0
    9.0401   -2.0057   -1.8644 H   0  0  0  0  0  0  0  0  0  0  0  0
    7.4721   -1.0993   -2.0214 H   0  0  0  0  0  0  0  0  0  0  0  0
    9.8956   -0.5412    0.8212 H   0  0  0  0  0  0  0  0  0  0  0  0
   10.0609   -2.3150    0.4533 H   0  0  0  0  0  0  0  0  0  0  0  0
    9.1337   -1.7629    1.9196 H   0  0  0  0  0  0  0  0  0  0  0  0
    3.3539   -2.0700   -1.1278 H   0  0  0  0  0  0  0  0  0  0  0  0
    3.2806    1.2300    1.6689 H   0  0  0  0  0  0  0  0  0  0  0  0
    1.2590   -1.4316    0.2200 H   0  0  0  0  0  0  0  0  0  0  0  0
   -0.9248    1.5343    0.2484 H   0  0  0  0  0  0  0  0  0  0  0  0
    2.8037    1.5035   -1.4876 H   0  0  0  0  0  0  0  0  0  0  0  0
   -3.1295   -1.6112   -1.7052 H   0  0  0  0  0  0  0  0  0  0  0  0
   -2.7146    1.1867    1.5782 H   0  0  0  0  0  0  0  0  0  0  0  0
   -5.5979   -1.3038   -1.6667 H   0  0  0  0  0  0  0  0  0  0  0  0
   -5.1843    1.4945    1.6314 H   0  0  0  0  0  0  0  0  0  0  0  0
   -7.5984   -1.4523   -0.6207 H   0  0  0  0  0  0  0  0  0  0  0  0
   -7.5021   -0.0792   -1.8357 H   0  0  0  0  0  0  0  0  0  0  0  0
   -9.8285   -0.1977   -1.2892 H   0  0  0  0  0  0  0  0  0  0  0  0
   -9.1883    1.1868   -0.3059 H   0  0  0  0  0  0  0  0  0  0  0  0
  -10.5490    0.0138    1.2244 H   0  0  0  0  0  0  0  0  0  0  0  0
   -8.8718   -0.5280    1.6269 H   0  0  0  0  0  0  0  0  0  0  0  0
   -9.2429   -2.6327    0.2839 H   0  0  0  0  0  0  0  0  0  0  0  0
  -10.4755   -2.4405    1.5953 H   0  0  0  0  0  0  0  0  0  0  0  0
  -10.9157   -2.0732   -0.1230 H   0  0  0  0  0  0  0  0  0  0  0  0
    2.5200    4.3538   -0.6316 H   0  0  0  0  0  0  0  0  0  0  0  0
    3.0622    3.8081   -2.2927 H   0  0  0  0  0  0  0  0  0  0  0  0
    4.1336    3.5228   -0.8425 H   0  0  0  0  0  0  0  0  0  0  0  0
  1  4  2  0  0  0  0
  1  5  1  0  0  0  0
  2  1  1  0  0  0  0
  2  3  1  0  0  0  0
  3  6  1  0  0  0  0
  3  7  1  0  0  0  0
  3 31  1  0  0  0  0
  4  8  1  0  0  0  0
  4 32  1  0  0  0  0
  5 33  1  0  0  0  0
  6 34  1  0  0  0  0
  6 35  1  0  0  0  0
  6 36  1  0  0  0  0
  7 37  1  0  0  0  0
  7 38  1  0  0  0  0
  7 39  1  0  0  0  0
  8 10  2  0  0  0  0
  8 40  1  0  0  0  0
  9  5  2  0  0  0  0
  9 41  1  0  0  0  0
 10  9  1  0  0  0  0
 10 11  1  0  0  0  0
 11 12  2  0  0  0  0
 11 42  1  0  0  0  0
 12 13  1  0  0  0  0
 12 14  1  0  0  0  0
 13 15  1  0  0  0  0
 13 43  1  0  0  0  0
 14 16  2  0  0  0  0
 14 17  1  0  0  0  0
 15 18  2  0  0  0  0
 15 19  1  0  0  0  0
 17 30  1  0  0  0  0
 17 44  1  0  0  0  0
 19 20  2  0  0  0  0
 19 21  1  0  0  0  0
 20 22  1  0  0  0  0
 20 45  1  0  0  0  0
 21 46  1  0  0  0  0
 22 24  2  0  0  0  0
 22 47  1  0  0  0  0
 23 21  2  0  0  0  0
 23 48  1  0  0  0  0
 24 25  1  0  0  0  0
 24 23  1  0  0  0  0
 25 26  1  0  0  0  0
 26 27  1  0  0  0  0
 26 49  1  0  0  0  0
 26 50  1  0  0  0  0
 27 28  1  0  0  0  0
 27 51  1  0  0  0  0
 27 52  1  0  0  0  0
 28 29  1  0  0  0  0
 28 53  1  0  0  0  0
 28 54  1  0  0  0  0
 29 55  1  0  0  0  0
 29 56  1  0  0  0  0
 29 57  1  0  0  0  0
 30 58  1  0  0  0  0
 30 59  1  0  0  0  0
 30 60  1  0  0  0  0
M  END
$$$$
63.mol
 OpenBabel03201414153D

 51 53  0  0  0  0  0  0  0  0999 V2000
    3.1285   -1.9362   -0.0714 C   0  0  0  0  0  0  0  0  0  0  0  0
    3.6871   -2.9052    0.7859 O   0  0  0  0  0  0  0  0  0  0  0  0
    5.0464   -2.9538    0.4943 C   0  0  0  0  0  0  0  0  0  0  0  0
    4.1242   -1.4056   -0.8786 C   0  0  0  0  0  0  0  0  0  0  0  0
    1.7083   -1.7749    0.0379 C   0  0  0  0  0  0  0  0  0  0  0  0
    5.3569   -2.0599   -0.5111 C   0  0  0  0  0  0  0  0  0  0  0  0
    1.0339   -0.6787   -0.3886 C   0  0  0  0  0  0  0  0  0  0  0  0
   -0.3553   -0.5118   -0.3613 N   0  0  0  0  0  0  0  0  0  0  0  0
    1.7518    0.4998   -1.0231 C   0  0  0  0  0  0  0  0  0  0  0  0
   -1.2658   -1.2860    0.3523 C   0  0  0  0  0  0  0  0  0  0  0  0
    1.7580    0.6264   -2.2643 O   0  0  0  0  0  0  0  0  0  0  0  0
    2.3891    1.4045   -0.1951 N   0  0  0  0  0  0  0  0  0  0  0  0
   -0.9065   -2.2102    1.1047 O   0  0  0  0  0  0  0  0  0  0  0  0
   -2.7044   -0.9462    0.1658 C   0  0  0  0  0  0  0  0  0  0  0  0
   -3.6262   -2.0042    0.1298 C   0  0  0  0  0  0  0  0  0  0  0  0
   -3.1527    0.3720    0.0618 C   0  0  0  0  0  0  0  0  0  0  0  0
   -4.9806   -1.7508   -0.0305 C   0  0  0  0  0  0  0  0  0  0  0  0
   -4.5109    0.6449   -0.0937 C   0  0  0  0  0  0  0  0  0  0  0  0
   -5.4225   -0.4173   -0.1454 C   0  0  0  0  0  0  0  0  0  0  0  0
   -6.7836   -0.2709   -0.3030 O   0  0  0  0  0  0  0  0  0  0  0  0
   -7.2677    1.0633   -0.4177 C   0  0  0  0  0  0  0  0  0  0  0  0
    2.2622    1.3661    1.2412 C   0  0  0  0  0  0  0  0  0  0  0  0
    3.0811    2.5410   -0.7644 C   0  0  0  0  0  0  0  0  0  0  0  0
    1.0679    2.1079    1.8434 C   0  0  0  0  0  0  0  0  0  0  0  0
    2.3329    3.8706   -0.6952 C   0  0  0  0  0  0  0  0  0  0  0  0
    0.6923    3.4049    1.1622 C   0  0  0  0  0  0  0  0  0  0  0  0
    1.8738    4.2326    0.7003 C   0  0  0  0  0  0  0  0  0  0  0  0
    5.6066   -3.6672    1.0915 H   0  0  0  0  0  0  0  0  0  0  0  0
    4.0054   -0.6517   -1.6545 H   0  0  0  0  0  0  0  0  0  0  0  0
    1.1764   -2.6261    0.5077 H   0  0  0  0  0  0  0  0  0  0  0  0
    6.3297   -1.8735   -0.9564 H   0  0  0  0  0  0  0  0  0  0  0  0
   -0.7191    0.1645   -0.9974 H   0  0  0  0  0  0  0  0  0  0  0  0
   -3.2624   -3.0394    0.2396 H   0  0  0  0  0  0  0  0  0  0  0  0
   -2.4458    1.2145    0.1192 H   0  0  0  0  0  0  0  0  0  0  0  0
   -5.7141   -2.5690   -0.0652 H   0  0  0  0  0  0  0  0  0  0  0  0
   -4.8500    1.6870   -0.1708 H   0  0  0  0  0  0  0  0  0  0  0  0
   -8.3729    0.9274   -0.5357 H   0  0  0  0  0  0  0  0  0  0  0  0
   -6.8332    1.5640   -1.3166 H   0  0  0  0  0  0  0  0  0  0  0  0
   -7.0382    1.6462    0.5070 H   0  0  0  0  0  0  0  0  0  0  0  0
    3.2084    1.8061    1.6734 H   0  0  0  0  0  0  0  0  0  0  0  0
    2.2099    0.2878    1.5725 H   0  0  0  0  0  0  0  0  0  0  0  0
    3.3074    2.3157   -1.8470 H   0  0  0  0  0  0  0  0  0  0  0  0
    4.0622    2.6506   -0.2168 H   0  0  0  0  0  0  0  0  0  0  0  0
    1.3213    2.3098    2.9185 H   0  0  0  0  0  0  0  0  0  0  0  0
    0.1729    1.4305    1.8370 H   0  0  0  0  0  0  0  0  0  0  0  0
    1.4524    3.8447   -1.3895 H   0  0  0  0  0  0  0  0  0  0  0  0
    3.0329    4.6635   -1.0714 H   0  0  0  0  0  0  0  0  0  0  0  0
    0.0818    4.0129    1.8835 H   0  0  0  0  0  0  0  0  0  0  0  0
    0.0284    3.1859    0.2834 H   0  0  0  0  0  0  0  0  0  0  0  0
    1.5770    5.3160    0.7038 H   0  0  0  0  0  0  0  0  0  0  0  0
    2.7246    4.1205    1.4224 H   0  0  0  0  0  0  0  0  0  0  0  0
  1  4  2  0  0  0  0
  1  5  1  0  0  0  0
  2  1  1  0  0  0  0
  2  3  1  0  0  0  0
  3 28  1  0  0  0  0
  4  6  1  0  0  0  0
  4 29  1  0  0  0  0
  5  7  2  0  0  0  0
  5 30  1  0  0  0  0
  6  3  2  0  0  0  0
  6 31  1  0  0  0  0
  7  8  1  0  0  0  0
  7  9  1  0  0  0  0
  8 10  1  0  0  0  0
  8 32  1  0  0  0  0
  9 11  2  0  0  0  0
  9 12  1  0  0  0  0
 10 13  2  0  0  0  0
 10 14  1  0  0  0  0
 12 22  1  0  0  0  0
 12 23  1  0  0  0  0
 14 15  2  0  0  0  0
 14 16  1  0  0  0  0
 15 17  1  0  0  0  0
 15 33  1  0  0  0  0
 16 34  1  0  0  0  0
 17 19  2  0  0  0  0
 17 35  1  0  0  0  0
 18 16  2  0  0  0  0
 18 36  1  0  0  0  0
 19 20  1  0  0  0  0
 19 18  1  0  0  0  0
 20 21  1  0  0  0  0
 21 37  1  0  0  0  0
 21 38  1  0  0  0  0
 21 39  1  0  0  0  0
 22 24  1  0  0  0  0
 22 40  1  0  0  0  0
 22 41  1  0  0  0  0
 23 42  1  0  0  0  0
 23 43  1  0  0  0  0
 24 26  1  0  0  0  0
 24 44  1  0  0  0  0
 24 45  1  0  0  0  0
 25 23  1  0  0  0  0
 25 46  1  0  0  0  0
 25 47  1  0  0  0  0
 26 27  1  0  0  0  0
 26 48  1  0  0  0  0
 26 49  1  0  0  0  0
 27 25  1  0  0  0  0
 27 50  1  0  0  0  0
 27 51  1  0  0  0  0
M  END
$$$$
64.mol
 OpenBabel03201414153D

 41 43  0  0  0  0  0  0  0  0999 V2000
   -4.2573   -0.7161    0.4688 C   0  0  0  0  0  0  0  0  0  0  0  0
   -5.5136   -0.6637    1.0439 O   0  0  0  0  0  0  0  0  0  0  0  0
   -5.5630   -0.2279    2.3970 C   0  0  0  0  0  0  0  0  0  0  0  0
   -4.2281   -1.2153   -0.8469 C   0  0  0  0  0  0  0  0  0  0  0  0
   -3.0759   -0.3154    1.0971 C   0  0  0  0  0  0  0  0  0  0  0  0
   -3.0228   -1.3001   -1.5237 C   0  0  0  0  0  0  0  0  0  0  0  0
   -1.8649   -0.4078    0.4149 C   0  0  0  0  0  0  0  0  0  0  0  0
   -1.8153   -0.8867   -0.9071 C   0  0  0  0  0  0  0  0  0  0  0  0
   -0.6247   -0.9307   -1.6755 N   0  0  0  0  0  0  0  0  0  0  0  0
    0.6007   -0.5341   -1.0933 C   0  0  0  0  0  0  0  0  0  0  0  0
    1.6388   -1.5915   -0.8939 C   0  0  0  0  0  0  0  0  0  0  0  0
    0.9005    0.7852   -0.8272 C   0  0  0  0  0  0  0  0  0  0  0  0
    1.5495   -2.6969   -1.4447 O   0  0  0  0  0  0  0  0  0  0  0  0
    2.7309   -1.2606    0.0401 C   0  0  0  0  0  0  0  0  0  0  0  0
    2.2891    1.1504   -0.3851 C   0  0  0  0  0  0  0  0  0  0  0  0
   -0.0223    1.8151   -1.0061 N   0  0  0  0  0  0  0  0  0  0  0  0
    3.0330    0.0830    0.3124 C   0  0  0  0  0  0  0  0  0  0  0  0
    3.4640   -2.2771    0.6574 C   0  0  0  0  0  0  0  0  0  0  0  0
    4.0557    0.4027    1.2073 C   0  0  0  0  0  0  0  0  0  0  0  0
    4.4787   -1.9527    1.5607 C   0  0  0  0  0  0  0  0  0  0  0  0
    4.7710   -0.6188    1.8372 C   0  0  0  0  0  0  0  0  0  0  0  0
    2.7895    2.2478   -0.6412 O   0  0  0  0  0  0  0  0  0  0  0  0
   -0.1163    2.9385   -0.1809 C   0  0  0  0  0  0  0  0  0  0  0  0
    0.6093    3.0710    0.8186 O   0  0  0  0  0  0  0  0  0  0  0  0
   -1.1429    3.9708   -0.5737 C   0  0  0  0  0  0  0  0  0  0  0  0
   -6.6510   -0.2950    2.6525 H   0  0  0  0  0  0  0  0  0  0  0  0
   -5.2026    0.8259    2.4847 H   0  0  0  0  0  0  0  0  0  0  0  0
   -4.9614   -0.9027    3.0531 H   0  0  0  0  0  0  0  0  0  0  0  0
   -5.1663   -1.5344   -1.3237 H   0  0  0  0  0  0  0  0  0  0  0  0
   -3.0821    0.0666    2.1278 H   0  0  0  0  0  0  0  0  0  0  0  0
   -3.0121   -1.6951   -2.5518 H   0  0  0  0  0  0  0  0  0  0  0  0
   -0.9410   -0.1010    0.9308 H   0  0  0  0  0  0  0  0  0  0  0  0
   -0.5332   -1.7977   -2.1779 H   0  0  0  0  0  0  0  0  0  0  0  0
   -0.7113    1.6904   -1.7149 H   0  0  0  0  0  0  0  0  0  0  0  0
    3.2339   -3.3289    0.4221 H   0  0  0  0  0  0  0  0  0  0  0  0
    4.2906    1.4613    1.4047 H   0  0  0  0  0  0  0  0  0  0  0  0
    5.0488   -2.7562    2.0513 H   0  0  0  0  0  0  0  0  0  0  0  0
    5.5710   -0.3647    2.5491 H   0  0  0  0  0  0  0  0  0  0  0  0
   -2.1650    3.5222   -0.6040 H   0  0  0  0  0  0  0  0  0  0  0  0
   -0.8987    4.3962   -1.5773 H   0  0  0  0  0  0  0  0  0  0  0  0
   -1.1272    4.7930    0.1830 H   0  0  0  0  0  0  0  0  0  0  0  0
  1  4  1  0  0  0  0
  1  5  2  0  0  0  0
  2  1  1  0  0  0  0
  2  3  1  0  0  0  0
  3 26  1  0  0  0  0
  3 27  1  0  0  0  0
  3 28  1  0  0  0  0
  4  6  2  0  0  0  0
  4 29  1  0  0  0  0
  5 30  1  0  0  0  0
  6  8  1  0  0  0  0
  6 31  1  0  0  0  0
  7  5  1  0  0  0  0
  7 32  1  0  0  0  0
  8  9  1  0  0  0  0
  8  7  2  0  0  0  0
  9 10  1  0  0  0  0
  9 33  1  0  0  0  0
 10 11  1  0  0  0  0
 10 12  2  0  0  0  0
 11 13  2  0  0  0  0
 11 14  1  0  0  0  0
 12 16  1  0  0  0  0
 14 17  1  0  0  0  0
 14 18  2  0  0  0  0
 15 22  2  0  0  0  0
 15 12  1  0  0  0  0
 16 23  1  0  0  0  0
 16 34  1  0  0  0  0
 17 19  2  0  0  0  0
 17 15  1  0  0  0  0
 18 35  1  0  0  0  0
 19 21  1  0  0  0  0
 19 36  1  0  0  0  0
 20 18  1  0  0  0  0
 20 37  1  0  0  0  0
 21 20  2  0  0  0  0
 21 38  1  0  0  0  0
 23 24  2  0  0  0  0
 23 25  1  0  0  0  0
 25 39  1  0  0  0  0
 25 40  1  0  0  0  0
 25 41  1  0  0  0  0
M  END
$$$$
65.mol
 OpenBabel03201414153D

 48 50  0  0  0  0  0  0  0  0999 V2000
    2.7924   -2.1895   -0.2351 C   0  0  0  0  0  0  0  0  0  0  0  0
    3.5571   -3.3220    0.7557 S   0  0  0  0  0  0  0  0  0  0  0  0
    5.0481   -3.1021    0.0504 C   0  0  0  0  0  0  0  0  0  0  0  0
    3.6915   -1.6405   -1.1369 C   0  0  0  0  0  0  0  0  0  0  0  0
    1.3816   -1.9538   -0.1382 C   0  0  0  0  0  0  0  0  0  0  0  0
    5.0051   -2.1708   -0.9660 C   0  0  0  0  0  0  0  0  0  0  0  0
    0.7717   -0.7590   -0.3363 C   0  0  0  0  0  0  0  0  0  0  0  0
   -0.6105   -0.5338   -0.2938 N   0  0  0  0  0  0  0  0  0  0  0  0
    1.5548    0.4998   -0.6698 C   0  0  0  0  0  0  0  0  0  0  0  0
   -1.5567   -1.3677    0.2896 C   0  0  0  0  0  0  0  0  0  0  0  0
    1.2821    1.1658   -1.6841 O   0  0  0  0  0  0  0  0  0  0  0  0
    2.5138    0.8563    0.2636 N   0  0  0  0  0  0  0  0  0  0  0  0
   -1.2447   -2.4214    0.8756 O   0  0  0  0  0  0  0  0  0  0  0  0
   -2.9795   -0.9348    0.1705 C   0  0  0  0  0  0  0  0  0  0  0  0
   -3.3552    0.4032    0.3019 C   0  0  0  0  0  0  0  0  0  0  0  0
   -3.9469   -1.9256   -0.0432 C   0  0  0  0  0  0  0  0  0  0  0  0
   -4.7079    0.7534    0.1954 C   0  0  0  0  0  0  0  0  0  0  0  0
   -5.2893   -1.5816   -0.1628 C   0  0  0  0  0  0  0  0  0  0  0  0
   -5.0258    2.1029    0.2371 O   0  0  0  0  0  0  0  0  0  0  0  0
   -5.6775   -0.2383   -0.0518 C   0  0  0  0  0  0  0  0  0  0  0  0
   -5.7864    2.4789    1.3885 C   0  0  0  0  0  0  0  0  0  0  0  0
   -7.0341    0.0402   -0.0793 O   0  0  0  0  0  0  0  0  0  0  0  0
   -7.4386    0.8697   -1.1719 C   0  0  0  0  0  0  0  0  0  0  0  0
    3.3609    1.9711    0.2198 C   0  0  0  0  0  0  0  0  0  0  0  0
    4.3442    2.1201    1.2318 C   0  0  0  0  0  0  0  0  0  0  0  0
    3.2851    2.9755   -0.7694 C   0  0  0  0  0  0  0  0  0  0  0  0
    5.1783    3.2449    1.2003 C   0  0  0  0  0  0  0  0  0  0  0  0
    4.1774    4.0573   -0.6958 C   0  0  0  0  0  0  0  0  0  0  0  0
    5.1118    4.2086    0.2608 N   0  0  0  0  0  0  0  0  0  0  0  0
    5.9376   -3.6443    0.3692 H   0  0  0  0  0  0  0  0  0  0  0  0
    3.4372   -0.9026   -1.9028 H   0  0  0  0  0  0  0  0  0  0  0  0
    0.7730   -2.8466    0.1136 H   0  0  0  0  0  0  0  0  0  0  0  0
    5.8562   -1.8647   -1.5781 H   0  0  0  0  0  0  0  0  0  0  0  0
   -0.9307    0.2707   -0.7917 H   0  0  0  0  0  0  0  0  0  0  0  0
    2.6872    0.2043    1.0001 H   0  0  0  0  0  0  0  0  0  0  0  0
   -2.6194    1.1977    0.4998 H   0  0  0  0  0  0  0  0  0  0  0  0
   -3.6341   -2.9804   -0.1105 H   0  0  0  0  0  0  0  0  0  0  0  0
   -6.0564   -2.3516   -0.3338 H   0  0  0  0  0  0  0  0  0  0  0  0
   -5.9690    3.5717    1.2358 H   0  0  0  0  0  0  0  0  0  0  0  0
   -5.1931    2.3007    2.3170 H   0  0  0  0  0  0  0  0  0  0  0  0
   -6.7476    1.9101    1.4206 H   0  0  0  0  0  0  0  0  0  0  0  0
   -8.5382    0.9954   -1.0092 H   0  0  0  0  0  0  0  0  0  0  0  0
   -7.2367    0.3537   -2.1410 H   0  0  0  0  0  0  0  0  0  0  0  0
   -6.9103    1.8532   -1.1322 H   0  0  0  0  0  0  0  0  0  0  0  0
    4.4626    1.3766    2.0312 H   0  0  0  0  0  0  0  0  0  0  0  0
    2.5513    2.9278   -1.5878 H   0  0  0  0  0  0  0  0  0  0  0  0
    5.9519    3.3851    1.9773 H   0  0  0  0  0  0  0  0  0  0  0  0
    4.1379    4.8567   -1.4587 H   0  0  0  0  0  0  0  0  0  0  0  0
  1  4  2  0  0  0  0
  1  5  1  0  0  0  0
  2  1  1  0  0  0  0
  2  3  1  0  0  0  0
  3 30  1  0  0  0  0
  4  6  1  0  0  0  0
  4 31  1  0  0  0  0
  5  7  2  0  0  0  0
  5 32  1  0  0  0  0
  6  3  2  0  0  0  0
  6 33  1  0  0  0  0
  7  8  1  0  0  0  0
  7  9  1  0  0  0  0
  8 10  1  0  0  0  0
  8 34  1  0  0  0  0
  9 11  2  0  0  0  0
  9 12  1  0  0  0  0
 10 13  2  0  0  0  0
 10 14  1  0  0  0  0
 12 24  1  0  0  0  0
 12 35  1  0  0  0  0
 14 15  1  0  0  0  0
 14 16  2  0  0  0  0
 15 17  2  0  0  0  0
 15 36  1  0  0  0  0
 16 37  1  0  0  0  0
 17 19  1  0  0  0  0
 17 20  1  0  0  0  0
 18 16  1  0  0  0  0
 18 38  1  0  0  0  0
 19 21  1  0  0  0  0
 20 22  1  0  0  0  0
 20 18  2  0  0  0  0
 21 39  1  0  0  0  0
 21 40  1  0  0  0  0
 21 41  1  0  0  0  0
 22 23  1  0  0  0  0
 23 42  1  0  0  0  0
 23 43  1  0  0  0  0
 23 44  1  0  0  0  0
 24 25  2  0  0  0  0
 24 26  1  0  0  0  0
 25 27  1  0  0  0  0
 25 45  1  0  0  0  0
 26 46  1  0  0  0  0
 27 29  2  0  0  0  0
 27 47  1  0  0  0  0
 28 26  2  0  0  0  0
 28 48  1  0  0  0  0
 29 28  1  0  0  0  0
M  END
$$$$
66.mol
 OpenBabel03201414153D

 51 53  0  0  0  0  0  0  0  0999 V2000
    4.8232   -2.0780    0.0972 C   0  0  0  0  0  0  0  0  0  0  0  0
    5.9248   -2.6698    0.0633 O   0  0  0  0  0  0  0  0  0  0  0  0
    4.7634   -0.6632    0.0746 N   0  0  0  0  0  0  0  0  0  0  0  0
    3.6363   -2.8339    0.1561 N   0  0  0  0  0  0  0  0  0  0  0  0
    3.5137   -0.0573    0.1171 C   0  0  0  0  0  0  0  0  0  0  0  0
    5.9644    0.1262    0.0133 C   0  0  0  0  0  0  0  0  0  0  0  0
    2.3418   -2.2892    0.1998 C   0  0  0  0  0  0  0  0  0  0  0  0
    3.2082    1.3056    0.1036 N   0  0  0  0  0  0  0  0  0  0  0  0
    2.3194   -0.8432    0.1788 C   0  0  0  0  0  0  0  0  0  0  0  0
    1.8190    1.3512    0.1675 C   0  0  0  0  0  0  0  0  0  0  0  0
    1.2456    0.0580    0.2298 N   0  0  0  0  0  0  0  0  0  0  0  0
    1.0387    2.5145    0.2835 N   0  0  0  0  0  0  0  0  0  0  0  0
   -0.1401   -0.2983    0.2812 C   0  0  0  0  0  0  0  0  0  0  0  0
    1.7433    3.7758    0.1501 C   0  0  0  0  0  0  0  0  0  0  0  0
   -0.8937   -0.1646   -1.0602 C   0  0  2  0  0  0  0  0  0  0  0  0
    1.3527   -3.0451    0.2481 O   0  0  0  0  0  0  0  0  0  0  0  0
   -1.1727    1.1934   -1.3423 O   0  0  0  0  0  0  0  0  0  0  0  0
   -2.1759   -1.0021   -1.0161 C   0  0  0  0  0  0  0  0  0  0  0  0
   -3.0013   -0.3952   -0.0149 O   0  0  0  0  0  0  0  0  0  0  0  0
   -4.3271   -0.7982   -0.0052 C   0  0  0  0  0  0  0  0  0  0  0  0
   -5.2111    0.0563    0.6898 C   0  0  0  0  0  0  0  0  0  0  0  0
   -4.7796   -1.9812   -0.5989 C   0  0  0  0  0  0  0  0  0  0  0  0
   -6.5556   -0.3118    0.7725 C   0  0  0  0  0  0  0  0  0  0  0  0
   -4.7146    1.2977    1.3227 C   0  0  0  0  0  0  0  0  0  0  0  0
   -6.1289   -2.3197   -0.5009 C   0  0  0  0  0  0  0  0  0  0  0  0
   -7.0146   -1.4891    0.1816 C   0  0  0  0  0  0  0  0  0  0  0  0
    0.8054    4.9770    0.3263 C   0  0  0  0  0  0  0  0  0  0  0  0
   -0.1122    4.9628   -0.7544 O   0  0  0  0  0  0  0  0  0  0  0  0
    3.7436   -3.8260    0.1697 H   0  0  0  0  0  0  0  0  0  0  0  0
    6.0210    0.7935    0.9146 H   0  0  0  0  0  0  0  0  0  0  0  0
    5.9478    0.7627   -0.9116 H   0  0  0  0  0  0  0  0  0  0  0  0
    6.8598   -0.5507   -0.0112 H   0  0  0  0  0  0  0  0  0  0  0  0
    0.1967    2.4808   -0.2682 H   0  0  0  0  0  0  0  0  0  0  0  0
   -0.2027   -1.3752    0.6205 H   0  0  0  0  0  0  0  0  0  0  0  0
   -0.6562    0.3548    1.0431 H   0  0  0  0  0  0  0  0  0  0  0  0
    2.2499    3.8644   -0.8541 H   0  0  0  0  0  0  0  0  0  0  0  0
    2.5325    3.8309    0.9521 H   0  0  0  0  0  0  0  0  0  0  0  0
   -0.2617   -0.5152   -1.9248 H   0  0  0  0  0  0  0  0  0  0  0  0
   -1.9101    1.4656   -0.7775 H   0  0  0  0  0  0  0  0  0  0  0  0
   -1.9513   -2.0610   -0.7265 H   0  0  0  0  0  0  0  0  0  0  0  0
   -2.6897   -0.9691   -2.0118 H   0  0  0  0  0  0  0  0  0  0  0  0
   -4.0866   -2.6458   -1.1331 H   0  0  0  0  0  0  0  0  0  0  0  0
   -7.2598    0.3412    1.3104 H   0  0  0  0  0  0  0  0  0  0  0  0
   -4.1804    1.0527    2.2753 H   0  0  0  0  0  0  0  0  0  0  0  0
   -3.9894    1.8156    0.6455 H   0  0  0  0  0  0  0  0  0  0  0  0
   -5.5540    1.9973    1.5546 H   0  0  0  0  0  0  0  0  0  0  0  0
   -6.4898   -3.2496   -0.9649 H   0  0  0  0  0  0  0  0  0  0  0  0
   -8.0776   -1.7602    0.2564 H   0  0  0  0  0  0  0  0  0  0  0  0
    1.4234    5.9142    0.2984 H   0  0  0  0  0  0  0  0  0  0  0  0
    0.2530    4.9265    1.3020 H   0  0  0  0  0  0  0  0  0  0  0  0
   -0.6781    5.7363   -0.6500 H   0  0  0  0  0  0  0  0  0  0  0  0
  1  3  1  0  0  0  0
  1  4  1  0  0  0  0
  2  1  2  0  0  0  0
  3  5  1  0  0  0  0
  3  6  1  0  0  0  0
  4 29  1  0  0  0  0
  5  8  1  0  0  0  0
  5  9  2  0  0  0  0
  6 30  1  0  0  0  0
  6 31  1  0  0  0  0
  6 32  1  0  0  0  0
  7 16  2  0  0  0  0
  7  4  1  0  0  0  0
  8 10  2  0  0  0  0
  9  7  1  0  0  0  0
 10 11  1  0  0  0  0
 10 12  1  0  0  0  0
 11  9  1  0  0  0  0
 11 13  1  0  0  0  0
 12 14  1  0  0  0  0
 12 33  1  0  0  0  0
 13 15  1  0  0  0  0
 13 34  1  0  0  0  0
 13 35  1  0  0  0  0
 14 27  1  0  0  0  0
 14 36  1  0  0  0  0
 14 37  1  0  0  0  0
 15 17  1  0  0  0  0
 15 18  1  0  0  0  0
 15 38  1  6  0  0  0
 17 39  1  0  0  0  0
 18 19  1  0  0  0  0
 18 40  1  0  0  0  0
 18 41  1  0  0  0  0
 19 20  1  0  0  0  0
 20 21  2  0  0  0  0
 20 22  1  0  0  0  0
 21 23  1  0  0  0  0
 21 24  1  0  0  0  0
 22 42  1  0  0  0  0
 23 26  2  0  0  0  0
 23 43  1  0  0  0  0
 24 44  1  0  0  0  0
 24 45  1  0  0  0  0
 24 46  1  0  0  0  0
 25 22  2  0  0  0  0
 25 47  1  0  0  0  0
 26 25  1  0  0  0  0
 26 48  1  0  0  0  0
 27 28  1  0  0  0  0
 27 49  1  0  0  0  0
 27 50  1  0  0  0  0
 28 51  1  0  0  0  0
M  END
$$$$
67.mol
 OpenBabel03201414153D

 32 33  0  0  0  0  0  0  0  0999 V2000
    5.2701   -0.0777    0.4099 C   0  0  0  0  0  0  0  0  0  0  0  0
    6.5632   -0.3133    0.7284 F   0  0  0  0  0  0  0  0  0  0  0  0
    4.3957   -1.1579    0.1836 C   0  0  0  0  0  0  0  0  0  0  0  0
    4.8048    1.2474    0.3031 C   0  0  0  0  0  0  0  0  0  0  0  0
    3.0658   -0.9080   -0.1360 C   0  0  0  0  0  0  0  0  0  0  0  0
    3.4746    1.4778   -0.0250 C   0  0  0  0  0  0  0  0  0  0  0  0
    2.5931    0.4063   -0.2364 C   0  0  0  0  0  0  0  0  0  0  0  0
    1.1921    0.7031   -0.5778 C   0  0  0  0  0  0  0  0  0  0  0  0
    0.8364    1.7796   -1.0659 O   0  0  0  0  0  0  0  0  0  0  0  0
    0.1636   -0.3954   -0.2284 C   0  0  2  0  0  0  0  0  0  0  0  0
    0.3154   -1.4027   -1.2255 O   0  0  0  0  0  0  0  0  0  0  0  0
   -1.1901    0.1151   -0.1527 N   0  0  0  0  0  0  0  0  0  0  0  0
   -2.2306   -0.7258    0.1999 C   0  0  0  0  0  0  0  0  0  0  0  0
   -1.9871   -1.9154    0.5012 O   0  0  0  0  0  0  0  0  0  0  0  0
   -3.6108   -0.1721    0.2216 C   0  0  0  0  0  0  0  0  0  0  0  0
   -4.6700   -1.0485   -0.0492 C   0  0  0  0  0  0  0  0  0  0  0  0
   -3.8732    1.1687    0.5215 C   0  0  0  0  0  0  0  0  0  0  0  0
   -5.9820   -0.5788   -0.0365 C   0  0  0  0  0  0  0  0  0  0  0  0
   -5.1891    1.6305    0.5373 C   0  0  0  0  0  0  0  0  0  0  0  0
   -6.2422    0.7605    0.2546 C   0  0  0  0  0  0  0  0  0  0  0  0
    4.7719   -2.1885    0.2588 H   0  0  0  0  0  0  0  0  0  0  0  0
    5.4970    2.0843    0.4744 H   0  0  0  0  0  0  0  0  0  0  0  0
    2.3851   -1.7547   -0.3318 H   0  0  0  0  0  0  0  0  0  0  0  0
    3.1008    2.5105   -0.1273 H   0  0  0  0  0  0  0  0  0  0  0  0
    0.4227   -0.8342    0.7853 H   0  0  0  0  0  0  0  0  0  0  0  0
   -0.2299   -2.1589   -0.9591 H   0  0  0  0  0  0  0  0  0  0  0  0
   -1.3779    0.9966   -0.5716 H   0  0  0  0  0  0  0  0  0  0  0  0
   -4.4531   -2.1080   -0.2612 H   0  0  0  0  0  0  0  0  0  0  0  0
   -3.0555    1.8653    0.7615 H   0  0  0  0  0  0  0  0  0  0  0  0
   -6.8118   -1.2679   -0.2530 H   0  0  0  0  0  0  0  0  0  0  0  0
   -5.3947    2.6847    0.7753 H   0  0  0  0  0  0  0  0  0  0  0  0
   -7.2785    1.1302    0.2648 H   0  0  0  0  0  0  0  0  0  0  0  0
  1  3  2  0  0  0  0
  1  4  1  0  0  0  0
  2  1  1  0  0  0  0
  3  5  1  0  0  0  0
  3 21  1  0  0  0  0
  4 22  1  0  0  0  0
  5  7  2  0  0  0  0
  5 23  1  0  0  0  0
  6  4  2  0  0  0  0
  6 24  1  0  0  0  0
  7  6  1  0  0  0  0
  7  8  1  0  0  0  0
  8  9  2  0  0  0  0
  8 10  1  0  0  0  0
 10 11  1  0  0  0  0
 10 12  1  0  0  0  0
 10 25  1  1  0  0  0
 11 26  1  0  0  0  0
 12 13  1  0  0  0  0
 12 27  1  0  0  0  0
 13 14  2  0  0  0  0
 13 15  1  0  0  0  0
 15 16  2  0  0  0  0
 15 17  1  0  0  0  0
 16 18  1  0  0  0  0
 16 28  1  0  0  0  0
 17 29  1  0  0  0  0
 18 20  2  0  0  0  0
 18 30  1  0  0  0  0
 19 17  2  0  0  0  0
 19 31  1  0  0  0  0
 20 19  1  0  0  0  0
 20 32  1  0  0  0  0
M  END
$$$$
68.mol
 OpenBabel03201414153D

 39 41  0  0  0  0  0  0  0  0999 V2000
   -1.3502    1.1856    0.4336 C   0  0  0  0  0  0  0  0  0  0  0  0
   -2.2853    0.1808    0.1068 O   0  0  0  0  0  0  0  0  0  0  0  0
   -3.5257    0.8453    0.2436 C   0  0  0  0  0  0  0  0  0  0  0  0
   -2.0163    2.3458    0.7367 N   0  0  0  0  0  0  0  0  0  0  0  0
    0.0000    0.8962    0.4060 N   0  0  0  0  0  0  0  0  0  0  0  0
   -3.3087    2.1242    0.6182 N   0  0  0  0  0  0  0  0  0  0  0  0
   -4.7297    0.0894   -0.0241 C   0  0  0  0  0  0  0  0  0  0  0  0
    0.5228   -0.3639    0.0833 C   0  0  0  0  0  0  0  0  0  0  0  0
   -5.9822    0.7083    0.1024 C   0  0  0  0  0  0  0  0  0  0  0  0
   -4.6465   -1.2575   -0.4088 C   0  0  0  0  0  0  0  0  0  0  0  0
   -7.1406   -0.0224   -0.1562 C   0  0  0  0  0  0  0  0  0  0  0  0
   -5.8119   -1.9762   -0.6643 C   0  0  0  0  0  0  0  0  0  0  0  0
   -7.0582   -1.3612   -0.5387 C   0  0  0  0  0  0  0  0  0  0  0  0
   -0.2216   -1.3154   -0.1918 O   0  0  0  0  0  0  0  0  0  0  0  0
    2.0062   -0.4776    0.1167 C   0  0  0  0  0  0  0  0  0  0  0  0
    2.8312    0.5338   -0.3791 C   0  0  0  0  0  0  0  0  0  0  0  0
    2.5588   -1.6582    0.6310 C   0  0  0  0  0  0  0  0  0  0  0  0
    4.2222    0.3702   -0.3380 C   0  0  0  0  0  0  0  0  0  0  0  0
    3.9392   -1.8195    0.6852 C   0  0  0  0  0  0  0  0  0  0  0  0
    5.0051    1.4372   -0.7520 O   0  0  0  0  0  0  0  0  0  0  0  0
    4.7802   -0.8028    0.2084 C   0  0  0  0  0  0  0  0  0  0  0  0
    5.7521    1.1744   -1.9435 C   0  0  0  0  0  0  0  0  0  0  0  0
    6.1415   -1.0549    0.1939 O   0  0  0  0  0  0  0  0  0  0  0  0
    6.9117   -0.1657    1.0078 C   0  0  0  0  0  0  0  0  0  0  0  0
    0.6139    1.6427    0.6530 H   0  0  0  0  0  0  0  0  0  0  0  0
   -6.0505    1.7651    0.4041 H   0  0  0  0  0  0  0  0  0  0  0  0
   -3.6598   -1.7386   -0.5066 H   0  0  0  0  0  0  0  0  0  0  0  0
   -8.1231    0.4626   -0.0572 H   0  0  0  0  0  0  0  0  0  0  0  0
   -5.7462   -3.0320   -0.9660 H   0  0  0  0  0  0  0  0  0  0  0  0
   -7.9761   -1.9327   -0.7415 H   0  0  0  0  0  0  0  0  0  0  0  0
    2.4217    1.4565   -0.8184 H   0  0  0  0  0  0  0  0  0  0  0  0
    1.8903   -2.4588    0.9879 H   0  0  0  0  0  0  0  0  0  0  0  0
    4.3842   -2.7414    1.0890 H   0  0  0  0  0  0  0  0  0  0  0  0
    6.3334    2.1170   -2.1002 H   0  0  0  0  0  0  0  0  0  0  0  0
    5.0595    0.9870   -2.7985 H   0  0  0  0  0  0  0  0  0  0  0  0
    6.4326    0.3016   -1.7893 H   0  0  0  0  0  0  0  0  0  0  0  0
    7.9629   -0.5133    0.8475 H   0  0  0  0  0  0  0  0  0  0  0  0
    6.6166   -0.2732    2.0790 H   0  0  0  0  0  0  0  0  0  0  0  0
    6.7798    0.8899    0.6668 H   0  0  0  0  0  0  0  0  0  0  0  0
  1  4  2  0  0  0  0
  1  5  1  0  0  0  0
  2  1  1  0  0  0  0
  2  3  1  0  0  0  0
  3  7  1  0  0  0  0
  4  6  1  0  0  0  0
  5  8  1  0  0  0  0
  5 25  1  0  0  0  0
  6  3  2  0  0  0  0
  7  9  1  0  0  0  0
  7 10  2  0  0  0  0
  8 14  2  0  0  0  0
  8 15  1  0  0  0  0
  9 11  2  0  0  0  0
  9 26  1  0  0  0  0
 10 27  1  0  0  0  0
 11 13  1  0  0  0  0
 11 28  1  0  0  0  0
 12 10  1  0  0  0  0
 12 29  1  0  0  0  0
 13 12  2  0  0  0  0
 13 30  1  0  0  0  0
 15 16  1  0  0  0  0
 15 17  2  0  0  0  0
 16 18  2  0  0  0  0
 16 31  1  0  0  0  0
 17 32  1  0  0  0  0
 18 20  1  0  0  0  0
 18 21  1  0  0  0  0
 19 17  1  0  0  0  0
 19 33  1  0  0  0  0
 20 22  1  0  0  0  0
 21 23  1  0  0  0  0
 21 19  2  0  0  0  0
 22 34  1  0  0  0  0
 22 35  1  0  0  0  0
 22 36  1  0  0  0  0
 23 24  1  0  0  0  0
 24 37  1  0  0  0  0
 24 38  1  0  0  0  0
 24 39  1  0  0  0  0
M  END
$$$$
69.mol
 OpenBabel03201414153D

 35 37  0  0  0  0  0  0  0  0999 V2000
    4.5853    0.4380   -0.2124 C   0  0  0  0  0  0  0  0  0  0  0  0
    6.1983   -0.4281   -0.1029 Br  0  0  0  0  0  0  0  0  0  0  0  0
    3.1411   -0.2938    0.0612 S   0  0  0  0  0  0  0  0  0  0  0  0
    4.4352    1.7927   -0.5368 C   0  0  0  0  0  0  0  0  0  0  0  0
    2.2348    1.0793   -0.2188 C   0  0  0  0  0  0  0  0  0  0  0  0
    3.0799    2.1638   -0.5403 C   0  0  0  0  0  0  0  0  0  0  0  0
    0.8261    1.2520   -0.1689 C   0  0  0  0  0  0  0  0  0  0  0  0
   -0.1590    0.3491    0.1029 C   0  0  0  0  0  0  0  0  0  0  0  0
   -1.5584    0.8468    0.0788 C   0  0  0  0  0  0  0  0  0  0  0  0
    0.0821   -1.0629    0.4122 C   0  0  0  0  0  0  0  0  0  0  0  0
   -1.8162    2.0401   -0.1554 O   0  0  0  0  0  0  0  0  0  0  0  0
   -2.6058   -0.0671    0.3283 N   0  0  0  0  0  0  0  0  0  0  0  0
   -1.0181   -1.8815    0.6402 N   0  0  0  0  0  0  0  0  0  0  0  0
    1.2197   -1.5830    0.4814 O   0  0  0  0  0  0  0  0  0  0  0  0
   -3.9650    0.3814    0.3191 C   0  0  0  0  0  0  0  0  0  0  0  0
   -2.3529   -1.4346    0.5994 C   0  0  0  0  0  0  0  0  0  0  0  0
   -4.9385   -0.3374   -0.4051 C   0  0  0  0  0  0  0  0  0  0  0  0
   -4.3329    1.5405    1.0269 C   0  0  0  0  0  0  0  0  0  0  0  0
   -3.2611   -2.2637    0.8036 O   0  0  0  0  0  0  0  0  0  0  0  0
   -6.2602    0.1154   -0.4000 C   0  0  0  0  0  0  0  0  0  0  0  0
   -5.6579    1.9757    1.0029 C   0  0  0  0  0  0  0  0  0  0  0  0
   -7.2934   -0.5081   -1.0728 O   0  0  0  0  0  0  0  0  0  0  0  0
   -6.6311    1.2780    0.3009 C   0  0  0  0  0  0  0  0  0  0  0  0
   -6.9834   -1.7500   -1.6951 C   0  0  0  0  0  0  0  0  0  0  0  0
    5.2572    2.4776   -0.7590 H   0  0  0  0  0  0  0  0  0  0  0  0
    2.7222    3.1718   -0.7655 H   0  0  0  0  0  0  0  0  0  0  0  0
    0.4887    2.2937   -0.3897 H   0  0  0  0  0  0  0  0  0  0  0  0
   -0.8746   -2.8484    0.8486 H   0  0  0  0  0  0  0  0  0  0  0  0
   -4.6619   -1.2591   -0.9384 H   0  0  0  0  0  0  0  0  0  0  0  0
   -3.5787    2.1238    1.5768 H   0  0  0  0  0  0  0  0  0  0  0  0
   -5.9330    2.8883    1.5541 H   0  0  0  0  0  0  0  0  0  0  0  0
   -7.6776    1.6123    0.2815 H   0  0  0  0  0  0  0  0  0  0  0  0
   -7.9690   -2.0861   -2.1064 H   0  0  0  0  0  0  0  0  0  0  0  0
   -6.5957   -2.4837   -0.9473 H   0  0  0  0  0  0  0  0  0  0  0  0
   -6.2442   -1.6008   -2.5194 H   0  0  0  0  0  0  0  0  0  0  0  0
  1  3  1  0  0  0  0
  1  4  2  0  0  0  0
  2  1  1  0  0  0  0
  3  5  1  0  0  0  0
  4 25  1  0  0  0  0
  5  6  2  0  0  0  0
  5  7  1  0  0  0  0
  6  4  1  0  0  0  0
  6 26  1  0  0  0  0
  7  8  2  0  0  0  0
  7 27  1  0  0  0  0
  8  9  1  0  0  0  0
  8 10  1  0  0  0  0
  9 11  2  0  0  0  0
  9 12  1  0  0  0  0
 10 14  2  0  0  0  0
 12 15  1  0  0  0  0
 12 16  1  0  0  0  0
 13 10  1  0  0  0  0
 13 28  1  0  0  0  0
 15 17  1  0  0  0  0
 15 18  2  0  0  0  0
 16 19  2  0  0  0  0
 16 13  1  0  0  0  0
 17 20  2  0  0  0  0
 17 29  1  0  0  0  0
 18 30  1  0  0  0  0
 20 22  1  0  0  0  0
 20 23  1  0  0  0  0
 21 18  1  0  0  0  0
 21 31  1  0  0  0  0
 22 24  1  0  0  0  0
 23 21  2  0  0  0  0
 23 32  1  0  0  0  0
 24 33  1  0  0  0  0
 24 34  1  0  0  0  0
 24 35  1  0  0  0  0
M  END
$$$$
70.mol
 OpenBabel03201414153D

 42 44  0  0  0  0  0  0  0  0999 V2000
   -4.1181    0.0840   -0.1188 C   0  0  0  0  0  0  0  0  0  0  0  0
   -5.1286   -1.4021   -0.6472 Br  0  0  0  0  0  0  0  0  0  0  0  0
   -4.6888    1.2255    0.4858 C   0  0  0  0  0  0  0  0  0  0  0  0
   -2.7386    0.0518   -0.3342 C   0  0  0  0  0  0  0  0  0  0  0  0
   -6.0484    1.2047    0.6894 O   0  0  0  0  0  0  0  0  0  0  0  0
   -3.8758    2.3159    0.8411 C   0  0  0  0  0  0  0  0  0  0  0  0
   -1.9232    1.1355    0.0155 C   0  0  0  0  0  0  0  0  0  0  0  0
   -6.6220    2.3461    1.3211 C   0  0  0  0  0  0  0  0  0  0  0  0
   -2.5123    2.2741    0.5937 C   0  0  0  0  0  0  0  0  0  0  0  0
   -0.5018    1.1749   -0.2567 C   0  0  0  0  0  0  0  0  0  0  0  0
    0.4575    0.2349   -0.0804 C   0  0  0  0  0  0  0  0  0  0  0  0
    1.8420    0.6161   -0.4891 C   0  0  0  0  0  0  0  0  0  0  0  0
    0.2458   -1.0980    0.5156 C   0  0  0  0  0  0  0  0  0  0  0  0
    2.0580    1.6770   -1.1003 O   0  0  0  0  0  0  0  0  0  0  0  0
    2.9102   -0.2417   -0.1612 N   0  0  0  0  0  0  0  0  0  0  0  0
    1.3791   -1.8629    0.7998 N   0  0  0  0  0  0  0  0  0  0  0  0
   -0.8604   -1.5874    0.7999 O   0  0  0  0  0  0  0  0  0  0  0  0
    4.2503    0.1124   -0.5181 C   0  0  0  0  0  0  0  0  0  0  0  0
    2.6960   -1.4760    0.5056 C   0  0  0  0  0  0  0  0  0  0  0  0
    5.2802    0.0215    0.4411 C   0  0  0  0  0  0  0  0  0  0  0  0
    4.5440    0.5550   -1.8210 C   0  0  0  0  0  0  0  0  0  0  0  0
    3.6316   -2.2320    0.8345 O   0  0  0  0  0  0  0  0  0  0  0  0
    6.5826    0.3692    0.0738 C   0  0  0  0  0  0  0  0  0  0  0  0
    5.8514    0.9082   -2.1547 C   0  0  0  0  0  0  0  0  0  0  0  0
    7.6659    0.3198    0.9301 O   0  0  0  0  0  0  0  0  0  0  0  0
    6.8793    0.8194   -1.2259 C   0  0  0  0  0  0  0  0  0  0  0  0
    7.4329   -0.2574    2.2101 C   0  0  0  0  0  0  0  0  0  0  0  0
   -2.2796   -0.8447   -0.7881 H   0  0  0  0  0  0  0  0  0  0  0  0
   -4.3120    3.2088    1.3114 H   0  0  0  0  0  0  0  0  0  0  0  0
   -7.7082    2.0794    1.3838 H   0  0  0  0  0  0  0  0  0  0  0  0
   -6.4752    3.2585    0.6940 H   0  0  0  0  0  0  0  0  0  0  0  0
   -6.1914    2.4911    2.3412 H   0  0  0  0  0  0  0  0  0  0  0  0
   -1.8842    3.1386    0.8622 H   0  0  0  0  0  0  0  0  0  0  0  0
   -0.1633    2.1596   -0.6599 H   0  0  0  0  0  0  0  0  0  0  0  0
    1.2627   -2.7551    1.2352 H   0  0  0  0  0  0  0  0  0  0  0  0
    5.0615   -0.3503    1.4532 H   0  0  0  0  0  0  0  0  0  0  0  0
    3.7459    0.6519   -2.5727 H   0  0  0  0  0  0  0  0  0  0  0  0
    6.0683    1.2604   -3.1750 H   0  0  0  0  0  0  0  0  0  0  0  0
    7.9124    1.0911   -1.4833 H   0  0  0  0  0  0  0  0  0  0  0  0
    8.4481   -0.2578    2.6822 H   0  0  0  0  0  0  0  0  0  0  0  0
    7.0413   -1.2989    2.1119 H   0  0  0  0  0  0  0  0  0  0  0  0
    6.7257    0.3745    2.8007 H   0  0  0  0  0  0  0  0  0  0  0  0
  1  3  2  0  0  0  0
  1  4  1  0  0  0  0
  2  1  1  0  0  0  0
  3  5  1  0  0  0  0
  3  6  1  0  0  0  0
  4 28  1  0  0  0  0
  5  8  1  0  0  0  0
  6  9  2  0  0  0  0
  6 29  1  0  0  0  0
  7  4  2  0  0  0  0
  7 10  1  0  0  0  0
  8 30  1  0  0  0  0
  8 31  1  0  0  0  0
  8 32  1  0  0  0  0
  9  7  1  0  0  0  0
  9 33  1  0  0  0  0
 10 11  2  0  0  0  0
 10 34  1  0  0  0  0
 11 12  1  0  0  0  0
 11 13  1  0  0  0  0
 12 14  2  0  0  0  0
 12 15  1  0  0  0  0
 13 17  2  0  0  0  0
 15 18  1  0  0  0  0
 15 19  1  0  0  0  0
 16 13  1  0  0  0  0
 16 35  1  0  0  0  0
 18 20  2  0  0  0  0
 18 21  1  0  0  0  0
 19 22  2  0  0  0  0
 19 16  1  0  0  0  0
 20 23  1  0  0  0  0
 20 36  1  0  0  0  0
 21 37  1  0  0  0  0
 23 25  1  0  0  0  0
 23 26  2  0  0  0  0
 24 21  2  0  0  0  0
 24 38  1  0  0  0  0
 25 27  1  0  0  0  0
 26 24  1  0  0  0  0
 26 39  1  0  0  0  0
 27 40  1  0  0  0  0
 27 41  1  0  0  0  0
 27 42  1  0  0  0  0
M  END
$$$$
71.mol
 OpenBabel03201414153D

 38 39  0  0  0  0  0  0  0  0999 V2000
   -0.9022   -1.2179    0.1020 C   0  0  0  0  0  0  0  0  0  0  0  0
   -1.3601   -2.7241    0.4998 S   0  0  0  0  0  0  0  0  0  0  0  0
   -1.7464   -0.1821   -0.2221 N   0  0  0  0  0  0  0  0  0  0  0  0
    0.4901   -0.9907    0.1127 N   0  0  0  0  0  0  0  0  0  0  0  0
   -3.1530   -0.2824   -0.3119 C   0  0  0  0  0  0  0  0  0  0  0  0
    1.2070    0.1852   -0.1240 C   0  0  0  0  0  0  0  0  0  0  0  0
   -3.9392    0.8453    0.0334 C   0  0  0  0  0  0  0  0  0  0  0  0
   -3.8034   -1.4387   -0.7898 C   0  0  0  0  0  0  0  0  0  0  0  0
   -5.3251    0.8108   -0.1294 C   0  0  0  0  0  0  0  0  0  0  0  0
   -3.3340    2.1095    0.5483 C   0  0  0  0  0  0  0  0  0  0  0  0
   -5.1891   -1.4588   -0.9229 C   0  0  0  0  0  0  0  0  0  0  0  0
   -5.9533   -0.3395   -0.6006 C   0  0  0  0  0  0  0  0  0  0  0  0
   -3.4909    3.2034   -0.0297 O   0  0  0  0  0  0  0  0  0  0  0  0
   -2.6047    2.0358    1.7088 N   0  0  0  0  0  0  0  0  0  0  0  0
    0.6403    1.2564   -0.4134 O   0  0  0  0  0  0  0  0  0  0  0  0
    2.6880    0.0907   -0.0343 C   0  0  0  0  0  0  0  0  0  0  0  0
    3.4432    0.8866   -0.9041 C   0  0  0  0  0  0  0  0  0  0  0  0
    3.3342   -0.7316    0.8990 C   0  0  0  0  0  0  0  0  0  0  0  0
    4.8345    0.8515   -0.8658 C   0  0  0  0  0  0  0  0  0  0  0  0
    4.7203   -0.7730    0.9547 C   0  0  0  0  0  0  0  0  0  0  0  0
    5.4728    0.0187    0.0631 C   0  0  0  0  0  0  0  0  0  0  0  0
    6.8375   -0.1021    0.1949 O   0  0  0  0  0  0  0  0  0  0  0  0
    7.6322    0.6944   -0.6796 C   0  0  0  0  0  0  0  0  0  0  0  0
   -1.3717    0.7325   -0.4137 H   0  0  0  0  0  0  0  0  0  0  0  0
    1.0130   -1.8226    0.3228 H   0  0  0  0  0  0  0  0  0  0  0  0
   -3.2182   -2.3413   -1.0419 H   0  0  0  0  0  0  0  0  0  0  0  0
   -5.9142    1.7095    0.1145 H   0  0  0  0  0  0  0  0  0  0  0  0
   -5.6789   -2.3733   -1.2921 H   0  0  0  0  0  0  0  0  0  0  0  0
   -7.0466   -0.3602   -0.7183 H   0  0  0  0  0  0  0  0  0  0  0  0
   -2.4942    1.1821    2.1908 H   0  0  0  0  0  0  0  0  0  0  0  0
   -2.2028    2.8581    2.0851 H   0  0  0  0  0  0  0  0  0  0  0  0
    2.9256    1.5500   -1.6172 H   0  0  0  0  0  0  0  0  0  0  0  0
    2.7573   -1.3396    1.6138 H   0  0  0  0  0  0  0  0  0  0  0  0
    5.4133    1.4783   -1.5583 H   0  0  0  0  0  0  0  0  0  0  0  0
    5.2424   -1.4104    1.6829 H   0  0  0  0  0  0  0  0  0  0  0  0
    8.6801    0.4313   -0.3855 H   0  0  0  0  0  0  0  0  0  0  0  0
    7.4347    1.7806   -0.5102 H   0  0  0  0  0  0  0  0  0  0  0  0
    7.4396    0.4196   -1.7448 H   0  0  0  0  0  0  0  0  0  0  0  0
  1  3  1  0  0  0  0
  1  4  1  0  0  0  0
  2  1  2  0  0  0  0
  3  5  1  0  0  0  0
  3 24  1  0  0  0  0
  4  6  1  0  0  0  0
  4 25  1  0  0  0  0
  5  7  2  0  0  0  0
  5  8  1  0  0  0  0
  6 15  2  0  0  0  0
  6 16  1  0  0  0  0
  7  9  1  0  0  0  0
  7 10  1  0  0  0  0
  8 26  1  0  0  0  0
  9 12  2  0  0  0  0
  9 27  1  0  0  0  0
 10 13  2  0  0  0  0
 10 14  1  0  0  0  0
 11  8  2  0  0  0  0
 11 28  1  0  0  0  0
 12 11  1  0  0  0  0
 12 29  1  0  0  0  0
 14 30  1  0  0  0  0
 14 31  1  0  0  0  0
 16 17  1  0  0  0  0
 16 18  2  0  0  0  0
 17 19  2  0  0  0  0
 17 32  1  0  0  0  0
 18 33  1  0  0  0  0
 19 21  1  0  0  0  0
 19 34  1  0  0  0  0
 20 18  1  0  0  0  0
 20 35  1  0  0  0  0
 21 22  1  0  0  0  0
 21 20  2  0  0  0  0
 22 23  1  0  0  0  0
 23 36  1  0  0  0  0
 23 37  1  0  0  0  0
 23 38  1  0  0  0  0
M  END
$$$$
72.mol
 OpenBabel03201414153D

 43 46  0  0  0  0  0  0  0  0999 V2000
   -5.2365   -1.1099   -0.3726 C   0  0  0  0  0  0  0  0  0  0  0  0
   -5.7369   -2.3629   -0.7031 O   0  0  0  0  0  0  0  0  0  0  0  0
   -7.1715   -2.3047   -0.5108 C   0  0  0  0  0  0  0  0  0  0  0  0
   -6.3080   -0.2649    0.0193 C   0  0  0  0  0  0  0  0  0  0  0  0
   -3.9275   -0.6846   -0.4046 C   0  0  0  0  0  0  0  0  0  0  0  0
   -7.5023   -0.9711   -0.0549 O   0  0  0  0  0  0  0  0  0  0  0  0
   -6.0948    1.0447    0.3937 C   0  0  0  0  0  0  0  0  0  0  0  0
   -3.6975    0.6633   -0.0065 C   0  0  0  0  0  0  0  0  0  0  0  0
   -4.7668    1.4986    0.3778 C   0  0  0  0  0  0  0  0  0  0  0  0
   -2.3918    1.2041   -0.0125 N   0  0  0  0  0  0  0  0  0  0  0  0
   -1.2710    0.4665    0.1263 C   0  0  0  0  0  0  0  0  0  0  0  0
    0.0243    0.9601    0.1418 C   0  0  0  0  0  0  0  0  0  0  0  0
    1.1049   -0.0279    0.2865 C   0  0  0  0  0  0  0  0  0  0  0  0
    0.3400    2.3794    0.0263 C   0  0  0  0  0  0  0  0  0  0  0  0
    0.8667   -1.2452    0.4021 O   0  0  0  0  0  0  0  0  0  0  0  0
    2.4397    0.4387    0.2892 N   0  0  0  0  0  0  0  0  0  0  0  0
    1.6878    2.7387    0.0363 N   0  0  0  0  0  0  0  0  0  0  0  0
   -0.5099    3.2913   -0.0802 O   0  0  0  0  0  0  0  0  0  0  0  0
    3.5219   -0.4846    0.4342 C   0  0  0  0  0  0  0  0  0  0  0  0
    2.7431    1.8177    0.1553 C   0  0  0  0  0  0  0  0  0  0  0  0
    4.6340   -0.4100   -0.4301 C   0  0  0  0  0  0  0  0  0  0  0  0
    3.4805   -1.4738    1.4348 C   0  0  0  0  0  0  0  0  0  0  0  0
    3.9138    2.2503    0.1382 O   0  0  0  0  0  0  0  0  0  0  0  0
    5.6820   -1.3199   -0.2701 C   0  0  0  0  0  0  0  0  0  0  0  0
    4.5351   -2.3773    1.5616 C   0  0  0  0  0  0  0  0  0  0  0  0
    6.8166   -1.3380   -1.0594 O   0  0  0  0  0  0  0  0  0  0  0  0
    5.6408   -2.3143    0.7243 C   0  0  0  0  0  0  0  0  0  0  0  0
    6.9557   -0.2686   -1.9880 C   0  0  0  0  0  0  0  0  0  0  0  0
   -7.4533   -3.0349    0.2870 H   0  0  0  0  0  0  0  0  0  0  0  0
   -7.6695   -2.4792   -1.4961 H   0  0  0  0  0  0  0  0  0  0  0  0
   -3.1216   -1.3545   -0.7327 H   0  0  0  0  0  0  0  0  0  0  0  0
   -6.9176    1.7070    0.6940 H   0  0  0  0  0  0  0  0  0  0  0  0
   -4.5751    2.5422    0.6764 H   0  0  0  0  0  0  0  0  0  0  0  0
   -2.3191    2.2067   -0.0681 H   0  0  0  0  0  0  0  0  0  0  0  0
   -1.3994   -0.6376    0.2378 H   0  0  0  0  0  0  0  0  0  0  0  0
    1.9387    3.7019   -0.0428 H   0  0  0  0  0  0  0  0  0  0  0  0
    4.6851    0.3771   -1.1972 H   0  0  0  0  0  0  0  0  0  0  0  0
    2.6081   -1.5591    2.1005 H   0  0  0  0  0  0  0  0  0  0  0  0
    4.4876   -3.1515    2.3428 H   0  0  0  0  0  0  0  0  0  0  0  0
    6.4775   -3.0195    0.8219 H   0  0  0  0  0  0  0  0  0  0  0  0
    7.9607   -0.4524   -2.4458 H   0  0  0  0  0  0  0  0  0  0  0  0
    6.9333    0.7182   -1.4652 H   0  0  0  0  0  0  0  0  0  0  0  0
    6.1551   -0.3195   -2.7655 H   0  0  0  0  0  0  0  0  0  0  0  0
  1  4  1  0  0  0  0
  1  5  2  0  0  0  0
  2  1  1  0  0  0  0
  2  3  1  0  0  0  0
  3 29  1  0  0  0  0
  3 30  1  0  0  0  0
  4  6  1  0  0  0  0
  4  7  2  0  0  0  0
  5 31  1  0  0  0  0
  6  3  1  0  0  0  0
  7  9  1  0  0  0  0
  7 32  1  0  0  0  0
  8 10  1  0  0  0  0
  8  5  1  0  0  0  0
  9  8  2  0  0  0  0
  9 33  1  0  0  0  0
 10 11  1  0  0  0  0
 10 34  1  0  0  0  0
 11 12  2  0  0  0  0
 11 35  1  0  0  0  0
 12 13  1  0  0  0  0
 12 14  1  0  0  0  0
 13 15  2  0  0  0  0
 13 16  1  0  0  0  0
 14 18  2  0  0  0  0
 16 19  1  0  0  0  0
 16 20  1  0  0  0  0
 17 14  1  0  0  0  0
 17 36  1  0  0  0  0
 19 21  1  0  0  0  0
 19 22  2  0  0  0  0
 20 23  2  0  0  0  0
 20 17  1  0  0  0  0
 21 24  2  0  0  0  0
 21 37  1  0  0  0  0
 22 38  1  0  0  0  0
 24 26  1  0  0  0  0
 24 27  1  0  0  0  0
 25 22  1  0  0  0  0
 25 39  1  0  0  0  0
 26 28  1  0  0  0  0
 27 25  2  0  0  0  0
 27 40  1  0  0  0  0
 28 41  1  0  0  0  0
 28 42  1  0  0  0  0
 28 43  1  0  0  0  0
M  END
$$$$
73.mol
 OpenBabel03201414153D

 59 61  0  0  0  0  0  0  0  0999 V2000
    5.6299   -1.5840   -0.5779 C   0  0  0  0  0  0  0  0  0  0  0  0
    6.7975   -2.1820   -0.9144 F   0  0  0  0  0  0  0  0  0  0  0  0
    5.5307   -0.8681    0.6292 C   0  0  0  0  0  0  0  0  0  0  0  0
    4.5187   -1.6805   -1.4360 C   0  0  0  0  0  0  0  0  0  0  0  0
    4.3274   -0.2564    0.9651 C   0  0  0  0  0  0  0  0  0  0  0  0
    3.3255   -1.0604   -1.0817 C   0  0  0  0  0  0  0  0  0  0  0  0
    3.2172   -0.3436    0.1162 C   0  0  0  0  0  0  0  0  0  0  0  0
    1.9299    0.3392    0.4877 C   0  0  1  0  0  0  0  0  0  0  0  0
    1.7862    1.6143   -0.3540 C   0  0  1  0  0  0  0  0  0  0  0  0
    0.7649   -0.5949    0.3798 C   0  0  0  0  0  0  0  0  0  0  0  0
    0.3332    2.1206   -0.3556 C   0  0  2  0  0  0  0  0  0  0  0  0
    2.7280    2.6870    0.1534 C   0  0  0  0  0  0  0  0  0  0  0  0
   -0.3740   -0.2990   -0.3226 C   0  0  0  0  0  0  0  0  0  0  0  0
    0.8892   -1.8393    1.1652 C   0  0  0  0  0  0  0  0  0  0  0  0
   -0.1772    2.3383    0.9535 O   0  0  0  0  0  0  0  0  0  0  0  0
   -0.5419    1.0397   -0.9917 C   0  0  0  0  0  0  0  0  0  0  0  0
    0.2259    3.4115   -1.1636 C   0  0  0  0  0  0  0  0  0  0  0  0
    2.6339    3.1486    1.2971 O   0  0  0  0  0  0  0  0  0  0  0  0
    3.7595    3.1602   -0.8167 C   0  0  0  0  0  0  0  0  0  0  0  0
   -1.3988   -1.2237   -0.5427 N   0  0  0  0  0  0  0  0  0  0  0  0
   -2.7557   -0.8714   -0.3341 C   0  0  0  0  0  0  0  0  0  0  0  0
   -3.7524   -1.5955   -1.0191 C   0  0  0  0  0  0  0  0  0  0  0  0
   -3.1486    0.1675    0.5405 C   0  0  0  0  0  0  0  0  0  0  0  0
   -5.0992   -1.2894   -0.8453 C   0  0  0  0  0  0  0  0  0  0  0  0
   -4.4883    0.4817    0.7083 C   0  0  0  0  0  0  0  0  0  0  0  0
   -5.4698   -0.2498    0.0136 C   0  0  0  0  0  0  0  0  0  0  0  0
   -6.7687    0.1486    0.2578 O   0  0  0  0  0  0  0  0  0  0  0  0
   -7.7906   -0.5999   -0.4137 C   0  0  0  0  0  0  0  0  0  0  0  0
   -9.1048    0.0039    0.0246 C   0  0  0  0  0  0  0  0  0  0  0  0
    0.4784   -2.9376    0.7575 O   0  0  0  0  0  0  0  0  0  0  0  0
    1.5077   -1.7158    2.5237 C   0  0  0  0  0  0  0  0  0  0  0  0
    6.4020   -0.8009    1.2964 H   0  0  0  0  0  0  0  0  0  0  0  0
    4.6013   -2.2494   -2.3732 H   0  0  0  0  0  0  0  0  0  0  0  0
    4.2523    0.3036    1.9112 H   0  0  0  0  0  0  0  0  0  0  0  0
    2.4489   -1.1460   -1.7435 H   0  0  0  0  0  0  0  0  0  0  0  0
    1.9829    0.6684    1.5715 H   0  0  0  0  0  0  0  0  0  0  0  0
    2.0545    1.3727   -1.4213 H   0  0  0  0  0  0  0  0  0  0  0  0
    0.4668    2.8818    1.4291 H   0  0  0  0  0  0  0  0  0  0  0  0
   -0.2549    0.9308   -2.0725 H   0  0  0  0  0  0  0  0  0  0  0  0
   -1.6103    1.3834   -0.9546 H   0  0  0  0  0  0  0  0  0  0  0  0
    0.8495    4.2099   -0.6936 H   0  0  0  0  0  0  0  0  0  0  0  0
   -0.8360    3.7553   -1.1805 H   0  0  0  0  0  0  0  0  0  0  0  0
    0.5738    3.2464   -2.2100 H   0  0  0  0  0  0  0  0  0  0  0  0
    3.2538    3.5746   -1.7238 H   0  0  0  0  0  0  0  0  0  0  0  0
    4.4054    2.3020   -1.1267 H   0  0  0  0  0  0  0  0  0  0  0  0
    4.4011    3.9532   -0.3615 H   0  0  0  0  0  0  0  0  0  0  0  0
   -1.1924   -2.1707   -0.2785 H   0  0  0  0  0  0  0  0  0  0  0  0
   -3.4737   -2.4165   -1.6984 H   0  0  0  0  0  0  0  0  0  0  0  0
   -2.3857    0.7431    1.0941 H   0  0  0  0  0  0  0  0  0  0  0  0
   -5.8544   -1.8725   -1.3905 H   0  0  0  0  0  0  0  0  0  0  0  0
   -4.7964    1.2928    1.3839 H   0  0  0  0  0  0  0  0  0  0  0  0
   -7.6511   -0.5072   -1.5231 H   0  0  0  0  0  0  0  0  0  0  0  0
   -7.7198   -1.6791   -0.1154 H   0  0  0  0  0  0  0  0  0  0  0  0
   -9.2206   -0.0749    1.1319 H   0  0  0  0  0  0  0  0  0  0  0  0
   -9.1521    1.0829   -0.2572 H   0  0  0  0  0  0  0  0  0  0  0  0
   -9.9412   -0.5425   -0.4720 H   0  0  0  0  0  0  0  0  0  0  0  0
    1.0152   -0.8908    3.0932 H   0  0  0  0  0  0  0  0  0  0  0  0
    2.5974   -1.4844    2.4223 H   0  0  0  0  0  0  0  0  0  0  0  0
    1.3937   -2.6723    3.0896 H   0  0  0  0  0  0  0  0  0  0  0  0
  1  3  1  0  0  0  0
  1  4  2  0  0  0  0
  2  1  1  0  0  0  0
  3  5  2  0  0  0  0
  3 32  1  0  0  0  0
  4 33  1  0  0  0  0
  5  7  1  0  0  0  0
  5 34  1  0  0  0  0
  6  4  1  0  0  0  0
  6 35  1  0  0  0  0
  7  6  2  0  0  0  0
  7  8  1  0  0  0  0
  8  9  1  0  0  0  0
  8 10  1  0  0  0  0
  8 36  1  1  0  0  0
  9 11  1  0  0  0  0
  9 12  1  0  0  0  0
  9 37  1  6  0  0  0
 10 14  1  0  0  0  0
 11 15  1  1  0  0  0
 11 16  1  0  0  0  0
 11 17  1  0  0  0  0
 12 18  2  0  0  0  0
 12 19  1  0  0  0  0
 13 20  1  0  0  0  0
 13 10  2  0  0  0  0
 14 30  2  0  0  0  0
 14 31  1  0  0  0  0
 15 38  1  0  0  0  0
 16 13  1  0  0  0  0
 16 39  1  0  0  0  0
 16 40  1  0  0  0  0
 17 41  1  0  0  0  0
 17 42  1  0  0  0  0
 17 43  1  0  0  0  0
 19 44  1  0  0  0  0
 19 45  1  0  0  0  0
 19 46  1  0  0  0  0
 20 21  1  0  0  0  0
 20 47  1  0  0  0  0
 21 22  1  0  0  0  0
 21 23  2  0  0  0  0
 22 24  2  0  0  0  0
 22 48  1  0  0  0  0
 23 49  1  0  0  0  0
 24 26  1  0  0  0  0
 24 50  1  0  0  0  0
 25 23  1  0  0  0  0
 25 51  1  0  0  0  0
 26 27  1  0  0  0  0
 26 25  2  0  0  0  0
 27 28  1  0  0  0  0
 28 29  1  0  0  0  0
 28 52  1  0  0  0  0
 28 53  1  0  0  0  0
 29 54  1  0  0  0  0
 29 55  1  0  0  0  0
 29 56  1  0  0  0  0
 31 57  1  0  0  0  0
 31 58  1  0  0  0  0
 31 59  1  0  0  0  0
M  END
$$$$
74.mol
 OpenBabel03201414153D

 41 43  0  0  0  0  0  0  0  0999 V2000
   -6.6020   -0.7731   -0.2155 C   0  0  0  0  0  0  0  0  0  0  0  0
   -7.9496   -0.7738   -0.3296 F   0  0  0  0  0  0  0  0  0  0  0  0
   -5.9743    0.0827    0.7069 C   0  0  0  0  0  0  0  0  0  0  0  0
   -5.8307   -1.6358   -1.0205 C   0  0  0  0  0  0  0  0  0  0  0  0
   -4.5866    0.0833    0.8110 C   0  0  0  0  0  0  0  0  0  0  0  0
   -4.4495   -1.6347   -0.8916 C   0  0  0  0  0  0  0  0  0  0  0  0
   -3.8097   -0.7672    0.0137 C   0  0  0  0  0  0  0  0  0  0  0  0
   -2.3667   -0.8509    0.1220 C   0  0  0  0  0  0  0  0  0  0  0  0
   -1.4338    0.1274    0.1882 C   0  0  0  0  0  0  0  0  0  0  0  0
   -0.0109   -0.3160    0.2888 C   0  0  0  0  0  0  0  0  0  0  0  0
   -1.7080    1.5768    0.1266 C   0  0  0  0  0  0  0  0  0  0  0  0
    0.2729   -1.5023    0.5302 O   0  0  0  0  0  0  0  0  0  0  0  0
    1.0098    0.6318    0.0902 N   0  0  0  0  0  0  0  0  0  0  0  0
   -0.6173    2.4284   -0.0565 N   0  0  0  0  0  0  0  0  0  0  0  0
   -2.8341    2.0961    0.2106 O   0  0  0  0  0  0  0  0  0  0  0  0
    2.3815    0.2272    0.1179 C   0  0  0  0  0  0  0  0  0  0  0  0
    0.7218    2.0067   -0.1076 C   0  0  0  0  0  0  0  0  0  0  0  0
    2.8691   -0.5656    1.1800 C   0  0  0  0  0  0  0  0  0  0  0  0
    3.2583    0.6115   -0.9134 C   0  0  0  0  0  0  0  0  0  0  0  0
    1.6117    2.8545   -0.3164 O   0  0  0  0  0  0  0  0  0  0  0  0
    4.1963   -0.9656    1.2036 C   0  0  0  0  0  0  0  0  0  0  0  0
    4.5935    0.2174   -0.8880 C   0  0  0  0  0  0  0  0  0  0  0  0
    5.0642   -0.5716    0.1672 C   0  0  0  0  0  0  0  0  0  0  0  0
    6.3598   -1.0237    0.2960 O   0  0  0  0  0  0  0  0  0  0  0  0
    7.2720   -0.6223   -0.7361 C   0  0  0  0  0  0  0  0  0  0  0  0
    8.6080   -1.2239   -0.3660 C   0  0  0  0  0  0  0  0  0  0  0  0
   -6.5822    0.7518    1.3333 H   0  0  0  0  0  0  0  0  0  0  0  0
   -6.3304   -2.3020   -1.7386 H   0  0  0  0  0  0  0  0  0  0  0  0
   -4.0991    0.7670    1.5257 H   0  0  0  0  0  0  0  0  0  0  0  0
   -3.8468   -2.3158   -1.5132 H   0  0  0  0  0  0  0  0  0  0  0  0
   -1.9889   -1.9013    0.1274 H   0  0  0  0  0  0  0  0  0  0  0  0
   -0.7800    3.4102   -0.1485 H   0  0  0  0  0  0  0  0  0  0  0  0
    2.1917   -0.8941    1.9847 H   0  0  0  0  0  0  0  0  0  0  0  0
    2.9034    1.2531   -1.7362 H   0  0  0  0  0  0  0  0  0  0  0  0
    4.5817   -1.5887    2.0235 H   0  0  0  0  0  0  0  0  0  0  0  0
    5.2596    0.5374   -1.7011 H   0  0  0  0  0  0  0  0  0  0  0  0
    6.9100   -1.0124   -1.7236 H   0  0  0  0  0  0  0  0  0  0  0  0
    7.3256    0.4977   -0.7703 H   0  0  0  0  0  0  0  0  0  0  0  0
    8.9445   -0.8457    0.6288 H   0  0  0  0  0  0  0  0  0  0  0  0
    8.5340   -2.3363   -0.3119 H   0  0  0  0  0  0  0  0  0  0  0  0
    9.3612   -0.9429   -1.1398 H   0  0  0  0  0  0  0  0  0  0  0  0
  1  3  2  0  0  0  0
  1  4  1  0  0  0  0
  2  1  1  0  0  0  0
  3  5  1  0  0  0  0
  3 27  1  0  0  0  0
  4 28  1  0  0  0  0
  5  7  2  0  0  0  0
  5 29  1  0  0  0  0
  6  4  2  0  0  0  0
  6 30  1  0  0  0  0
  7  6  1  0  0  0  0
  7  8  1  0  0  0  0
  8  9  2  0  0  0  0
  8 31  1  0  0  0  0
  9 10  1  0  0  0  0
  9 11  1  0  0  0  0
 10 12  2  0  0  0  0
 10 13  1  0  0  0  0
 11 15  2  0  0  0  0
 13 16  1  0  0  0  0
 13 17  1  0  0  0  0
 14 11  1  0  0  0  0
 14 32  1  0  0  0  0
 16 18  2  0  0  0  0
 16 19  1  0  0  0  0
 17 20  2  0  0  0  0
 17 14  1  0  0  0  0
 18 21  1  0  0  0  0
 18 33  1  0  0  0  0
 19 34  1  0  0  0  0
 21 23  2  0  0  0  0
 21 35  1  0  0  0  0
 22 19  2  0  0  0  0
 22 36  1  0  0  0  0
 23 24  1  0  0  0  0
 23 22  1  0  0  0  0
 24 25  1  0  0  0  0
 25 26  1  0  0  0  0
 25 37  1  0  0  0  0
 25 38  1  0  0  0  0
 26 39  1  0  0  0  0
 26 40  1  0  0  0  0
 26 41  1  0  0  0  0
M  END
$$$$
75.mol
 OpenBabel03201414153D

 42 43  0  0  0  0  0  0  0  0999 V2000
   -3.6134   -1.2486    0.4893 C   0  0  0  0  0  0  0  0  0  0  0  0
   -4.7410   -2.3315    1.1463 Cl  0  0  0  0  0  0  0  0  0  0  0  0
   -3.9992    0.0356    0.0583 C   0  0  0  0  0  0  0  0  0  0  0  0
   -2.2801   -1.6519    0.3816 C   0  0  0  0  0  0  0  0  0  0  0  0
   -5.2892    0.4869    0.2781 O   0  0  0  0  0  0  0  0  0  0  0  0
   -3.0346    0.8980   -0.4972 C   0  0  0  0  0  0  0  0  0  0  0  0
   -1.3271   -0.7776   -0.1507 C   0  0  0  0  0  0  0  0  0  0  0  0
   -6.1880    0.2113   -0.8011 C   0  0  0  0  0  0  0  0  0  0  0  0
   -3.4559    2.4438   -1.0560 Cl  0  0  0  0  0  0  0  0  0  0  0  0
   -1.7000    0.4924   -0.5949 C   0  0  0  0  0  0  0  0  0  0  0  0
    0.0760   -1.2688   -0.2545 C   0  0  0  0  0  0  0  0  0  0  0  0
    0.3387   -2.4567   -0.5275 O   0  0  0  0  0  0  0  0  0  0  0  0
    1.0868   -0.3465   -0.0131 N   0  0  0  0  0  0  0  0  0  0  0  0
    2.4370   -0.6420   -0.0824 C   0  0  0  0  0  0  0  0  0  0  0  0
    3.0468   -2.1865   -0.4097 S   0  0  0  0  0  0  0  0  0  0  0  0
    3.4865    0.2752    0.1107 C   0  0  0  0  0  0  0  0  0  0  0  0
    4.6443   -1.7086   -0.3069 C   0  0  0  0  0  0  0  0  0  0  0  0
    4.7707   -0.3633   -0.0208 C   0  0  0  0  0  0  0  0  0  0  0  0
    3.3968    1.6943    0.4052 C   0  0  0  0  0  0  0  0  0  0  0  0
    5.7444   -2.6576   -0.5088 C   0  0  0  0  0  0  0  0  0  0  0  0
    6.0439    0.3560    0.1364 C   0  0  0  0  0  0  0  0  0  0  0  0
    4.3174    2.4874    0.6342 O   0  0  0  0  0  0  0  0  0  0  0  0
    2.1248    2.2200    0.4243 O   0  0  0  0  0  0  0  0  0  0  0  0
    2.0145    3.6250    0.7128 C   0  0  0  0  0  0  0  0  0  0  0  0
    0.5374    3.9351    0.7345 C   0  0  0  0  0  0  0  0  0  0  0  0
   -1.9704   -2.6613    0.7041 H   0  0  0  0  0  0  0  0  0  0  0  0
   -7.1579    0.6378   -0.4419 H   0  0  0  0  0  0  0  0  0  0  0  0
   -6.2714   -0.8898   -0.9649 H   0  0  0  0  0  0  0  0  0  0  0  0
   -5.8450    0.7251   -1.7309 H   0  0  0  0  0  0  0  0  0  0  0  0
   -0.9593    1.1794   -1.0373 H   0  0  0  0  0  0  0  0  0  0  0  0
    0.8373    0.5931    0.2232 H   0  0  0  0  0  0  0  0  0  0  0  0
    6.3877   -2.7141    0.4062 H   0  0  0  0  0  0  0  0  0  0  0  0
    5.3555   -3.6836   -0.7284 H   0  0  0  0  0  0  0  0  0  0  0  0
    6.3894   -2.3355   -1.3660 H   0  0  0  0  0  0  0  0  0  0  0  0
    6.1112    0.7983    1.1634 H   0  0  0  0  0  0  0  0  0  0  0  0
    6.9127   -0.3278   -0.0253 H   0  0  0  0  0  0  0  0  0  0  0  0
    6.1019    1.2022   -0.5952 H   0  0  0  0  0  0  0  0  0  0  0  0
    2.5019    3.8313    1.7013 H   0  0  0  0  0  0  0  0  0  0  0  0
    2.5529    4.1959   -0.0880 H   0  0  0  0  0  0  0  0  0  0  0  0
    0.0606    3.6501   -0.2339 H   0  0  0  0  0  0  0  0  0  0  0  0
    0.0290    3.3751    1.5553 H   0  0  0  0  0  0  0  0  0  0  0  0
    0.3989    5.0300    0.9008 H   0  0  0  0  0  0  0  0  0  0  0  0
  1  3  1  0  0  0  0
  1  4  2  0  0  0  0
  2  1  1  0  0  0  0
  3  5  1  0  0  0  0
  3  6  2  0  0  0  0
  4 26  1  0  0  0  0
  5  8  1  0  0  0  0
  6  9  1  0  0  0  0
  6 10  1  0  0  0  0
  7  4  1  0  0  0  0
  7 11  1  0  0  0  0
  8 27  1  0  0  0  0
  8 28  1  0  0  0  0
  8 29  1  0  0  0  0
 10  7  2  0  0  0  0
 10 30  1  0  0  0  0
 11 12  2  0  0  0  0
 11 13  1  0  0  0  0
 13 14  1  0  0  0  0
 13 31  1  0  0  0  0
 14 15  1  0  0  0  0
 14 16  2  0  0  0  0
 15 17  1  0  0  0  0
 16 19  1  0  0  0  0
 17 18  2  0  0  0  0
 17 20  1  0  0  0  0
 18 16  1  0  0  0  0
 18 21  1  0  0  0  0
 19 22  2  0  0  0  0
 19 23  1  0  0  0  0
 20 32  1  0  0  0  0
 20 33  1  0  0  0  0
 20 34  1  0  0  0  0
 21 35  1  0  0  0  0
 21 36  1  0  0  0  0
 21 37  1  0  0  0  0
 23 24  1  0  0  0  0
 24 25  1  0  0  0  0
 24 38  1  0  0  0  0
 24 39  1  0  0  0  0
 25 40  1  0  0  0  0
 25 41  1  0  0  0  0
 25 42  1  0  0  0  0
M  END
$$$$
76.mol
 OpenBabel03201414153D

 39 40  0  0  0  0  0  0  0  0999 V2000
    1.1709   -1.2898   -0.3983 C   0  0  0  0  0  0  0  0  0  0  0  0
    2.4451   -2.1634    0.2431 S   0  0  0  0  0  0  0  0  0  0  0  0
    3.4334   -0.8534    0.4359 C   0  0  0  0  0  0  0  0  0  0  0  0
    1.4935    0.0631   -0.4808 C   0  0  0  0  0  0  0  0  0  0  0  0
   -0.0941   -1.9359   -0.8314 C   0  0  2  0  0  0  0  0  0  0  0  0
    2.8189    0.3293    0.0087 C   0  0  0  0  0  0  0  0  0  0  0  0
    4.7870   -0.9419    0.9938 C   0  0  0  0  0  0  0  0  0  0  0  0
    0.6013    0.9605   -0.9798 O   0  0  0  0  0  0  0  0  0  0  0  0
   -0.5802   -1.4270   -2.0526 O   0  0  0  0  0  0  0  0  0  0  0  0
   -1.1239   -1.8769    0.3044 C   0  0  0  0  0  0  0  0  0  0  0  0
    3.4868    1.6151    0.0786 C   0  0  0  0  0  0  0  0  0  0  0  0
    4.6242    1.8673    0.4897 O   0  0  0  0  0  0  0  0  0  0  0  0
    2.7422    2.6795   -0.3749 O   0  0  0  0  0  0  0  0  0  0  0  0
    3.3642    3.9645   -0.3264 C   0  0  0  0  0  0  0  0  0  0  0  0
   -0.9447   -2.5765    1.3083 O   0  0  0  0  0  0  0  0  0  0  0  0
   -2.2927   -0.9843    0.1834 C   0  0  0  0  0  0  0  0  0  0  0  0
   -3.1004   -0.9782   -0.9624 C   0  0  0  0  0  0  0  0  0  0  0  0
   -2.6220   -0.1584    1.2651 C   0  0  0  0  0  0  0  0  0  0  0  0
   -4.2114   -0.1487   -1.0373 C   0  0  0  0  0  0  0  0  0  0  0  0
   -3.7253    0.6890    1.2032 C   0  0  0  0  0  0  0  0  0  0  0  0
   -4.5198    0.6923    0.0496 C   0  0  0  0  0  0  0  0  0  0  0  0
   -5.6351    1.4840   -0.1286 O   0  0  0  0  0  0  0  0  0  0  0  0
   -5.9936    2.3236    0.9635 C   0  0  0  0  0  0  0  0  0  0  0  0
    0.0934   -3.0314   -1.0574 H   0  0  0  0  0  0  0  0  0  0  0  0
    4.8685   -0.3020    1.9113 H   0  0  0  0  0  0  0  0  0  0  0  0
    5.0527   -1.9948    1.2582 H   0  0  0  0  0  0  0  0  0  0  0  0
    5.5344   -0.5492    0.2553 H   0  0  0  0  0  0  0  0  0  0  0  0
    1.0122    1.8390   -1.0099 H   0  0  0  0  0  0  0  0  0  0  0  0
   -0.7082   -0.4727   -1.9524 H   0  0  0  0  0  0  0  0  0  0  0  0
    2.5827    4.6499   -0.7376 H   0  0  0  0  0  0  0  0  0  0  0  0
    4.2850    3.9641   -0.9578 H   0  0  0  0  0  0  0  0  0  0  0  0
    3.6226    4.2209    0.7290 H   0  0  0  0  0  0  0  0  0  0  0  0
   -2.8562   -1.6406   -1.8099 H   0  0  0  0  0  0  0  0  0  0  0  0
   -2.0013   -0.1853    2.1750 H   0  0  0  0  0  0  0  0  0  0  0  0
   -4.8540   -0.1379   -1.9289 H   0  0  0  0  0  0  0  0  0  0  0  0
   -3.9628    1.3364    2.0582 H   0  0  0  0  0  0  0  0  0  0  0  0
   -6.9135    2.8463    0.5973 H   0  0  0  0  0  0  0  0  0  0  0  0
   -5.1808    3.0593    1.1775 H   0  0  0  0  0  0  0  0  0  0  0  0
   -6.2208    1.7143    1.8716 H   0  0  0  0  0  0  0  0  0  0  0  0
  1  4  2  0  0  0  0
  1  5  1  0  0  0  0
  2  1  1  0  0  0  0
  2  3  1  0  0  0  0
  3  7  1  0  0  0  0
  4  8  1  0  0  0  0
  4  6  1  0  0  0  0
  5  9  1  0  0  0  0
  5 10  1  0  0  0  0
  5 24  1  6  0  0  0
  6  3  2  0  0  0  0
  6 11  1  0  0  0  0
  7 25  1  0  0  0  0
  7 26  1  0  0  0  0
  7 27  1  0  0  0  0
  8 28  1  0  0  0  0
  9 29  1  0  0  0  0
 10 15  2  0  0  0  0
 10 16  1  0  0  0  0
 11 12  2  0  0  0  0
 11 13  1  0  0  0  0
 13 14  1  0  0  0  0
 14 30  1  0  0  0  0
 14 31  1  0  0  0  0
 14 32  1  0  0  0  0
 16 17  2  0  0  0  0
 16 18  1  0  0  0  0
 17 19  1  0  0  0  0
 17 33  1  0  0  0  0
 18 34  1  0  0  0  0
 19 21  2  0  0  0  0
 19 35  1  0  0  0  0
 20 18  2  0  0  0  0
 20 36  1  0  0  0  0
 21 22  1  0  0  0  0
 21 20  1  0  0  0  0
 22 23  1  0  0  0  0
 23 37  1  0  0  0  0
 23 38  1  0  0  0  0
 23 39  1  0  0  0  0
M  END
$$$$
77.mol
 OpenBabel03201414153D

 37 39  0  0  0  0  0  0  0  0999 V2000
   -5.4279    0.6483    0.1796 C   0  0  0  0  0  0  0  0  0  0  0  0
   -5.6878    1.4054    1.1221 O   0  0  0  0  0  0  0  0  0  0  0  0
   -6.5000    0.1674   -0.5174 O   0  0  0  0  0  0  0  0  0  0  0  0
   -4.1151    0.1941   -0.2963 C   0  0  0  0  0  0  0  0  0  0  0  0
   -2.9794    0.6339    0.3880 C   0  0  0  0  0  0  0  0  0  0  0  0
   -4.0017   -0.6554   -1.4020 C   0  0  0  0  0  0  0  0  0  0  0  0
   -1.6943    0.2216   -0.0359 C   0  0  0  0  0  0  0  0  0  0  0  0
   -2.7369   -1.0595   -1.8210 C   0  0  0  0  0  0  0  0  0  0  0  0
   -0.5829    0.6847    0.6950 N   0  0  0  0  0  0  0  0  0  0  0  0
   -1.5918   -0.6285   -1.1575 C   0  0  0  0  0  0  0  0  0  0  0  0
    0.7358    0.2919    0.4702 C   0  0  0  0  0  0  0  0  0  0  0  0
    1.7582    1.4003    0.4366 C   0  0  0  0  0  0  0  0  0  0  0  0
    1.1677   -1.0049    0.3954 C   0  0  0  0  0  0  0  0  0  0  0  0
    1.4498    2.5587    0.7475 O   0  0  0  0  0  0  0  0  0  0  0  0
    3.1218    1.0467    0.0053 C   0  0  0  0  0  0  0  0  0  0  0  0
    2.5853   -1.3869    0.2251 C   0  0  0  0  0  0  0  0  0  0  0  0
    0.2643   -2.0560    0.3547 O   0  0  0  0  0  0  0  0  0  0  0  0
    3.5257   -0.2938   -0.0986 C   0  0  0  0  0  0  0  0  0  0  0  0
    4.0287    2.0695   -0.2931 C   0  0  0  0  0  0  0  0  0  0  0  0
    4.8288   -0.5982   -0.5016 C   0  0  0  0  0  0  0  0  0  0  0  0
    5.3263    1.7580   -0.7034 C   0  0  0  0  0  0  0  0  0  0  0  0
    5.7255    0.4276   -0.8078 C   0  0  0  0  0  0  0  0  0  0  0  0
    2.9622   -2.5592    0.3466 O   0  0  0  0  0  0  0  0  0  0  0  0
    0.1904   -2.7987    1.5761 C   0  0  0  0  0  0  0  0  0  0  0  0
   -7.3167    0.5219   -0.1281 H   0  0  0  0  0  0  0  0  0  0  0  0
   -3.1072    1.3012    1.2574 H   0  0  0  0  0  0  0  0  0  0  0  0
   -4.9073   -0.9951   -1.9282 H   0  0  0  0  0  0  0  0  0  0  0  0
   -2.6366   -1.7286   -2.6896 H   0  0  0  0  0  0  0  0  0  0  0  0
   -0.6739    1.6341    1.0095 H   0  0  0  0  0  0  0  0  0  0  0  0
   -0.6043   -0.9753   -1.5034 H   0  0  0  0  0  0  0  0  0  0  0  0
    3.7074    3.1200   -0.1975 H   0  0  0  0  0  0  0  0  0  0  0  0
    5.1369   -1.6548   -0.5705 H   0  0  0  0  0  0  0  0  0  0  0  0
    6.0325    2.5682   -0.9414 H   0  0  0  0  0  0  0  0  0  0  0  0
    6.7490    0.1804   -1.1289 H   0  0  0  0  0  0  0  0  0  0  0  0
   -0.5717   -3.5862    1.3515 H   0  0  0  0  0  0  0  0  0  0  0  0
   -0.1505   -2.1396    2.4096 H   0  0  0  0  0  0  0  0  0  0  0  0
    1.1819   -3.2563    1.8096 H   0  0  0  0  0  0  0  0  0  0  0  0
  1  3  1  0  0  0  0
  1  4  1  0  0  0  0
  2  1  2  0  0  0  0
  3 25  1  0  0  0  0
  4  5  1  0  0  0  0
  4  6  2  0  0  0  0
  5  7  2  0  0  0  0
  5 26  1  0  0  0  0
  6 27  1  0  0  0  0
  7  9  1  0  0  0  0
  7 10  1  0  0  0  0
  8  6  1  0  0  0  0
  8 28  1  0  0  0  0
  9 11  1  0  0  0  0
  9 29  1  0  0  0  0
 10  8  2  0  0  0  0
 10 30  1  0  0  0  0
 11 12  1  0  0  0  0
 11 13  2  0  0  0  0
 12 14  2  0  0  0  0
 12 15  1  0  0  0  0
 13 17  1  0  0  0  0
 15 18  2  0  0  0  0
 15 19  1  0  0  0  0
 16 23  2  0  0  0  0
 16 13  1  0  0  0  0
 17 24  1  0  0  0  0
 18 20  1  0  0  0  0
 18 16  1  0  0  0  0
 19 31  1  0  0  0  0
 20 22  2  0  0  0  0
 20 32  1  0  0  0  0
 21 19  2  0  0  0  0
 21 33  1  0  0  0  0
 22 21  1  0  0  0  0
 22 34  1  0  0  0  0
 24 35  1  0  0  0  0
 24 36  1  0  0  0  0
 24 37  1  0  0  0  0
M  END
$$$$
78.mol
 OpenBabel03201414153D

 52 54  0  0  0  0  0  0  0  0999 V2000
    4.5039   -0.0279   -0.3276 C   0  0  0  0  0  0  0  0  0  0  0  0
    5.8180   -0.3354   -0.6443 O   0  0  0  0  0  0  0  0  0  0  0  0
    6.3130    0.3424   -1.8020 C   0  0  0  0  0  0  0  0  0  0  0  0
    4.1143    1.2518    0.1121 C   0  0  0  0  0  0  0  0  0  0  0  0
    3.5841   -1.0805   -0.3428 C   0  0  0  0  0  0  0  0  0  0  0  0
    4.9744    2.3384    0.0714 O   0  0  0  0  0  0  0  0  0  0  0  0
    2.7913    1.4743    0.5074 C   0  0  0  0  0  0  0  0  0  0  0  0
    2.2503   -0.8619    0.0630 C   0  0  0  0  0  0  0  0  0  0  0  0
    6.0122    2.2831    1.0546 C   0  0  0  0  0  0  0  0  0  0  0  0
    1.8608    0.4368    0.4648 C   0  0  0  0  0  0  0  0  0  0  0  0
    0.4563    0.7468    0.8806 C   0  0  0  0  0  0  0  0  0  0  0  0
    1.3348   -1.9292    0.0569 N   0  0  0  0  0  0  0  0  0  0  0  0
    0.1846    1.0776    2.0526 O   0  0  0  0  0  0  0  0  0  0  0  0
   -0.4953    0.7086   -0.1140 N   0  0  0  0  0  0  0  0  0  0  0  0
    1.3414   -2.9922   -0.8618 C   0  0  0  0  0  0  0  0  0  0  0  0
    0.3902   -2.2159    1.0555 C   0  0  0  0  0  0  0  0  0  0  0  0
    0.3803   -3.9229   -0.4660 C   0  0  0  0  0  0  0  0  0  0  0  0
   -0.2193   -3.4334    0.7479 C   0  0  0  0  0  0  0  0  0  0  0  0
   -1.8909    0.9451    0.1356 C   0  0  0  0  0  0  0  0  0  0  0  0
   -2.7686   -0.3094    0.0261 C   0  0  0  0  0  0  0  0  0  0  0  0
   -4.1913    0.0363    0.2805 C   0  0  0  0  0  0  0  0  0  0  0  0
   -4.9960    0.5951   -0.7384 C   0  0  0  0  0  0  0  0  0  0  0  0
   -4.7694   -0.1943    1.5302 C   0  0  0  0  0  0  0  0  0  0  0  0
   -4.3563    0.8104   -1.9465 O   0  0  0  0  0  0  0  0  0  0  0  0
   -6.3407    0.9046   -0.5034 C   0  0  0  0  0  0  0  0  0  0  0  0
   -6.1086    0.1144    1.7699 C   0  0  0  0  0  0  0  0  0  0  0  0
   -5.1753    1.2598   -3.0195 C   0  0  0  0  0  0  0  0  0  0  0  0
   -6.8896    0.6612    0.7551 C   0  0  0  0  0  0  0  0  0  0  0  0
    7.3710   -0.0128   -1.8780 H   0  0  0  0  0  0  0  0  0  0  0  0
    6.2691    1.4490   -1.6555 H   0  0  0  0  0  0  0  0  0  0  0  0
    5.7274    0.0415   -2.7035 H   0  0  0  0  0  0  0  0  0  0  0  0
    3.9249   -2.0795   -0.6582 H   0  0  0  0  0  0  0  0  0  0  0  0
    2.4862    2.4759    0.8515 H   0  0  0  0  0  0  0  0  0  0  0  0
    6.6065    3.2102    0.8598 H   0  0  0  0  0  0  0  0  0  0  0  0
    6.6341    1.3665    0.9075 H   0  0  0  0  0  0  0  0  0  0  0  0
    5.5728    2.3000    2.0806 H   0  0  0  0  0  0  0  0  0  0  0  0
   -0.2469    0.3465   -1.0036 H   0  0  0  0  0  0  0  0  0  0  0  0
    2.0090   -2.9884   -1.7230 H   0  0  0  0  0  0  0  0  0  0  0  0
    0.2327   -1.5363    1.8967 H   0  0  0  0  0  0  0  0  0  0  0  0
    0.1265   -4.8459   -0.9779 H   0  0  0  0  0  0  0  0  0  0  0  0
   -1.0018   -3.9238    1.3185 H   0  0  0  0  0  0  0  0  0  0  0  0
   -2.2587    1.6966   -0.6227 H   0  0  0  0  0  0  0  0  0  0  0  0
   -2.0076    1.3892    1.1653 H   0  0  0  0  0  0  0  0  0  0  0  0
   -2.6733   -0.7490   -1.0035 H   0  0  0  0  0  0  0  0  0  0  0  0
   -2.4206   -1.0840    0.7605 H   0  0  0  0  0  0  0  0  0  0  0  0
   -4.1550   -0.6268    2.3352 H   0  0  0  0  0  0  0  0  0  0  0  0
   -6.9677    1.3371   -1.2948 H   0  0  0  0  0  0  0  0  0  0  0  0
   -6.5448   -0.0749    2.7612 H   0  0  0  0  0  0  0  0  0  0  0  0
   -4.4679    1.3022   -3.8863 H   0  0  0  0  0  0  0  0  0  0  0  0
   -5.5880    2.2745   -2.8000 H   0  0  0  0  0  0  0  0  0  0  0  0
   -6.0014    0.5355   -3.2202 H   0  0  0  0  0  0  0  0  0  0  0  0
   -7.9459    0.9051    0.9420 H   0  0  0  0  0  0  0  0  0  0  0  0
  1  4  1  0  0  0  0
  1  5  2  0  0  0  0
  2  1  1  0  0  0  0
  2  3  1  0  0  0  0
  3 29  1  0  0  0  0
  3 30  1  0  0  0  0
  3 31  1  0  0  0  0
  4  6  1  0  0  0  0
  4  7  2  0  0  0  0
  5 32  1  0  0  0  0
  6  9  1  0  0  0  0
  7 10  1  0  0  0  0
  7 33  1  0  0  0  0
  8 12  1  0  0  0  0
  8  5  1  0  0  0  0
  9 34  1  0  0  0  0
  9 35  1  0  0  0  0
  9 36  1  0  0  0  0
 10  8  2  0  0  0  0
 10 11  1  0  0  0  0
 11 13  2  0  0  0  0
 11 14  1  0  0  0  0
 12 15  1  0  0  0  0
 12 16  1  0  0  0  0
 14 19  1  0  0  0  0
 14 37  1  0  0  0  0
 15 17  2  0  0  0  0
 15 38  1  0  0  0  0
 16 39  1  0  0  0  0
 17 18  1  0  0  0  0
 17 40  1  0  0  0  0
 18 16  2  0  0  0  0
 18 41  1  0  0  0  0
 19 20  1  0  0  0  0
 19 42  1  0  0  0  0
 19 43  1  0  0  0  0
 20 21  1  0  0  0  0
 20 44  1  0  0  0  0
 20 45  1  0  0  0  0
 21 22  2  0  0  0  0
 21 23  1  0  0  0  0
 22 24  1  0  0  0  0
 22 25  1  0  0  0  0
 23 46  1  0  0  0  0
 24 27  1  0  0  0  0
 25 28  2  0  0  0  0
 25 47  1  0  0  0  0
 26 23  2  0  0  0  0
 26 48  1  0  0  0  0
 27 49  1  0  0  0  0
 27 50  1  0  0  0  0
 27 51  1  0  0  0  0
 28 26  1  0  0  0  0
 28 52  1  0  0  0  0
M  END
$$$$
79.mol
 OpenBabel03201414153D

 37 39  0  0  0  0  0  0  0  0999 V2000
    5.0968   -0.4579    0.0892 C   0  0  0  0  0  0  0  0  0  0  0  0
    6.0311   -0.5446   -0.9145 F   0  0  0  0  0  0  0  0  0  0  0  0
    5.6578    0.4129    0.9928 F   0  0  0  0  0  0  0  0  0  0  0  0
    5.1657   -1.6786    0.7165 F   0  0  0  0  0  0  0  0  0  0  0  0
    3.7003   -0.0599   -0.3766 C   0  0  0  0  0  0  0  0  0  0  0  0
    2.5950   -0.4930    0.3498 C   0  0  0  0  0  0  0  0  0  0  0  0
    3.5545    0.7428   -1.5085 C   0  0  0  0  0  0  0  0  0  0  0  0
    1.2923   -0.1165   -0.0585 C   0  0  0  0  0  0  0  0  0  0  0  0
    2.2738    1.1122   -1.9139 C   0  0  0  0  0  0  0  0  0  0  0  0
    0.2074   -0.5645    0.7179 N   0  0  0  0  0  0  0  0  0  0  0  0
    1.1515    0.6898   -1.2083 C   0  0  0  0  0  0  0  0  0  0  0  0
   -1.1272   -0.2285    0.4821 C   0  0  0  0  0  0  0  0  0  0  0  0
   -2.1090   -1.3727    0.4933 C   0  0  0  0  0  0  0  0  0  0  0  0
   -1.6035    1.0485    0.3606 C   0  0  0  0  0  0  0  0  0  0  0  0
   -1.7588   -2.5064    0.8479 O   0  0  0  0  0  0  0  0  0  0  0  0
   -3.4847   -1.0840    0.0523 C   0  0  0  0  0  0  0  0  0  0  0  0
   -3.0353    1.3736    0.1819 C   0  0  0  0  0  0  0  0  0  0  0  0
   -0.7369    2.1271    0.2751 O   0  0  0  0  0  0  0  0  0  0  0  0
   -3.9362    0.2368   -0.0995 C   0  0  0  0  0  0  0  0  0  0  0  0
   -4.3549   -2.1486   -0.2066 C   0  0  0  0  0  0  0  0  0  0  0  0
   -5.2496    0.4798   -0.5102 C   0  0  0  0  0  0  0  0  0  0  0  0
   -5.6632   -1.8985   -0.6251 C   0  0  0  0  0  0  0  0  0  0  0  0
   -6.1096   -0.5878   -0.7768 C   0  0  0  0  0  0  0  0  0  0  0  0
   -3.4526    2.5354    0.2630 O   0  0  0  0  0  0  0  0  0  0  0  0
   -0.6904    2.9256    1.4623 C   0  0  0  0  0  0  0  0  0  0  0  0
    2.7475   -1.1287    1.2374 H   0  0  0  0  0  0  0  0  0  0  0  0
    4.4409    1.0724   -2.0715 H   0  0  0  0  0  0  0  0  0  0  0  0
    2.1449    1.7456   -2.8052 H   0  0  0  0  0  0  0  0  0  0  0  0
    0.3286   -1.4924    1.0830 H   0  0  0  0  0  0  0  0  0  0  0  0
    0.1512    1.0083   -1.5443 H   0  0  0  0  0  0  0  0  0  0  0  0
   -3.9964   -3.1829   -0.0736 H   0  0  0  0  0  0  0  0  0  0  0  0
   -5.5955    1.5215   -0.6169 H   0  0  0  0  0  0  0  0  0  0  0  0
   -6.3403   -2.7414   -0.8319 H   0  0  0  0  0  0  0  0  0  0  0  0
   -7.1416   -0.3890   -1.1045 H   0  0  0  0  0  0  0  0  0  0  0  0
    0.0458    3.7269    1.2029 H   0  0  0  0  0  0  0  0  0  0  0  0
   -0.3294    2.3158    2.3245 H   0  0  0  0  0  0  0  0  0  0  0  0
   -1.6970    3.3602    1.6746 H   0  0  0  0  0  0  0  0  0  0  0  0
  1  3  1  0  0  0  0
  1  4  1  0  0  0  0
  1  5  1  0  0  0  0
  2  1  1  0  0  0  0
  5  6  1  0  0  0  0
  5  7  2  0  0  0  0
  6  8  2  0  0  0  0
  6 26  1  0  0  0  0
  7 27  1  0  0  0  0
  8 10  1  0  0  0  0
  8 11  1  0  0  0  0
  9  7  1  0  0  0  0
  9 28  1  0  0  0  0
 10 12  1  0  0  0  0
 10 29  1  0  0  0  0
 11  9  2  0  0  0  0
 11 30  1  0  0  0  0
 12 13  1  0  0  0  0
 12 14  2  0  0  0  0
 13 15  2  0  0  0  0
 13 16  1  0  0  0  0
 14 18  1  0  0  0  0
 16 19  2  0  0  0  0
 16 20  1  0  0  0  0
 17 24  2  0  0  0  0
 17 14  1  0  0  0  0
 18 25  1  0  0  0  0
 19 21  1  0  0  0  0
 19 17  1  0  0  0  0
 20 31  1  0  0  0  0
 21 23  2  0  0  0  0
 21 32  1  0  0  0  0
 22 20  2  0  0  0  0
 22 33  1  0  0  0  0
 23 22  1  0  0  0  0
 23 34  1  0  0  0  0
 25 35  1  0  0  0  0
 25 36  1  0  0  0  0
 25 37  1  0  0  0  0
M  END
$$$$
80.mol
 OpenBabel03201414153D

 35 36  0  0  0  0  0  0  0  0999 V2000
    6.0852    0.1981    0.4062 C   0  0  0  0  0  0  0  0  0  0  0  0
    7.4092    0.0468    0.6362 F   0  0  0  0  0  0  0  0  0  0  0  0
    5.3574   -0.8394   -0.2077 C   0  0  0  0  0  0  0  0  0  0  0  0
    5.4410    1.3938    0.7790 C   0  0  0  0  0  0  0  0  0  0  0  0
    3.9949   -0.6799   -0.4340 C   0  0  0  0  0  0  0  0  0  0  0  0
    4.0805    1.5386    0.5375 C   0  0  0  0  0  0  0  0  0  0  0  0
    3.3453    0.5026   -0.0591 C   0  0  0  0  0  0  0  0  0  0  0  0
    1.9056    0.7029   -0.2910 C   0  0  0  0  0  0  0  0  0  0  0  0
    1.3897    1.8199   -0.3832 O   0  0  0  0  0  0  0  0  0  0  0  0
    1.0490   -0.5820   -0.3524 C   0  0  2  0  0  0  0  0  0  0  0  0
    1.2791   -1.1410   -1.6422 O   0  0  0  0  0  0  0  0  0  0  0  0
   -0.3563   -0.3242   -0.0971 N   0  0  0  0  0  0  0  0  0  0  0  0
   -1.2537   -1.3668   -0.0901 C   0  0  0  0  0  0  0  0  0  0  0  0
   -0.8586   -2.5451   -0.2351 O   0  0  0  0  0  0  0  0  0  0  0  0
   -2.7135   -1.0849    0.1534 C   0  0  0  0  0  0  0  0  0  0  0  0
   -3.2097    0.1537   -0.0651 N   0  0  0  0  0  0  0  0  0  0  0  0
   -3.5058   -2.1684    0.5931 C   0  0  0  0  0  0  0  0  0  0  0  0
   -4.5281    0.3481    0.1565 C   0  0  0  0  0  0  0  0  0  0  0  0
   -4.8644   -1.9491    0.8215 C   0  0  0  0  0  0  0  0  0  0  0  0
   -5.3925   -0.6772    0.6049 C   0  0  0  0  0  0  0  0  0  0  0  0
   -5.1478    1.7085   -0.0612 C   0  0  0  0  0  0  0  0  0  0  0  0
   -6.3133    1.9257    0.3341 O   0  0  0  0  0  0  0  0  0  0  0  0
   -4.4362    2.6839   -0.6997 N   0  0  0  0  0  0  0  0  0  0  0  0
    5.8725   -1.7644   -0.5051 H   0  0  0  0  0  0  0  0  0  0  0  0
    6.0195    2.2010    1.2510 H   0  0  0  0  0  0  0  0  0  0  0  0
    3.4280   -1.4853   -0.9324 H   0  0  0  0  0  0  0  0  0  0  0  0
    3.5669    2.4759    0.8099 H   0  0  0  0  0  0  0  0  0  0  0  0
    1.4143   -1.3078    0.4393 H   0  0  0  0  0  0  0  0  0  0  0  0
    0.8546   -2.0127   -1.6626 H   0  0  0  0  0  0  0  0  0  0  0  0
   -0.6672    0.6204   -0.1382 H   0  0  0  0  0  0  0  0  0  0  0  0
   -3.0429   -3.1572    0.7380 H   0  0  0  0  0  0  0  0  0  0  0  0
   -5.5107   -2.7700    1.1672 H   0  0  0  0  0  0  0  0  0  0  0  0
   -6.4572   -0.4500    0.7766 H   0  0  0  0  0  0  0  0  0  0  0  0
   -3.5098    2.5397   -1.0104 H   0  0  0  0  0  0  0  0  0  0  0  0
   -4.8550    3.5711   -0.8352 H   0  0  0  0  0  0  0  0  0  0  0  0
  1  3  2  0  0  0  0
  1  4  1  0  0  0  0
  2  1  1  0  0  0  0
  3  5  1  0  0  0  0
  3 24  1  0  0  0  0
  4 25  1  0  0  0  0
  5  7  2  0  0  0  0
  5 26  1  0  0  0  0
  6  4  2  0  0  0  0
  6 27  1  0  0  0  0
  7  6  1  0  0  0  0
  7  8  1  0  0  0  0
  8  9  2  0  0  0  0
  8 10  1  0  0  0  0
 10 11  1  0  0  0  0
 10 12  1  0  0  0  0
 10 28  1  1  0  0  0
 11 29  1  0  0  0  0
 12 13  1  0  0  0  0
 12 30  1  0  0  0  0
 13 14  2  0  0  0  0
 13 15  1  0  0  0  0
 15 16  2  0  0  0  0
 15 17  1  0  0  0  0
 16 18  1  0  0  0  0
 17 31  1  0  0  0  0
 18 20  2  0  0  0  0
 18 21  1  0  0  0  0
 19 17  2  0  0  0  0
 19 32  1  0  0  0  0
 20 19  1  0  0  0  0
 20 33  1  0  0  0  0
 21 22  2  0  0  0  0
 21 23  1  0  0  0  0
 23 34  1  0  0  0  0
 23 35  1  0  0  0  0
M  END
$$$$
81.mol
 OpenBabel03201414153D

 50 53  0  0  0  0  0  0  0  0999 V2000
    1.7880    2.4444   -0.7983 C   0  0  0  0  0  0  0  0  0  0  0  0
    1.5096    2.5480   -2.1214 F   0  0  0  0  0  0  0  0  0  0  0  0
    1.3831    1.3072   -0.0654 C   0  0  0  0  0  0  0  0  0  0  0  0
    2.4902    3.4871   -0.1643 C   0  0  0  0  0  0  0  0  0  0  0  0
    1.7051    1.2346    1.2927 C   0  0  0  0  0  0  0  0  0  0  0  0
    0.6156    0.2062   -0.7420 C   0  0  1  0  0  0  0  0  0  0  0  0
    2.7935    3.3884    1.1893 C   0  0  0  0  0  0  0  0  0  0  0  0
    2.4052    2.2638    1.9177 C   0  0  0  0  0  0  0  0  0  0  0  0
    1.3268   -1.0833   -0.7810 N   0  0  0  0  0  0  0  0  0  0  0  0
   -0.7013   -0.1205   -0.0218 C   0  0  0  0  0  0  0  0  0  0  0  0
    0.6216   -2.0781   -0.1034 C   0  0  0  0  0  0  0  0  0  0  0  0
    2.5624   -1.2809   -1.4782 C   0  0  0  0  0  0  0  0  0  0  0  0
   -0.6701   -1.4272    0.3615 C   0  0  0  0  0  0  0  0  0  0  0  0
   -1.7581    0.8768    0.1478 C   0  0  0  0  0  0  0  0  0  0  0  0
    0.9657   -3.2548    0.0475 O   0  0  0  0  0  0  0  0  0  0  0  0
    3.8082   -1.2433   -0.6372 C   0  0  0  0  0  0  0  0  0  0  0  0
   -1.5354   -2.1960    1.0535 O   0  0  0  0  0  0  0  0  0  0  0  0
   -1.5097    2.0715    0.3570 O   0  0  0  0  0  0  0  0  0  0  0  0
   -3.1584    0.4042    0.0582 C   0  0  0  0  0  0  0  0  0  0  0  0
   -3.5211   -0.6845   -0.7489 C   0  0  0  0  0  0  0  0  0  0  0  0
   -4.1526    1.1099    0.7482 C   0  0  0  0  0  0  0  0  0  0  0  0
   -4.8473   -1.0763   -0.8559 C   0  0  0  0  0  0  0  0  0  0  0  0
   -5.4881    0.7256    0.6630 C   0  0  0  0  0  0  0  0  0  0  0  0
   -5.8355   -0.3677   -0.1417 C   0  0  0  0  0  0  0  0  0  0  0  0
   -7.1181   -0.8394   -0.3075 O   0  0  0  0  0  0  0  0  0  0  0  0
   -8.1478   -0.1292    0.3743 C   0  0  0  0  0  0  0  0  0  0  0  0
    4.8171   -0.3119   -0.9040 C   0  0  0  0  0  0  0  0  0  0  0  0
    4.0067   -2.1714    0.3914 C   0  0  0  0  0  0  0  0  0  0  0  0
    5.9870   -0.3482   -0.1237 C   0  0  0  0  0  0  0  0  0  0  0  0
    5.2108   -2.1220    1.1159 C   0  0  0  0  0  0  0  0  0  0  0  0
    6.1917   -1.2308    0.8728 N   0  0  0  0  0  0  0  0  0  0  0  0
    2.7878    4.3695   -0.7487 H   0  0  0  0  0  0  0  0  0  0  0  0
    1.3950    0.3510    1.8720 H   0  0  0  0  0  0  0  0  0  0  0  0
    0.3838    0.5143   -1.8062 H   0  0  0  0  0  0  0  0  0  0  0  0
    3.3420    4.2037    1.6850 H   0  0  0  0  0  0  0  0  0  0  0  0
    2.6499    2.1888    2.9874 H   0  0  0  0  0  0  0  0  0  0  0  0
    2.6328   -0.4943   -2.2851 H   0  0  0  0  0  0  0  0  0  0  0  0
    2.5177   -2.3001   -1.9695 H   0  0  0  0  0  0  0  0  0  0  0  0
   -2.3432   -1.6735    1.2133 H   0  0  0  0  0  0  0  0  0  0  0  0
   -2.7458   -1.2318   -1.3099 H   0  0  0  0  0  0  0  0  0  0  0  0
   -3.8666    1.9836    1.3576 H   0  0  0  0  0  0  0  0  0  0  0  0
   -5.1425   -1.9255   -1.4889 H   0  0  0  0  0  0  0  0  0  0  0  0
   -6.2526    1.2871    1.2177 H   0  0  0  0  0  0  0  0  0  0  0  0
   -9.0778   -0.6792    0.0802 H   0  0  0  0  0  0  0  0  0  0  0  0
   -8.1896    0.9320    0.0284 H   0  0  0  0  0  0  0  0  0  0  0  0
   -7.9927   -0.1779    1.4793 H   0  0  0  0  0  0  0  0  0  0  0  0
    4.7071    0.4349   -1.7012 H   0  0  0  0  0  0  0  0  0  0  0  0
    3.2392   -2.9259    0.6236 H   0  0  0  0  0  0  0  0  0  0  0  0
    6.8063    0.3703   -0.3048 H   0  0  0  0  0  0  0  0  0  0  0  0
    5.4036   -2.8370    1.9359 H   0  0  0  0  0  0  0  0  0  0  0  0
  1  3  1  0  0  0  0
  1  4  2  0  0  0  0
  2  1  1  0  0  0  0
  3  5  2  0  0  0  0
  3  6  1  0  0  0  0
  4 32  1  0  0  0  0
  5  8  1  0  0  0  0
  5 33  1  0  0  0  0
  6  9  1  0  0  0  0
  6 10  1  0  0  0  0
  6 34  1  6  0  0  0
  7  4  1  0  0  0  0
  7 35  1  0  0  0  0
  8  7  2  0  0  0  0
  8 36  1  0  0  0  0
  9 11  1  0  0  0  0
  9 12  1  0  0  0  0
 10 14  1  0  0  0  0
 11 15  2  0  0  0  0
 11 13  1  0  0  0  0
 12 16  1  0  0  0  0
 12 37  1  0  0  0  0
 12 38  1  0  0  0  0
 13 17  1  0  0  0  0
 13 10  2  0  0  0  0
 14 18  2  0  0  0  0
 14 19  1  0  0  0  0
 16 27  1  0  0  0  0
 16 28  2  0  0  0  0
 17 39  1  0  0  0  0
 19 20  1  0  0  0  0
 19 21  2  0  0  0  0
 20 22  2  0  0  0  0
 20 40  1  0  0  0  0
 21 41  1  0  0  0  0
 22 24  1  0  0  0  0
 22 42  1  0  0  0  0
 23 21  1  0  0  0  0
 23 43  1  0  0  0  0
 24 25  1  0  0  0  0
 24 23  2  0  0  0  0
 25 26  1  0  0  0  0
 26 44  1  0  0  0  0
 26 45  1  0  0  0  0
 26 46  1  0  0  0  0
 27 29  2  0  0  0  0
 27 47  1  0  0  0  0
 28 48  1  0  0  0  0
 29 31  1  0  0  0  0
 29 49  1  0  0  0  0
 30 28  1  0  0  0  0
 30 50  1  0  0  0  0
 31 30  2  0  0  0  0
M  END
$$$$
82.mol
 OpenBabel03201414153D

 47 51  0  0  0  0  0  0  0  0999 V2000
    4.7122   -0.2898   -0.4122 C   0  0  0  0  0  0  0  0  0  0  0  0
    6.4369   -0.9888   -0.6043 Br  0  0  0  0  0  0  0  0  0  0  0  0
    4.5144    0.9371    0.2250 C   0  0  0  0  0  0  0  0  0  0  0  0
    3.6088   -0.9897   -0.9044 C   0  0  0  0  0  0  0  0  0  0  0  0
    3.2360    1.4615    0.3754 C   0  0  0  0  0  0  0  0  0  0  0  0
    2.3242   -0.4763   -0.7677 C   0  0  0  0  0  0  0  0  0  0  0  0
    2.1101    0.7634   -0.1211 C   0  0  0  0  0  0  0  0  0  0  0  0
    0.8145    1.2822    0.0328 N   0  0  0  0  0  0  0  0  0  0  0  0
   -0.3989    0.4412   -0.1763 C   0  0  1  0  0  0  0  0  0  0  0  0
    0.4995    2.6535    0.2085 C   0  0  0  0  0  0  0  0  0  0  0  0
   -0.5401   -0.6544    0.8701 C   0  0  0  0  0  0  0  0  0  0  0  0
   -1.5280    1.4266   -0.0980 C   0  0  0  0  0  0  0  0  0  0  0  0
   -0.9741    2.7232    0.1306 C   0  0  0  0  0  0  0  0  0  0  0  0
    1.2890    3.5861    0.3919 O   0  0  0  0  0  0  0  0  0  0  0  0
   -0.6322   -1.9347    0.4303 N   0  0  0  0  0  0  0  0  0  0  0  0
   -0.5855   -0.3142    2.2368 C   0  0  0  0  0  0  0  0  0  0  0  0
   -2.9419    1.6415   -0.1730 C   0  0  0  0  0  0  0  0  0  0  0  0
   -0.7780   -2.8987    1.3546 C   0  0  0  0  0  0  0  0  0  0  0  0
   -0.7328   -1.3340    3.1800 C   0  0  0  0  0  0  0  0  0  0  0  0
   -0.8325   -2.6528    2.7400 C   0  0  0  0  0  0  0  0  0  0  0  0
   -3.1814    2.9967    0.0073 N   0  0  0  0  0  0  0  0  0  0  0  0
   -3.9846    0.6604   -0.4096 C   0  0  0  0  0  0  0  0  0  0  0  0
   -2.0182    3.6157    0.1868 N   0  0  0  0  0  0  0  0  0  0  0  0
   -3.6589   -0.5676   -1.0110 C   0  0  0  0  0  0  0  0  0  0  0  0
   -5.3148    0.9180   -0.0542 C   0  0  0  0  0  0  0  0  0  0  0  0
   -4.6372   -1.5204   -1.2532 C   0  0  0  0  0  0  0  0  0  0  0  0
   -6.3094   -0.0294   -0.2900 C   0  0  0  0  0  0  0  0  0  0  0  0
   -5.9704   -1.2476   -0.8897 C   0  0  0  0  0  0  0  0  0  0  0  0
   -6.8665   -2.2591   -1.1701 O   0  0  0  0  0  0  0  0  0  0  0  0
   -8.2261   -2.0061   -0.8343 C   0  0  0  0  0  0  0  0  0  0  0  0
    5.3723    1.5056    0.6194 H   0  0  0  0  0  0  0  0  0  0  0  0
    3.7436   -1.9591   -1.4109 H   0  0  0  0  0  0  0  0  0  0  0  0
    3.1160    2.4352    0.8793 H   0  0  0  0  0  0  0  0  0  0  0  0
    1.4817   -1.0623   -1.1666 H   0  0  0  0  0  0  0  0  0  0  0  0
   -0.3509   -0.0039   -1.2163 H   0  0  0  0  0  0  0  0  0  0  0  0
   -0.5094    0.7361    2.5497 H   0  0  0  0  0  0  0  0  0  0  0  0
   -0.8538   -3.9279    0.9590 H   0  0  0  0  0  0  0  0  0  0  0  0
   -0.7698   -1.0955    4.2531 H   0  0  0  0  0  0  0  0  0  0  0  0
   -0.9502   -3.4839    3.4472 H   0  0  0  0  0  0  0  0  0  0  0  0
   -1.9744    4.6020    0.3180 H   0  0  0  0  0  0  0  0  0  0  0  0
   -2.6138   -0.7771   -1.2909 H   0  0  0  0  0  0  0  0  0  0  0  0
   -5.5892    1.8745    0.4172 H   0  0  0  0  0  0  0  0  0  0  0  0
   -4.3900   -2.4827   -1.7232 H   0  0  0  0  0  0  0  0  0  0  0  0
   -7.3465    0.1920   -0.0031 H   0  0  0  0  0  0  0  0  0  0  0  0
   -8.7514   -2.9406   -1.1572 H   0  0  0  0  0  0  0  0  0  0  0  0
   -8.6135   -1.1216   -1.3960 H   0  0  0  0  0  0  0  0  0  0  0  0
   -8.3378   -1.8513    0.2663 H   0  0  0  0  0  0  0  0  0  0  0  0
  1  3  2  0  0  0  0
  1  4  1  0  0  0  0
  2  1  1  0  0  0  0
  3  5  1  0  0  0  0
  3 31  1  0  0  0  0
  4 32  1  0  0  0  0
  5  7  2  0  0  0  0
  5 33  1  0  0  0  0
  6  4  2  0  0  0  0
  6 34  1  0  0  0  0
  7  8  1  0  0  0  0
  7  6  1  0  0  0  0
  8  9  1  0  0  0  0
  8 10  1  0  0  0  0
  9 11  1  0  0  0  0
  9 12  1  0  0  0  0
  9 35  1  6  0  0  0
 10 14  2  0  0  0  0
 11 15  1  0  0  0  0
 11 16  2  0  0  0  0
 12 17  1  0  0  0  0
 12 13  2  0  0  0  0
 13 10  1  0  0  0  0
 15 18  2  0  0  0  0
 16 36  1  0  0  0  0
 17 21  2  0  0  0  0
 17 22  1  0  0  0  0
 18 20  1  0  0  0  0
 18 37  1  0  0  0  0
 19 16  1  0  0  0  0
 19 38  1  0  0  0  0
 20 19  2  0  0  0  0
 20 39  1  0  0  0  0
 21 23  1  0  0  0  0
 22 24  2  0  0  0  0
 22 25  1  0  0  0  0
 23 13  1  0  0  0  0
 23 40  1  0  0  0  0
 24 26  1  0  0  0  0
 24 41  1  0  0  0  0
 25 42  1  0  0  0  0
 26 28  2  0  0  0  0
 26 43  1  0  0  0  0
 27 25  2  0  0  0  0
 27 44  1  0  0  0  0
 28 29  1  0  0  0  0
 28 27  1  0  0  0  0
 29 30  1  0  0  0  0
 30 45  1  0  0  0  0
 30 46  1  0  0  0  0
 30 47  1  0  0  0  0
M  END
$$$$
83.mol
 OpenBabel03201414153D

 50 54  0  0  0  0  0  0  0  0999 V2000
    4.9558   -0.4676   -0.4415 C   0  0  0  0  0  0  0  0  0  0  0  0
    6.6387   -1.2634   -0.6275 Br  0  0  0  0  0  0  0  0  0  0  0  0
    4.8326    0.7961    0.1401 C   0  0  0  0  0  0  0  0  0  0  0  0
    3.8093   -1.1313   -0.8829 C   0  0  0  0  0  0  0  0  0  0  0  0
    3.5856    1.3927    0.2855 C   0  0  0  0  0  0  0  0  0  0  0  0
    2.5553   -0.5460   -0.7506 C   0  0  0  0  0  0  0  0  0  0  0  0
    2.4167    0.7318   -0.1599 C   0  0  0  0  0  0  0  0  0  0  0  0
    1.1523    1.3238   -0.0104 N   0  0  0  0  0  0  0  0  0  0  0  0
   -0.1061    0.5382   -0.1608 C   0  0  1  0  0  0  0  0  0  0  0  0
    0.9112    2.7163    0.1053 C   0  0  0  0  0  0  0  0  0  0  0  0
   -0.2846   -0.4986    0.9385 C   0  0  0  0  0  0  0  0  0  0  0  0
   -1.1817    1.5837   -0.1118 C   0  0  0  0  0  0  0  0  0  0  0  0
   -0.5581    2.8589    0.0469 C   0  0  0  0  0  0  0  0  0  0  0  0
    1.7506    3.6140    0.2324 O   0  0  0  0  0  0  0  0  0  0  0  0
   -0.4475   -1.7918    0.5616 N   0  0  0  0  0  0  0  0  0  0  0  0
   -0.2905   -0.0927    2.2879 C   0  0  0  0  0  0  0  0  0  0  0  0
   -2.5839    1.8681   -0.1753 C   0  0  0  0  0  0  0  0  0  0  0  0
   -0.6261   -2.7028    1.5329 C   0  0  0  0  0  0  0  0  0  0  0  0
   -0.4729   -1.0583    3.2807 C   0  0  0  0  0  0  0  0  0  0  0  0
   -0.6455   -2.3896    2.9056 C   0  0  0  0  0  0  0  0  0  0  0  0
   -2.7503    3.2408   -0.0555 N   0  0  0  0  0  0  0  0  0  0  0  0
   -3.6794    0.9327   -0.3495 C   0  0  0  0  0  0  0  0  0  0  0  0
   -1.5539    3.8061    0.0769 N   0  0  0  0  0  0  0  0  0  0  0  0
   -3.4277   -0.3378   -0.8959 C   0  0  0  0  0  0  0  0  0  0  0  0
   -4.9884    1.2752    0.0119 C   0  0  0  0  0  0  0  0  0  0  0  0
   -4.4576   -1.2482   -1.0782 C   0  0  0  0  0  0  0  0  0  0  0  0
   -6.0346    0.3712   -0.1638 C   0  0  0  0  0  0  0  0  0  0  0  0
   -5.7699   -0.8904   -0.7094 C   0  0  0  0  0  0  0  0  0  0  0  0
   -6.7166   -1.8676   -0.9292 O   0  0  0  0  0  0  0  0  0  0  0  0
   -8.0672   -1.5243   -0.5887 C   0  0  0  0  0  0  0  0  0  0  0  0
   -8.9036   -2.7338   -0.9369 C   0  0  0  0  0  0  0  0  0  0  0  0
    5.7254    1.3369    0.4937 H   0  0  0  0  0  0  0  0  0  0  0  0
    3.8852   -2.1288   -1.3452 H   0  0  0  0  0  0  0  0  0  0  0  0
    3.5247    2.3935    0.7447 H   0  0  0  0  0  0  0  0  0  0  0  0
    1.6769   -1.1052   -1.1083 H   0  0  0  0  0  0  0  0  0  0  0  0
   -0.0996    0.0433   -1.1791 H   0  0  0  0  0  0  0  0  0  0  0  0
   -0.1570    0.9659    2.5491 H   0  0  0  0  0  0  0  0  0  0  0  0
   -0.7597   -3.7443    1.1880 H   0  0  0  0  0  0  0  0  0  0  0  0
   -0.4804   -0.7682    4.3416 H   0  0  0  0  0  0  0  0  0  0  0  0
   -0.7930   -3.1796    3.6532 H   0  0  0  0  0  0  0  0  0  0  0  0
   -1.4573    4.7938    0.1608 H   0  0  0  0  0  0  0  0  0  0  0  0
   -2.3996   -0.6146   -1.1803 H   0  0  0  0  0  0  0  0  0  0  0  0
   -5.2055    2.2659    0.4409 H   0  0  0  0  0  0  0  0  0  0  0  0
   -4.2680   -2.2432   -1.5050 H   0  0  0  0  0  0  0  0  0  0  0  0
   -7.0528    0.6622    0.1279 H   0  0  0  0  0  0  0  0  0  0  0  0
   -8.1258   -1.2912    0.5071 H   0  0  0  0  0  0  0  0  0  0  0  0
   -8.3840   -0.6263   -1.1818 H   0  0  0  0  0  0  0  0  0  0  0  0
   -8.8176   -2.9681   -2.0248 H   0  0  0  0  0  0  0  0  0  0  0  0
   -8.5620   -3.6248   -0.3580 H   0  0  0  0  0  0  0  0  0  0  0  0
   -9.9710   -2.5224   -0.6899 H   0  0  0  0  0  0  0  0  0  0  0  0
  1  3  2  0  0  0  0
  1  4  1  0  0  0  0
  2  1  1  0  0  0  0
  3  5  1  0  0  0  0
  3 32  1  0  0  0  0
  4 33  1  0  0  0  0
  5  7  2  0  0  0  0
  5 34  1  0  0  0  0
  6  4  2  0  0  0  0
  6 35  1  0  0  0  0
  7  8  1  0  0  0  0
  7  6  1  0  0  0  0
  8  9  1  0  0  0  0
  8 10  1  0  0  0  0
  9 11  1  0  0  0  0
  9 12  1  0  0  0  0
  9 36  1  6  0  0  0
 10 14  2  0  0  0  0
 11 15  1  0  0  0  0
 11 16  2  0  0  0  0
 12 17  1  0  0  0  0
 12 13  2  0  0  0  0
 13 10  1  0  0  0  0
 15 18  2  0  0  0  0
 16 37  1  0  0  0  0
 17 21  2  0  0  0  0
 17 22  1  0  0  0  0
 18 20  1  0  0  0  0
 18 38  1  0  0  0  0
 19 16  1  0  0  0  0
 19 39  1  0  0  0  0
 20 19  2  0  0  0  0
 20 40  1  0  0  0  0
 21 23  1  0  0  0  0
 22 24  2  0  0  0  0
 22 25  1  0  0  0  0
 23 13  1  0  0  0  0
 23 41  1  0  0  0  0
 24 26  1  0  0  0  0
 24 42  1  0  0  0  0
 25 43  1  0  0  0  0
 26 28  2  0  0  0  0
 26 44  1  0  0  0  0
 27 25  2  0  0  0  0
 27 45  1  0  0  0  0
 28 29  1  0  0  0  0
 28 27  1  0  0  0  0
 29 30  1  0  0  0  0
 30 31  1  0  0  0  0
 30 46  1  0  0  0  0
 30 47  1  0  0  0  0
 31 48  1  0  0  0  0
 31 49  1  0  0  0  0
 31 50  1  0  0  0  0
M  END
$$$$
84.mol
 OpenBabel03201414153D

 39 41  0  0  0  0  0  0  0  0999 V2000
    5.6318   -0.9241    0.0090 C   0  0  0  0  0  0  0  0  0  0  0  0
    6.7124   -2.2291    0.1377 Cl  0  0  0  0  0  0  0  0  0  0  0  0
    4.2626   -1.1514    0.1084 C   0  0  0  0  0  0  0  0  0  0  0  0
    6.1398    0.3705   -0.1967 C   0  0  0  0  0  0  0  0  0  0  0  0
    3.3685   -0.0721    0.0020 C   0  0  0  0  0  0  0  0  0  0  0  0
    5.2736    1.4480   -0.3040 C   0  0  0  0  0  0  0  0  0  0  0  0
    3.8903    1.2170   -0.2034 C   0  0  0  0  0  0  0  0  0  0  0  0
    1.9432   -0.2530    0.0965 C   0  0  0  0  0  0  0  0  0  0  0  0
    3.0786    2.3306   -0.3180 O   0  0  0  0  0  0  0  0  0  0  0  0
    1.1161    0.8272   -0.0122 C   0  0  0  0  0  0  0  0  0  0  0  0
    1.7090    2.1716   -0.2263 C   0  0  0  0  0  0  0  0  0  0  0  0
    1.1186    3.2471   -0.3422 O   0  0  0  0  0  0  0  0  0  0  0  0
   -0.2798    0.8074    0.0592 N   0  0  0  0  0  0  0  0  0  0  0  0
   -1.0758   -0.3127    0.2752 C   0  0  0  0  0  0  0  0  0  0  0  0
   -0.5965   -1.4526    0.4167 O   0  0  0  0  0  0  0  0  0  0  0  0
   -2.5472   -0.0709    0.3086 C   0  0  0  0  0  0  0  0  0  0  0  0
   -3.3739   -1.0158   -0.3062 C   0  0  0  0  0  0  0  0  0  0  0  0
   -3.0991    1.0364    0.9621 C   0  0  0  0  0  0  0  0  0  0  0  0
   -4.7624   -0.8345   -0.2883 C   0  0  0  0  0  0  0  0  0  0  0  0
   -4.4783    1.2212    0.9820 C   0  0  0  0  0  0  0  0  0  0  0  0
   -5.5409   -1.7366   -0.9981 O   0  0  0  0  0  0  0  0  0  0  0  0
   -5.3180    0.2925    0.3492 C   0  0  0  0  0  0  0  0  0  0  0  0
   -6.3592   -2.5649   -0.1673 C   0  0  0  0  0  0  0  0  0  0  0  0
   -6.6844    0.4740    0.4826 O   0  0  0  0  0  0  0  0  0  0  0  0
   -7.3713    0.6848   -0.7541 C   0  0  0  0  0  0  0  0  0  0  0  0
    3.8671   -2.1668    0.2697 H   0  0  0  0  0  0  0  0  0  0  0  0
    7.2268    0.5305   -0.2727 H   0  0  0  0  0  0  0  0  0  0  0  0
    5.6448    2.4707   -0.4649 H   0  0  0  0  0  0  0  0  0  0  0  0
    1.5613   -1.2766    0.2573 H   0  0  0  0  0  0  0  0  0  0  0  0
   -0.7315    1.6899   -0.0700 H   0  0  0  0  0  0  0  0  0  0  0  0
   -2.9415   -1.9018   -0.7984 H   0  0  0  0  0  0  0  0  0  0  0  0
   -2.4546    1.7652    1.4780 H   0  0  0  0  0  0  0  0  0  0  0  0
   -4.9240    2.0855    1.4967 H   0  0  0  0  0  0  0  0  0  0  0  0
   -6.9223   -3.1949   -0.8999 H   0  0  0  0  0  0  0  0  0  0  0  0
   -7.0537   -1.9357    0.4412 H   0  0  0  0  0  0  0  0  0  0  0  0
   -5.7205   -3.1982    0.4938 H   0  0  0  0  0  0  0  0  0  0  0  0
   -8.4406    0.7886   -0.4423 H   0  0  0  0  0  0  0  0  0  0  0  0
   -7.2325   -0.1917   -1.4326 H   0  0  0  0  0  0  0  0  0  0  0  0
   -7.0068    1.6208   -1.2410 H   0  0  0  0  0  0  0  0  0  0  0  0
  1  3  1  0  0  0  0
  1  4  2  0  0  0  0
  2  1  1  0  0  0  0
  3  5  2  0  0  0  0
  3 26  1  0  0  0  0
  4 27  1  0  0  0  0
  5  7  1  0  0  0  0
  5  8  1  0  0  0  0
  6  4  1  0  0  0  0
  6 28  1  0  0  0  0
  7  9  1  0  0  0  0
  7  6  2  0  0  0  0
  8 29  1  0  0  0  0
  9 11  1  0  0  0  0
 10 13  1  0  0  0  0
 10  8  2  0  0  0  0
 11 12  2  0  0  0  0
 11 10  1  0  0  0  0
 13 14  1  0  0  0  0
 13 30  1  0  0  0  0
 14 15  2  0  0  0  0
 14 16  1  0  0  0  0
 16 17  2  0  0  0  0
 16 18  1  0  0  0  0
 17 19  1  0  0  0  0
 17 31  1  0  0  0  0
 18 32  1  0  0  0  0
 19 21  1  0  0  0  0
 19 22  2  0  0  0  0
 20 18  2  0  0  0  0
 20 33  1  0  0  0  0
 21 23  1  0  0  0  0
 22 24  1  0  0  0  0
 22 20  1  0  0  0  0
 23 34  1  0  0  0  0
 23 35  1  0  0  0  0
 23 36  1  0  0  0  0
 24 25  1  0  0  0  0
 25 37  1  0  0  0  0
 25 38  1  0  0  0  0
 25 39  1  0  0  0  0
M  END
$$$$
85.mol
 OpenBabel03201414153D

 54 57  0  0  0  0  0  0  0  0999 V2000
   -5.1039    0.6632   -0.4408 C   0  0  0  0  0  0  0  0  0  0  0  0
   -6.0668    0.0527   -1.2177 O   0  0  0  0  0  0  0  0  0  0  0  0
   -5.6168   -0.9766   -2.0933 C   0  0  0  0  0  0  0  0  0  0  0  0
   -3.7338    0.4091   -0.5507 C   0  0  0  0  0  0  0  0  0  0  0  0
   -5.6013    1.5991    0.4859 C   0  0  0  0  0  0  0  0  0  0  0  0
   -2.8392    1.0972    0.2960 C   0  0  0  0  0  0  0  0  0  0  0  0
   -4.7068    2.2634    1.3135 C   0  0  0  0  0  0  0  0  0  0  0  0
   -1.4529    0.8528    0.1881 N   0  0  0  0  0  0  0  0  0  0  0  0
   -3.3356    2.0201    1.2380 C   0  0  0  0  0  0  0  0  0  0  0  0
   -0.8270   -0.4211    0.2292 C   0  0  0  0  0  0  0  0  0  0  0  0
   -0.4336    1.8410    0.1536 C   0  0  0  0  0  0  0  0  0  0  0  0
   -1.3988   -1.6182    0.2729 N   0  0  0  0  0  0  0  0  0  0  0  0
    0.6576   -0.2093    0.2065 C   0  0  0  0  0  0  0  0  0  0  0  0
    0.8552    1.2253    0.1523 C   0  0  0  0  0  0  0  0  0  0  0  0
   -0.6746    3.1771    0.1214 N   0  0  0  0  0  0  0  0  0  0  0  0
   -0.5078   -2.6825    0.3023 C   0  0  0  0  0  0  0  0  0  0  0  0
    1.4971   -1.2267    0.2306 N   0  0  0  0  0  0  0  0  0  0  0  0
    0.9208   -2.4876    0.2811 C   0  0  0  0  0  0  0  0  0  0  0  0
   -1.0239   -4.0147    0.3565 C   0  0  0  0  0  0  0  0  0  0  0  0
    1.7698   -3.6384    0.3128 C   0  0  0  0  0  0  0  0  0  0  0  0
   -0.1699   -5.0876    0.3859 C   0  0  0  0  0  0  0  0  0  0  0  0
    1.2311   -4.8986    0.3635 C   0  0  0  0  0  0  0  0  0  0  0  0
    2.0782    1.9743    0.0923 C   0  0  0  0  0  0  0  0  0  0  0  0
    2.1877    3.2138    0.0184 O   0  0  0  0  0  0  0  0  0  0  0  0
    3.2278    1.2371    0.1172 O   0  0  0  0  0  0  0  0  0  0  0  0
    4.4550    1.9881    0.0551 C   0  0  0  0  0  0  0  0  0  0  0  0
    5.6051    0.9876    0.0903 C   0  0  2  0  0  0  0  0  0  0  0  0
    5.5938    0.0704   -1.1234 C   0  0  0  0  0  0  0  0  0  0  0  0
    5.5665    0.1775    1.3687 C   0  0  0  0  0  0  0  0  0  0  0  0
    6.0706    0.7606   -2.3750 C   0  0  0  0  0  0  0  0  0  0  0  0
   -6.5643   -1.3518   -2.5572 H   0  0  0  0  0  0  0  0  0  0  0  0
   -5.1068   -1.7891   -1.5214 H   0  0  0  0  0  0  0  0  0  0  0  0
   -4.9363   -0.5564   -2.8733 H   0  0  0  0  0  0  0  0  0  0  0  0
   -3.3551   -0.3301   -1.2725 H   0  0  0  0  0  0  0  0  0  0  0  0
   -6.6835    1.7821    0.5438 H   0  0  0  0  0  0  0  0  0  0  0  0
   -5.0844    2.9879    2.0521 H   0  0  0  0  0  0  0  0  0  0  0  0
   -2.6599    2.5328    1.9393 H   0  0  0  0  0  0  0  0  0  0  0  0
    0.1149    3.7825    0.0228 H   0  0  0  0  0  0  0  0  0  0  0  0
   -1.5946    3.5340    0.0397 H   0  0  0  0  0  0  0  0  0  0  0  0
   -2.1151   -4.1634    0.3773 H   0  0  0  0  0  0  0  0  0  0  0  0
    2.8619   -3.4917    0.2965 H   0  0  0  0  0  0  0  0  0  0  0  0
   -0.5690   -6.1125    0.4288 H   0  0  0  0  0  0  0  0  0  0  0  0
    1.8881   -5.7814    0.3883 H   0  0  0  0  0  0  0  0  0  0  0  0
    4.4624    2.5884   -0.8915 H   0  0  0  0  0  0  0  0  0  0  0  0
    4.4954    2.6809    0.9357 H   0  0  0  0  0  0  0  0  0  0  0  0
    6.5524    1.5991    0.0749 H   0  0  0  0  0  0  0  0  0  0  0  0
    6.2553   -0.8129   -0.9168 H   0  0  0  0  0  0  0  0  0  0  0  0
    4.5520   -0.3199   -1.2733 H   0  0  0  0  0  0  0  0  0  0  0  0
    4.6323   -0.4345    1.4055 H   0  0  0  0  0  0  0  0  0  0  0  0
    5.5828    0.8539    2.2568 H   0  0  0  0  0  0  0  0  0  0  0  0
    6.4480   -0.5050    1.4242 H   0  0  0  0  0  0  0  0  0  0  0  0
    5.4092    1.6230   -2.6321 H   0  0  0  0  0  0  0  0  0  0  0  0
    7.1118    1.1442   -2.2458 H   0  0  0  0  0  0  0  0  0  0  0  0
    6.0632    0.0462   -3.2337 H   0  0  0  0  0  0  0  0  0  0  0  0
  1  4  2  0  0  0  0
  1  5  1  0  0  0  0
  2  1  1  0  0  0  0
  2  3  1  0  0  0  0
  3 31  1  0  0  0  0
  3 32  1  0  0  0  0
  3 33  1  0  0  0  0
  4  6  1  0  0  0  0
  4 34  1  0  0  0  0
  5 35  1  0  0  0  0
  6  8  1  0  0  0  0
  6  9  2  0  0  0  0
  7  5  2  0  0  0  0
  7 36  1  0  0  0  0
  8 10  1  0  0  0  0
  8 11  1  0  0  0  0
  9  7  1  0  0  0  0
  9 37  1  0  0  0  0
 10 12  2  0  0  0  0
 10 13  1  0  0  0  0
 11 15  1  0  0  0  0
 12 16  1  0  0  0  0
 13 14  1  0  0  0  0
 14 11  2  0  0  0  0
 14 23  1  0  0  0  0
 15 38  1  0  0  0  0
 15 39  1  0  0  0  0
 16 18  2  0  0  0  0
 16 19  1  0  0  0  0
 17 13  2  0  0  0  0
 18 17  1  0  0  0  0
 18 20  1  0  0  0  0
 19 40  1  0  0  0  0
 20 22  2  0  0  0  0
 20 41  1  0  0  0  0
 21 19  2  0  0  0  0
 21 42  1  0  0  0  0
 22 21  1  0  0  0  0
 22 43  1  0  0  0  0
 23 24  2  0  0  0  0
 23 25  1  0  0  0  0
 25 26  1  0  0  0  0
 26 27  1  0  0  0  0
 26 44  1  0  0  0  0
 26 45  1  0  0  0  0
 27 28  1  0  0  0  0
 27 29  1  0  0  0  0
 27 46  1  6  0  0  0
 28 30  1  0  0  0  0
 28 47  1  0  0  0  0
 28 48  1  0  0  0  0
 29 49  1  0  0  0  0
 29 50  1  0  0  0  0
 29 51  1  0  0  0  0
 30 52  1  0  0  0  0
 30 53  1  0  0  0  0
 30 54  1  0  0  0  0
M  END
$$$$
86.mol
 OpenBabel03201414153D

 60 62  0  0  0  0  0  0  0  0999 V2000
    4.0554   -1.6400   -1.0315 C   0  0  0  0  0  0  0  0  0  0  0  0
    3.9572   -2.5163   -2.0958 O   0  0  0  0  0  0  0  0  0  0  0  0
    5.1136   -3.2975   -2.3722 C   0  0  0  0  0  0  0  0  0  0  0  0
    2.8532   -0.9927   -0.6908 C   0  0  0  0  0  0  0  0  0  0  0  0
    5.2380   -1.3736   -0.3326 C   0  0  0  0  0  0  0  0  0  0  0  0
    2.8432   -0.0702    0.3548 C   0  0  0  0  0  0  0  0  0  0  0  0
    5.2100   -0.4491    0.7117 C   0  0  0  0  0  0  0  0  0  0  0  0
    4.0286    0.2012    1.0549 C   0  0  0  0  0  0  0  0  0  0  0  0
    1.5730    0.6502    0.7234 C   0  0  1  0  0  0  0  0  0  0  0  0
    1.2897    1.7142   -0.3450 C   0  0  1  0  0  0  0  0  0  0  0  0
    0.4415   -0.3101    0.9223 C   0  0  0  0  0  0  0  0  0  0  0  0
   -0.1532    2.2292   -0.2274 C   0  0  2  0  0  0  0  0  0  0  0  0
    2.2841    2.8508   -0.2311 C   0  0  0  0  0  0  0  0  0  0  0  0
   -0.7640   -0.1845    0.2710 C   0  0  0  0  0  0  0  0  0  0  0  0
    0.6793   -1.3556    1.9311 C   0  0  0  0  0  0  0  0  0  0  0  0
   -0.4615    2.7109    1.0740 O   0  0  0  0  0  0  0  0  0  0  0  0
   -1.1038    1.0625   -0.5008 C   0  0  0  0  0  0  0  0  0  0  0  0
   -0.4028    3.3385   -1.2478 C   0  0  0  0  0  0  0  0  0  0  0  0
    2.3138    3.5968    0.7553 O   0  0  0  0  0  0  0  0  0  0  0  0
    3.2140    3.0191   -1.3872 C   0  0  0  0  0  0  0  0  0  0  0  0
   -1.7114   -1.2029    0.2572 N   0  0  0  0  0  0  0  0  0  0  0  0
   -3.0972   -0.9518    0.1026 C   0  0  0  0  0  0  0  0  0  0  0  0
   -3.9918   -1.2294    1.1638 C   0  0  0  0  0  0  0  0  0  0  0  0
   -3.6240   -0.5109   -1.1259 C   0  0  0  0  0  0  0  0  0  0  0  0
   -5.3582   -1.0657    1.0019 C   0  0  0  0  0  0  0  0  0  0  0  0
   -4.9958   -0.3354   -1.2919 C   0  0  0  0  0  0  0  0  0  0  0  0
   -5.8631   -0.6117   -0.2310 C   0  0  0  0  0  0  0  0  0  0  0  0
   -7.2366   -0.4743   -0.2816 O   0  0  0  0  0  0  0  0  0  0  0  0
   -7.7784   -0.0418   -1.5241 C   0  0  0  0  0  0  0  0  0  0  0  0
    0.2127   -2.5053    1.8534 O   0  0  0  0  0  0  0  0  0  0  0  0
    1.4823   -0.9585    3.1334 C   0  0  0  0  0  0  0  0  0  0  0  0
    4.7803   -3.9709   -3.2022 H   0  0  0  0  0  0  0  0  0  0  0  0
    5.4145   -3.8936   -1.4770 H   0  0  0  0  0  0  0  0  0  0  0  0
    5.9556   -2.6450   -2.7092 H   0  0  0  0  0  0  0  0  0  0  0  0
    1.9318   -1.2341   -1.2411 H   0  0  0  0  0  0  0  0  0  0  0  0
    6.1775   -1.8803   -0.5906 H   0  0  0  0  0  0  0  0  0  0  0  0
    6.1345   -0.2342    1.2687 H   0  0  0  0  0  0  0  0  0  0  0  0
    4.0235    0.9311    1.8785 H   0  0  0  0  0  0  0  0  0  0  0  0
    1.7273    1.2003    1.7016 H   0  0  0  0  0  0  0  0  0  0  0  0
    1.3953    1.2403   -1.3618 H   0  0  0  0  0  0  0  0  0  0  0  0
    0.2384    3.3295    1.3270 H   0  0  0  0  0  0  0  0  0  0  0  0
   -1.0750    0.8321   -1.5997 H   0  0  0  0  0  0  0  0  0  0  0  0
   -2.1445    1.3998   -0.2368 H   0  0  0  0  0  0  0  0  0  0  0  0
    0.2496    4.2164   -1.0218 H   0  0  0  0  0  0  0  0  0  0  0  0
   -1.4683    3.6657   -1.1923 H   0  0  0  0  0  0  0  0  0  0  0  0
   -0.1828    2.9776   -2.2795 H   0  0  0  0  0  0  0  0  0  0  0  0
    2.6228    3.2134   -2.3158 H   0  0  0  0  0  0  0  0  0  0  0  0
    3.8064    2.0812   -1.5285 H   0  0  0  0  0  0  0  0  0  0  0  0
    3.9148    3.8715   -1.2148 H   0  0  0  0  0  0  0  0  0  0  0  0
   -1.5126   -1.9961    0.8415 H   0  0  0  0  0  0  0  0  0  0  0  0
   -3.6067   -1.5870    2.1325 H   0  0  0  0  0  0  0  0  0  0  0  0
   -2.9541   -0.3087   -1.9761 H   0  0  0  0  0  0  0  0  0  0  0  0
   -6.0556   -1.2823    1.8241 H   0  0  0  0  0  0  0  0  0  0  0  0
   -5.3794    0.0124   -2.2612 H   0  0  0  0  0  0  0  0  0  0  0  0
   -8.8809   -0.0152   -1.3313 H   0  0  0  0  0  0  0  0  0  0  0  0
   -7.5375   -0.7708   -2.3354 H   0  0  0  0  0  0  0  0  0  0  0  0
   -7.3996    0.9758   -1.7864 H   0  0  0  0  0  0  0  0  0  0  0  0
    1.4498   -1.7679    3.9029 H   0  0  0  0  0  0  0  0  0  0  0  0
    1.0706   -0.0179    3.5731 H   0  0  0  0  0  0  0  0  0  0  0  0
    2.5470   -0.7846    2.8390 H   0  0  0  0  0  0  0  0  0  0  0  0
  1  4  2  0  0  0  0
  1  5  1  0  0  0  0
  2  1  1  0  0  0  0
  2  3  1  0  0  0  0
  3 32  1  0  0  0  0
  3 33  1  0  0  0  0
  3 34  1  0  0  0  0
  4  6  1  0  0  0  0
  4 35  1  0  0  0  0
  5 36  1  0  0  0  0
  6  8  2  0  0  0  0
  6  9  1  0  0  0  0
  7  5  2  0  0  0  0
  7 37  1  0  0  0  0
  8  7  1  0  0  0  0
  8 38  1  0  0  0  0
  9 10  1  0  0  0  0
  9 11  1  0  0  0  0
  9 39  1  1  0  0  0
 10 12  1  0  0  0  0
 10 13  1  0  0  0  0
 10 40  1  6  0  0  0
 11 15  1  0  0  0  0
 12 16  1  1  0  0  0
 12 17  1  0  0  0  0
 12 18  1  0  0  0  0
 13 19  2  0  0  0  0
 13 20  1  0  0  0  0
 14 21  1  0  0  0  0
 14 11  2  0  0  0  0
 15 30  2  0  0  0  0
 15 31  1  0  0  0  0
 16 41  1  0  0  0  0
 17 14  1  0  0  0  0
 17 42  1  0  0  0  0
 17 43  1  0  0  0  0
 18 44  1  0  0  0  0
 18 45  1  0  0  0  0
 18 46  1  0  0  0  0
 20 47  1  0  0  0  0
 20 48  1  0  0  0  0
 20 49  1  0  0  0  0
 21 22  1  0  0  0  0
 21 50  1  0  0  0  0
 22 23  1  0  0  0  0
 22 24  2  0  0  0  0
 23 25  2  0  0  0  0
 23 51  1  0  0  0  0
 24 52  1  0  0  0  0
 25 27  1  0  0  0  0
 25 53  1  0  0  0  0
 26 24  1  0  0  0  0
 26 54  1  0  0  0  0
 27 28  1  0  0  0  0
 27 26  2  0  0  0  0
 28 29  1  0  0  0  0
 29 55  1  0  0  0  0
 29 56  1  0  0  0  0
 29 57  1  0  0  0  0
 31 58  1  0  0  0  0
 31 59  1  0  0  0  0
 31 60  1  0  0  0  0
M  END
$$$$
87.mol
 OpenBabel03201414153D

 39 40  0  0  0  0  0  0  0  0999 V2000
    0.2956    1.6940   -0.1406 C   0  0  0  0  0  0  0  0  0  0  0  0
    2.0114    1.6401   -0.2371 S   0  0  0  0  0  0  0  0  0  0  0  0
    2.0949   -0.0495   -0.2626 C   0  0  0  0  0  0  0  0  0  0  0  0
   -0.4978    3.0352   -0.0637 S   0  0  0  0  0  0  0  0  0  0  0  0
   -0.2038    0.3823   -0.1360 N   0  0  0  0  0  0  0  0  0  0  0  0
    0.8079   -0.6130   -0.2248 C   0  0  0  0  0  0  0  0  0  0  0  0
    3.3266   -0.8320   -0.2937 C   0  0  0  0  0  0  0  0  0  0  0  0
   -1.5863    0.0545   -0.1173 C   0  0  0  0  0  0  0  0  0  0  0  0
    0.5165   -1.9471   -0.3125 N   0  0  0  0  0  0  0  0  0  0  0  0
   -2.1636   -0.6536   -1.1956 C   0  0  0  0  0  0  0  0  0  0  0  0
   -2.3963    0.4421    0.9667 C   0  0  0  0  0  0  0  0  0  0  0  0
    3.3325   -2.0856   -0.2255 O   0  0  0  0  0  0  0  0  0  0  0  0
    4.5125   -0.1314   -0.4287 N   0  0  0  0  0  0  0  0  0  0  0  0
    5.7977   -0.7727   -0.3743 C   0  0  0  0  0  0  0  0  0  0  0  0
    6.6561   -0.3392    0.7762 C   0  0  0  0  0  0  0  0  0  0  0  0
    7.3050   -1.1999    1.5552 C   0  0  0  0  0  0  0  0  0  0  0  0
   -3.5093   -0.9840   -1.1758 C   0  0  0  0  0  0  0  0  0  0  0  0
   -3.7502    0.1178    0.9849 C   0  0  0  0  0  0  0  0  0  0  0  0
   -4.3084   -0.5964   -0.0816 C   0  0  0  0  0  0  0  0  0  0  0  0
   -5.6264   -0.9828   -0.1654 O   0  0  0  0  0  0  0  0  0  0  0  0
   -6.4880   -0.5242    0.8881 C   0  0  0  0  0  0  0  0  0  0  0  0
   -7.8720   -1.0161    0.5337 C   0  0  0  0  0  0  0  0  0  0  0  0
    1.2909   -2.5758   -0.2372 H   0  0  0  0  0  0  0  0  0  0  0  0
   -0.3895   -2.2696   -0.0696 H   0  0  0  0  0  0  0  0  0  0  0  0
   -1.5504   -0.9439   -2.0645 H   0  0  0  0  0  0  0  0  0  0  0  0
   -1.9711    1.0201    1.8034 H   0  0  0  0  0  0  0  0  0  0  0  0
    4.4973    0.8599   -0.3983 H   0  0  0  0  0  0  0  0  0  0  0  0
    5.6443   -1.8914   -0.3486 H   0  0  0  0  0  0  0  0  0  0  0  0
    6.3512   -0.5199   -1.3286 H   0  0  0  0  0  0  0  0  0  0  0  0
    6.7437    0.7493    0.9260 H   0  0  0  0  0  0  0  0  0  0  0  0
    7.9631   -0.8697    2.3698 H   0  0  0  0  0  0  0  0  0  0  0  0
    7.2273   -2.2890    1.4347 H   0  0  0  0  0  0  0  0  0  0  0  0
   -3.9670   -1.5374   -2.0088 H   0  0  0  0  0  0  0  0  0  0  0  0
   -4.3642    0.4368    1.8390 H   0  0  0  0  0  0  0  0  0  0  0  0
   -6.1394   -0.9564    1.8629 H   0  0  0  0  0  0  0  0  0  0  0  0
   -6.4531    0.5958    0.9372 H   0  0  0  0  0  0  0  0  0  0  0  0
   -8.1970   -0.5949   -0.4476 H   0  0  0  0  0  0  0  0  0  0  0  0
   -7.8843   -2.1297    0.4593 H   0  0  0  0  0  0  0  0  0  0  0  0
   -8.5871   -0.6930    1.3270 H   0  0  0  0  0  0  0  0  0  0  0  0
  1  4  2  0  0  0  0
  1  5  1  0  0  0  0
  2  1  1  0  0  0  0
  2  3  1  0  0  0  0
  3  7  1  0  0  0  0
  5  6  1  0  0  0  0
  5  8  1  0  0  0  0
  6  9  1  0  0  0  0
  6  3  2  0  0  0  0
  7 12  2  0  0  0  0
  7 13  1  0  0  0  0
  8 10  1  0  0  0  0
  8 11  2  0  0  0  0
  9 23  1  0  0  0  0
  9 24  1  0  0  0  0
 10 17  2  0  0  0  0
 10 25  1  0  0  0  0
 11 26  1  0  0  0  0
 13 14  1  0  0  0  0
 13 27  1  0  0  0  0
 14 15  1  0  0  0  0
 14 28  1  0  0  0  0
 14 29  1  0  0  0  0
 15 16  2  0  0  0  0
 15 30  1  0  0  0  0
 16 31  1  0  0  0  0
 16 32  1  0  0  0  0
 17 19  1  0  0  0  0
 17 33  1  0  0  0  0
 18 11  1  0  0  0  0
 18 34  1  0  0  0  0
 19 20  1  0  0  0  0
 19 18  2  0  0  0  0
 20 21  1  0  0  0  0
 21 22  1  0  0  0  0
 21 35  1  0  0  0  0
 21 36  1  0  0  0  0
 22 37  1  0  0  0  0
 22 38  1  0  0  0  0
 22 39  1  0  0  0  0
M  END
$$$$
88.mol
 OpenBabel03201414153D

 45 48  0  0  0  0  0  0  0  0999 V2000
   -1.2279   -2.2179   -0.3415 C   0  0  0  0  0  0  0  0  0  0  0  0
   -2.5575   -2.5919   -0.3389 O   0  0  0  0  0  0  0  0  0  0  0  0
   -3.5284   -1.6213   -0.1882 C   0  0  0  0  0  0  0  0  0  0  0  0
   -0.4806   -3.1888   -0.4801 O   0  0  0  0  0  0  0  0  0  0  0  0
   -0.8593   -0.7927   -0.1877 C   0  0  0  0  0  0  0  0  0  0  0  0
   -3.2292   -0.2702   -0.0376 C   0  0  0  0  0  0  0  0  0  0  0  0
   -4.8630   -2.1169   -0.1994 C   0  0  0  0  0  0  0  0  0  0  0  0
    0.5163   -0.5359   -0.2080 N   0  0  0  0  0  0  0  0  0  0  0  0
   -1.8502    0.1376   -0.0404 C   0  0  0  0  0  0  0  0  0  0  0  0
    1.1233    0.7080   -0.0921 C   0  0  0  0  0  0  0  0  0  0  0  0
    0.4712    1.7617    0.0351 O   0  0  0  0  0  0  0  0  0  0  0  0
    2.6143    0.7191   -0.1500 C   0  0  0  0  0  0  0  0  0  0  0  0
    3.3826   -0.2591    0.4837 C   0  0  0  0  0  0  0  0  0  0  0  0
    3.2322    1.7739   -0.8348 C   0  0  0  0  0  0  0  0  0  0  0  0
    4.7804   -0.1914    0.4116 C   0  0  0  0  0  0  0  0  0  0  0  0
    4.6188    1.8380   -0.9206 C   0  0  0  0  0  0  0  0  0  0  0  0
    5.5030   -1.2335    0.9736 O   0  0  0  0  0  0  0  0  0  0  0  0
    5.4020    0.8511   -0.3038 C   0  0  0  0  0  0  0  0  0  0  0  0
    6.2806   -0.8461    2.1097 C   0  0  0  0  0  0  0  0  0  0  0  0
    6.7771    1.0145   -0.3337 O   0  0  0  0  0  0  0  0  0  0  0  0
    7.4753   -0.0288   -1.0190 C   0  0  0  0  0  0  0  0  0  0  0  0
   -4.3126    0.6579    0.1133 C   0  0  0  0  0  0  0  0  0  0  0  0
   -5.6445    0.1669    0.1027 C   0  0  0  0  0  0  0  0  0  0  0  0
   -4.1074    2.0536    0.2739 C   0  0  0  0  0  0  0  0  0  0  0  0
   -5.8923   -1.2288   -0.0558 C   0  0  0  0  0  0  0  0  0  0  0  0
   -6.7268    1.0734    0.2508 C   0  0  0  0  0  0  0  0  0  0  0  0
   -6.4972    2.4200    0.4044 C   0  0  0  0  0  0  0  0  0  0  0  0
   -5.1737    2.9118    0.4157 C   0  0  0  0  0  0  0  0  0  0  0  0
   -5.0258   -3.1975   -0.3230 H   0  0  0  0  0  0  0  0  0  0  0  0
    1.1010   -1.3372   -0.3341 H   0  0  0  0  0  0  0  0  0  0  0  0
   -1.6120    1.2086    0.0777 H   0  0  0  0  0  0  0  0  0  0  0  0
    2.9238   -1.0824    1.0529 H   0  0  0  0  0  0  0  0  0  0  0  0
    2.6085    2.5546   -1.3002 H   0  0  0  0  0  0  0  0  0  0  0  0
    5.1138    2.6603   -1.4585 H   0  0  0  0  0  0  0  0  0  0  0  0
    6.8040   -1.7902    2.4024 H   0  0  0  0  0  0  0  0  0  0  0  0
    5.6128   -0.4907    2.9305 H   0  0  0  0  0  0  0  0  0  0  0  0
    7.0121   -0.0508    1.8255 H   0  0  0  0  0  0  0  0  0  0  0  0
    8.5492    0.2667   -0.9166 H   0  0  0  0  0  0  0  0  0  0  0  0
    7.1707   -0.0537   -2.0927 H   0  0  0  0  0  0  0  0  0  0  0  0
    7.2804   -1.0150   -0.5317 H   0  0  0  0  0  0  0  0  0  0  0  0
   -3.0837    2.4576    0.2857 H   0  0  0  0  0  0  0  0  0  0  0  0
   -6.9366   -1.5792   -0.0602 H   0  0  0  0  0  0  0  0  0  0  0  0
   -7.7530    0.6755    0.2402 H   0  0  0  0  0  0  0  0  0  0  0  0
   -7.3349    3.1235    0.5193 H   0  0  0  0  0  0  0  0  0  0  0  0
   -5.0037    3.9921    0.5396 H   0  0  0  0  0  0  0  0  0  0  0  0
  1  4  2  0  0  0  0
  1  5  1  0  0  0  0
  2  1  1  0  0  0  0
  2  3  1  0  0  0  0
  3  7  2  0  0  0  0
  5  8  1  0  0  0  0
  5  9  2  0  0  0  0
  6  3  1  0  0  0  0
  6 22  2  0  0  0  0
  7 25  1  0  0  0  0
  7 29  1  0  0  0  0
  8 10  1  0  0  0  0
  8 30  1  0  0  0  0
  9  6  1  0  0  0  0
  9 31  1  0  0  0  0
 10 11  2  0  0  0  0
 10 12  1  0  0  0  0
 12 13  2  0  0  0  0
 12 14  1  0  0  0  0
 13 15  1  0  0  0  0
 13 32  1  0  0  0  0
 14 33  1  0  0  0  0
 15 17  1  0  0  0  0
 15 18  2  0  0  0  0
 16 14  2  0  0  0  0
 16 34  1  0  0  0  0
 17 19  1  0  0  0  0
 18 20  1  0  0  0  0
 18 16  1  0  0  0  0
 19 35  1  0  0  0  0
 19 36  1  0  0  0  0
 19 37  1  0  0  0  0
 20 21  1  0  0  0  0
 21 38  1  0  0  0  0
 21 39  1  0  0  0  0
 21 40  1  0  0  0  0
 22 24  1  0  0  0  0
 23 22  1  0  0  0  0
 23 26  1  0  0  0  0
 24 28  2  0  0  0  0
 24 41  1  0  0  0  0
 25 23  2  0  0  0  0
 25 42  1  0  0  0  0
 26 43  1  0  0  0  0
 27 26  2  0  0  0  0
 27 44  1  0  0  0  0
 28 27  1  0  0  0  0
 28 45  1  0  0  0  0
M  END
$$$$
89.mol
 OpenBabel03201414153D

 38 40  0  0  0  0  0  0  0  0999 V2000
    3.2167    2.7219   -0.4345 C   0  0  0  0  0  0  0  0  0  0  0  0
    3.6420    3.7137   -1.2538 F   0  0  0  0  0  0  0  0  0  0  0  0
    2.4635    1.6586   -0.9603 C   0  0  0  0  0  0  0  0  0  0  0  0
    3.5315    2.7616    0.9375 C   0  0  0  0  0  0  0  0  0  0  0  0
    2.0262    0.6378   -0.1103 C   0  0  0  0  0  0  0  0  0  0  0  0
    3.0864    1.7368    1.7652 C   0  0  0  0  0  0  0  0  0  0  0  0
    2.3395    0.6760    1.2499 C   0  0  0  0  0  0  0  0  0  0  0  0
    1.2291   -0.4846   -0.7164 C   0  0  1  0  0  0  0  0  0  0  0  0
    2.0632   -1.4358   -1.4671 N   0  0  0  0  0  0  0  0  0  0  0  0
    0.4837   -1.3610    0.2982 C   0  0  0  0  0  0  0  0  0  0  0  0
    1.9647   -2.7133   -0.9305 C   0  0  0  0  0  0  0  0  0  0  0  0
    0.9118   -2.6435    0.1591 C   0  0  0  0  0  0  0  0  0  0  0  0
   -0.5299   -0.8162    1.2118 C   0  0  0  0  0  0  0  0  0  0  0  0
    2.5879   -3.7272   -1.2720 O   0  0  0  0  0  0  0  0  0  0  0  0
    0.4908   -3.7330    0.8417 O   0  0  0  0  0  0  0  0  0  0  0  0
   -0.3272   -0.7571    2.4317 O   0  0  0  0  0  0  0  0  0  0  0  0
   -1.7849   -0.3347    0.6039 C   0  0  0  0  0  0  0  0  0  0  0  0
   -2.1480   -0.6821   -0.7058 C   0  0  0  0  0  0  0  0  0  0  0  0
   -2.6407    0.4737    1.3637 C   0  0  0  0  0  0  0  0  0  0  0  0
   -3.3375   -0.2263   -1.2552 C   0  0  0  0  0  0  0  0  0  0  0  0
   -3.8359    0.9461    0.8284 C   0  0  0  0  0  0  0  0  0  0  0  0
   -4.1833    0.5956   -0.4829 C   0  0  0  0  0  0  0  0  0  0  0  0
   -5.3348    1.0010   -1.1208 O   0  0  0  0  0  0  0  0  0  0  0  0
   -6.2242    1.8163   -0.3636 C   0  0  0  0  0  0  0  0  0  0  0  0
    2.2200    1.6432   -2.0327 H   0  0  0  0  0  0  0  0  0  0  0  0
    4.1213    3.5992    1.3367 H   0  0  0  0  0  0  0  0  0  0  0  0
    3.3248    1.7616    2.8399 H   0  0  0  0  0  0  0  0  0  0  0  0
    1.9837   -0.1224    1.9238 H   0  0  0  0  0  0  0  0  0  0  0  0
    0.4711   -0.0428   -1.4333 H   0  0  0  0  0  0  0  0  0  0  0  0
    2.8102   -1.1344   -2.0378 H   0  0  0  0  0  0  0  0  0  0  0  0
    0.9994   -4.4943    0.5047 H   0  0  0  0  0  0  0  0  0  0  0  0
   -1.4893   -1.3327   -1.3034 H   0  0  0  0  0  0  0  0  0  0  0  0
   -2.3577    0.7313    2.3983 H   0  0  0  0  0  0  0  0  0  0  0  0
   -3.6342   -0.4958   -2.2787 H   0  0  0  0  0  0  0  0  0  0  0  0
   -4.4919    1.5822    1.4384 H   0  0  0  0  0  0  0  0  0  0  0  0
   -7.0689    2.0050   -1.0738 H   0  0  0  0  0  0  0  0  0  0  0  0
   -5.7290    2.7750   -0.0751 H   0  0  0  0  0  0  0  0  0  0  0  0
   -6.5837    1.2707    0.5422 H   0  0  0  0  0  0  0  0  0  0  0  0
  1  3  2  0  0  0  0
  1  4  1  0  0  0  0
  2  1  1  0  0  0  0
  3  5  1  0  0  0  0
  3 25  1  0  0  0  0
  4 26  1  0  0  0  0
  5  7  2  0  0  0  0
  5  8  1  0  0  0  0
  6  4  2  0  0  0  0
  6 27  1  0  0  0  0
  7  6  1  0  0  0  0
  7 28  1  0  0  0  0
  8  9  1  0  0  0  0
  8 10  1  0  0  0  0
  8 29  1  6  0  0  0
  9 11  1  0  0  0  0
  9 30  1  0  0  0  0
 10 13  1  0  0  0  0
 11 14  2  0  0  0  0
 11 12  1  0  0  0  0
 12 15  1  0  0  0  0
 12 10  2  0  0  0  0
 13 16  2  0  0  0  0
 13 17  1  0  0  0  0
 15 31  1  0  0  0  0
 17 18  2  0  0  0  0
 17 19  1  0  0  0  0
 18 20  1  0  0  0  0
 18 32  1  0  0  0  0
 19 33  1  0  0  0  0
 20 22  2  0  0  0  0
 20 34  1  0  0  0  0
 21 19  2  0  0  0  0
 21 35  1  0  0  0  0
 22 23  1  0  0  0  0
 22 21  1  0  0  0  0
 23 24  1  0  0  0  0
 24 36  1  0  0  0  0
 24 37  1  0  0  0  0
 24 38  1  0  0  0  0
M  END
$$$$
90.mol
 OpenBabel03201414153D

 38 40  0  0  0  0  0  0  0  0999 V2000
    4.0114   -0.2028   -0.0532 C   0  0  0  0  0  0  0  0  0  0  0  0
    5.3056   -0.5235   -0.4023 O   0  0  0  0  0  0  0  0  0  0  0  0
    5.8298    0.1280   -1.5547 C   0  0  0  0  0  0  0  0  0  0  0  0
    3.1875    0.6693   -0.7768 C   0  0  0  0  0  0  0  0  0  0  0  0
    3.5423   -0.8284    1.1192 C   0  0  0  0  0  0  0  0  0  0  0  0
    1.8898    0.9077   -0.3298 C   0  0  0  0  0  0  0  0  0  0  0  0
    2.2501   -0.5713    1.5529 C   0  0  0  0  0  0  0  0  0  0  0  0
    1.4095    0.2907    0.8290 C   0  0  0  0  0  0  0  0  0  0  0  0
    0.0431    0.5456    1.3306 C   0  0  0  0  0  0  0  0  0  0  0  0
   -0.2571    0.3790    2.5186 O   0  0  0  0  0  0  0  0  0  0  0  0
   -0.9445    0.9981    0.3439 C   0  0  0  0  0  0  0  0  0  0  0  0
   -1.3206    0.1541   -0.8834 C   0  0  2  0  0  0  0  0  0  0  0  0
   -1.6633    2.1513    0.3111 C   0  0  0  0  0  0  0  0  0  0  0  0
   -2.2865    0.9904   -1.6099 N   0  0  0  0  0  0  0  0  0  0  0  0
   -1.8505   -1.2057   -0.5268 C   0  0  0  0  0  0  0  0  0  0  0  0
   -2.5645    2.1552   -0.9090 C   0  0  0  0  0  0  0  0  0  0  0  0
   -1.6141    3.1820    1.1861 O   0  0  0  0  0  0  0  0  0  0  0  0
   -1.2879   -2.3378   -1.1267 C   0  0  0  0  0  0  0  0  0  0  0  0
   -2.8977   -1.3553    0.3881 C   0  0  0  0  0  0  0  0  0  0  0  0
   -3.3743    3.0434   -1.2094 O   0  0  0  0  0  0  0  0  0  0  0  0
   -1.7677   -3.6078   -0.8095 C   0  0  0  0  0  0  0  0  0  0  0  0
   -3.3760   -2.6268    0.7016 C   0  0  0  0  0  0  0  0  0  0  0  0
   -2.8123   -3.7537    0.1033 C   0  0  0  0  0  0  0  0  0  0  0  0
    6.8756   -0.2663   -1.6212 H   0  0  0  0  0  0  0  0  0  0  0  0
    5.8335    1.2361   -1.4143 H   0  0  0  0  0  0  0  0  0  0  0  0
    5.2444   -0.1511   -2.4641 H   0  0  0  0  0  0  0  0  0  0  0  0
    3.5505    1.1690   -1.6852 H   0  0  0  0  0  0  0  0  0  0  0  0
    4.2074   -1.5049    1.6746 H   0  0  0  0  0  0  0  0  0  0  0  0
    1.2432    1.6005   -0.8919 H   0  0  0  0  0  0  0  0  0  0  0  0
    1.8698   -1.0385    2.4767 H   0  0  0  0  0  0  0  0  0  0  0  0
   -0.4007    0.0396   -1.5339 H   0  0  0  0  0  0  0  0  0  0  0  0
   -2.8485    0.6329   -2.3374 H   0  0  0  0  0  0  0  0  0  0  0  0
   -2.2557    3.8485    0.8768 H   0  0  0  0  0  0  0  0  0  0  0  0
   -0.4617   -2.2298   -1.8457 H   0  0  0  0  0  0  0  0  0  0  0  0
   -3.3338   -0.4678    0.8720 H   0  0  0  0  0  0  0  0  0  0  0  0
   -1.3194   -4.4951   -1.2801 H   0  0  0  0  0  0  0  0  0  0  0  0
   -4.1963   -2.7388    1.4260 H   0  0  0  0  0  0  0  0  0  0  0  0
   -3.1892   -4.7565    0.3530 H   0  0  0  0  0  0  0  0  0  0  0  0
  1  4  1  0  0  0  0
  1  5  2  0  0  0  0
  2  1  1  0  0  0  0
  2  3  1  0  0  0  0
  3 24  1  0  0  0  0
  3 25  1  0  0  0  0
  3 26  1  0  0  0  0
  4  6  2  0  0  0  0
  4 27  1  0  0  0  0
  5 28  1  0  0  0  0
  6  8  1  0  0  0  0
  6 29  1  0  0  0  0
  7  5  1  0  0  0  0
  7 30  1  0  0  0  0
  8  7  2  0  0  0  0
  8  9  1  0  0  0  0
  9 10  2  0  0  0  0
  9 11  1  0  0  0  0
 11 12  1  0  0  0  0
 11 13  2  0  0  0  0
 12 14  1  0  0  0  0
 12 15  1  0  0  0  0
 12 31  1  6  0  0  0
 13 17  1  0  0  0  0
 14 16  1  0  0  0  0
 14 32  1  0  0  0  0
 15 18  2  0  0  0  0
 15 19  1  0  0  0  0
 16 20  2  0  0  0  0
 16 13  1  0  0  0  0
 17 33  1  0  0  0  0
 18 21  1  0  0  0  0
 18 34  1  0  0  0  0
 19 35  1  0  0  0  0
 21 23  2  0  0  0  0
 21 36  1  0  0  0  0
 22 19  2  0  0  0  0
 22 37  1  0  0  0  0
 23 22  1  0  0  0  0
 23 38  1  0  0  0  0
M  END
$$$$
91.mol
 OpenBabel03201414153D

 42 44  0  0  0  0  0  0  0  0999 V2000
    5.1340   -0.8820   -0.1615 C   0  0  0  0  0  0  0  0  0  0  0  0
    6.4257   -1.2305   -0.3602 F   0  0  0  0  0  0  0  0  0  0  0  0
    4.6852   -0.5633    1.1347 C   0  0  0  0  0  0  0  0  0  0  0  0
    4.2454   -0.8357   -1.2526 C   0  0  0  0  0  0  0  0  0  0  0  0
    3.3560   -0.2060    1.3280 C   0  0  0  0  0  0  0  0  0  0  0  0
    2.9167   -0.4815   -1.0413 C   0  0  0  0  0  0  0  0  0  0  0  0
    2.4661   -0.1714    0.2458 C   0  0  0  0  0  0  0  0  0  0  0  0
    1.0597    0.2320    0.5222 C   0  0  0  0  0  0  0  0  0  0  0  0
    0.7743    1.0633    1.4011 O   0  0  0  0  0  0  0  0  0  0  0  0
    0.0746   -0.3691   -0.2670 N   0  0  0  0  0  0  0  0  0  0  0  0
   -1.2937   -0.2080   -0.0779 C   0  0  0  0  0  0  0  0  0  0  0  0
   -2.0170    0.9925    0.0383 N   0  0  0  0  0  0  0  0  0  0  0  0
   -2.2655   -1.2587   -0.0204 C   0  0  0  0  0  0  0  0  0  0  0  0
   -3.3413    0.7603    0.1778 N   0  0  0  0  0  0  0  0  0  0  0  0
   -1.5016    2.3230   -0.1024 C   0  0  0  0  0  0  0  0  0  0  0  0
   -3.5360   -0.5853    0.1491 C   0  0  0  0  0  0  0  0  0  0  0  0
   -1.9441   -2.6523   -0.1533 C   0  0  0  0  0  0  0  0  0  0  0  0
   -1.1099    3.0573    1.0315 C   0  0  0  0  0  0  0  0  0  0  0  0
   -1.4314    2.9079   -1.3819 C   0  0  0  0  0  0  0  0  0  0  0  0
   -4.8458   -1.2499    0.2901 C   0  0  0  0  0  0  0  0  0  0  0  0
   -0.8396   -3.1421   -0.4408 O   0  0  0  0  0  0  0  0  0  0  0  0
   -2.9847   -3.5211    0.0504 O   0  0  0  0  0  0  0  0  0  0  0  0
   -2.6805   -4.9116   -0.0764 C   0  0  0  0  0  0  0  0  0  0  0  0
   -0.6432    4.3617    0.8741 C   0  0  0  0  0  0  0  0  0  0  0  0
   -0.9591    4.2112   -1.5147 C   0  0  0  0  0  0  0  0  0  0  0  0
   -0.5672    4.9395   -0.3917 C   0  0  0  0  0  0  0  0  0  0  0  0
    5.3882   -0.5968    1.9797 H   0  0  0  0  0  0  0  0  0  0  0  0
    4.6085   -1.0797   -2.2616 H   0  0  0  0  0  0  0  0  0  0  0  0
    2.9934    0.0612    2.3348 H   0  0  0  0  0  0  0  0  0  0  0  0
    2.2345   -0.4368   -1.9050 H   0  0  0  0  0  0  0  0  0  0  0  0
    0.3161   -1.2109   -0.7596 H   0  0  0  0  0  0  0  0  0  0  0  0
   -1.1413    2.5989    2.0330 H   0  0  0  0  0  0  0  0  0  0  0  0
   -1.7512    2.3486   -2.2744 H   0  0  0  0  0  0  0  0  0  0  0  0
   -4.9877   -1.5654    1.3550 H   0  0  0  0  0  0  0  0  0  0  0  0
   -5.6883   -0.5752    0.0008 H   0  0  0  0  0  0  0  0  0  0  0  0
   -4.8691   -2.1656   -0.3532 H   0  0  0  0  0  0  0  0  0  0  0  0
   -3.6570   -5.4124    0.1356 H   0  0  0  0  0  0  0  0  0  0  0  0
   -1.9005   -5.2012    0.6679 H   0  0  0  0  0  0  0  0  0  0  0  0
   -2.3223   -5.1310   -1.1107 H   0  0  0  0  0  0  0  0  0  0  0  0
   -0.3318    4.9332    1.7614 H   0  0  0  0  0  0  0  0  0  0  0  0
   -0.9017    4.6669   -2.5144 H   0  0  0  0  0  0  0  0  0  0  0  0
   -0.1988    5.9698   -0.5059 H   0  0  0  0  0  0  0  0  0  0  0  0
  1  3  2  0  0  0  0
  1  4  1  0  0  0  0
  2  1  1  0  0  0  0
  3  5  1  0  0  0  0
  3 27  1  0  0  0  0
  4 28  1  0  0  0  0
  5  7  2  0  0  0  0
  5 29  1  0  0  0  0
  6  4  2  0  0  0  0
  6 30  1  0  0  0  0
  7  6  1  0  0  0  0
  7  8  1  0  0  0  0
  8  9  2  0  0  0  0
  8 10  1  0  0  0  0
 10 11  1  0  0  0  0
 10 31  1  0  0  0  0
 11 12  1  0  0  0  0
 11 13  2  0  0  0  0
 12 14  1  0  0  0  0
 12 15  1  0  0  0  0
 13 17  1  0  0  0  0
 14 16  2  0  0  0  0
 15 18  1  0  0  0  0
 15 19  2  0  0  0  0
 16 13  1  0  0  0  0
 16 20  1  0  0  0  0
 17 21  2  0  0  0  0
 17 22  1  0  0  0  0
 18 24  2  0  0  0  0
 18 32  1  0  0  0  0
 19 33  1  0  0  0  0
 20 34  1  0  0  0  0
 20 35  1  0  0  0  0
 20 36  1  0  0  0  0
 22 23  1  0  0  0  0
 23 37  1  0  0  0  0
 23 38  1  0  0  0  0
 23 39  1  0  0  0  0
 24 26  1  0  0  0  0
 24 40  1  0  0  0  0
 25 19  1  0  0  0  0
 25 41  1  0  0  0  0
 26 25  2  0  0  0  0
 26 42  1  0  0  0  0
M  END
$$$$
92.mol
 OpenBabel03201414153D

 50 53  0  0  0  0  0  0  0  0999 V2000
   -4.2464    0.1980   -0.0385 C   0  0  0  0  0  0  0  0  0  0  0  0
   -5.1682   -1.3487   -0.5738 Br  0  0  0  0  0  0  0  0  0  0  0  0
   -4.9186    1.2870    0.5321 C   0  0  0  0  0  0  0  0  0  0  0  0
   -2.8648    0.2280   -0.2291 C   0  0  0  0  0  0  0  0  0  0  0  0
   -4.1647    2.4053    0.9094 C   0  0  0  0  0  0  0  0  0  0  0  0
   -6.3840    1.2846    0.7446 C   0  0  0  0  0  0  0  0  0  0  0  0
   -2.1105    1.3597    0.1502 C   0  0  0  0  0  0  0  0  0  0  0  0
   -2.7894    2.4556    0.7307 C   0  0  0  0  0  0  0  0  0  0  0  0
   -0.7184    1.3853   -0.0428 N   0  0  0  0  0  0  0  0  0  0  0  0
    0.0343    0.2249   -0.5713 C   0  0  2  0  0  0  0  0  0  0  0  0
    0.1152    2.5056    0.0334 C   0  0  0  0  0  0  0  0  0  0  0  0
    0.0555   -0.9657    0.3400 C   0  0  0  0  0  0  0  0  0  0  0  0
    1.4522    0.7653   -0.8219 C   0  0  0  0  0  0  0  0  0  0  0  0
    1.4825    2.0712   -0.4576 C   0  0  0  0  0  0  0  0  0  0  0  0
   -0.1506    3.6538    0.4140 O   0  0  0  0  0  0  0  0  0  0  0  0
    0.3277   -0.8522    1.7196 C   0  0  0  0  0  0  0  0  0  0  0  0
   -0.1821   -2.2439   -0.1838 C   0  0  0  0  0  0  0  0  0  0  0  0
    2.4406   -0.0927   -1.4882 C   0  0  0  0  0  0  0  0  0  0  0  0
    0.3732   -1.9052    2.5565 N   0  0  0  0  0  0  0  0  0  0  0  0
   -0.1353   -3.3440    0.6719 C   0  0  0  0  0  0  0  0  0  0  0  0
    0.1449   -3.1254    2.0334 C   0  0  0  0  0  0  0  0  0  0  0  0
    2.0965   -0.7494   -2.4843 O   0  0  0  0  0  0  0  0  0  0  0  0
    3.8075   -0.1712   -0.9475 C   0  0  0  0  0  0  0  0  0  0  0  0
    2.5233    2.9351   -0.5179 O   0  0  0  0  0  0  0  0  0  0  0  0
    4.1745    0.4384    0.2561 C   0  0  0  0  0  0  0  0  0  0  0  0
    4.7686   -0.9072   -1.6657 C   0  0  0  0  0  0  0  0  0  0  0  0
    5.4720    0.3214    0.7489 C   0  0  0  0  0  0  0  0  0  0  0  0
    6.0659   -1.0324   -1.1942 C   0  0  0  0  0  0  0  0  0  0  0  0
    6.4177   -0.4144    0.0231 C   0  0  0  0  0  0  0  0  0  0  0  0
    7.7268   -0.5989    0.4091 O   0  0  0  0  0  0  0  0  0  0  0  0
    8.1172    0.0108    1.6356 C   0  0  0  0  0  0  0  0  0  0  0  0
   -2.3636   -0.6511   -0.6684 H   0  0  0  0  0  0  0  0  0  0  0  0
   -4.6750    3.2707    1.3621 H   0  0  0  0  0  0  0  0  0  0  0  0
   -6.9208    1.1574   -0.2293 H   0  0  0  0  0  0  0  0  0  0  0  0
   -6.6801    0.4433    1.4209 H   0  0  0  0  0  0  0  0  0  0  0  0
   -6.7243    2.2430    1.2090 H   0  0  0  0  0  0  0  0  0  0  0  0
   -2.2387    3.3590    1.0429 H   0  0  0  0  0  0  0  0  0  0  0  0
   -0.4050   -0.0717   -1.5729 H   0  0  0  0  0  0  0  0  0  0  0  0
    0.5171    0.1329    2.1832 H   0  0  0  0  0  0  0  0  0  0  0  0
   -0.3915   -2.3778   -1.2566 H   0  0  0  0  0  0  0  0  0  0  0  0
   -0.3130   -4.3600    0.2958 H   0  0  0  0  0  0  0  0  0  0  0  0
    0.1897   -3.9691    2.7457 H   0  0  0  0  0  0  0  0  0  0  0  0
    2.1818    3.8145   -0.2672 H   0  0  0  0  0  0  0  0  0  0  0  0
    3.4363    1.0287    0.8228 H   0  0  0  0  0  0  0  0  0  0  0  0
    4.4741   -1.3877   -2.6141 H   0  0  0  0  0  0  0  0  0  0  0  0
    5.7381    0.8070    1.6976 H   0  0  0  0  0  0  0  0  0  0  0  0
    6.8233   -1.6034   -1.7495 H   0  0  0  0  0  0  0  0  0  0  0  0
    9.1955   -0.2741    1.7337 H   0  0  0  0  0  0  0  0  0  0  0  0
    7.5211   -0.3997    2.4863 H   0  0  0  0  0  0  0  0  0  0  0  0
    8.0056    1.1205    1.5761 H   0  0  0  0  0  0  0  0  0  0  0  0
  1  3  1  0  0  0  0
  1  4  2  0  0  0  0
  2  1  1  0  0  0  0
  3  5  2  0  0  0  0
  3  6  1  0  0  0  0
  4 32  1  0  0  0  0
  5  8  1  0  0  0  0
  5 33  1  0  0  0  0
  6 34  1  0  0  0  0
  6 35  1  0  0  0  0
  6 36  1  0  0  0  0
  7  9  1  0  0  0  0
  7  4  1  0  0  0  0
  8  7  2  0  0  0  0
  8 37  1  0  0  0  0
  9 10  1  0  0  0  0
  9 11  1  0  0  0  0
 10 12  1  0  0  0  0
 10 13  1  0  0  0  0
 10 38  1  6  0  0  0
 11 15  2  0  0  0  0
 12 16  1  0  0  0  0
 12 17  2  0  0  0  0
 13 18  1  0  0  0  0
 13 14  2  0  0  0  0
 14 24  1  0  0  0  0
 14 11  1  0  0  0  0
 16 19  2  0  0  0  0
 16 39  1  0  0  0  0
 17 40  1  0  0  0  0
 18 22  2  0  0  0  0
 18 23  1  0  0  0  0
 19 21  1  0  0  0  0
 20 17  1  0  0  0  0
 20 41  1  0  0  0  0
 21 20  2  0  0  0  0
 21 42  1  0  0  0  0
 23 25  2  0  0  0  0
 23 26  1  0  0  0  0
 24 43  1  0  0  0  0
 25 27  1  0  0  0  0
 25 44  1  0  0  0  0
 26 45  1  0  0  0  0
 27 29  2  0  0  0  0
 27 46  1  0  0  0  0
 28 26  2  0  0  0  0
 28 47  1  0  0  0  0
 29 30  1  0  0  0  0
 29 28  1  0  0  0  0
 30 31  1  0  0  0  0
 31 48  1  0  0  0  0
 31 49  1  0  0  0  0
 31 50  1  0  0  0  0
M  END
$$$$
93.mol
 OpenBabel03201414153D

 44 45  0  0  0  0  0  0  0  0999 V2000
    4.6512    1.7705   -0.0552 C   0  0  0  0  0  0  0  0  0  0  0  0
    5.9590    1.5814   -0.4354 F   0  0  0  0  0  0  0  0  0  0  0  0
    4.1889    2.7319   -0.9201 F   0  0  0  0  0  0  0  0  0  0  0  0
    4.7492    2.4226    1.1509 F   0  0  0  0  0  0  0  0  0  0  0  0
    3.8153    0.4975   -0.0112 C   0  0  0  0  0  0  0  0  0  0  0  0
    2.4287    0.5950   -0.1450 C   0  0  0  0  0  0  0  0  0  0  0  0
    4.4392   -0.7319    0.1740 C   0  0  0  0  0  0  0  0  0  0  0  0
    1.6229   -0.5563   -0.0888 C   0  0  0  0  0  0  0  0  0  0  0  0
    3.6679   -1.8911    0.2266 C   0  0  0  0  0  0  0  0  0  0  0  0
    0.2280   -0.5199   -0.2298 N   0  0  0  0  0  0  0  0  0  0  0  0
    2.2799   -1.8180    0.1008 C   0  0  0  0  0  0  0  0  0  0  0  0
   -0.5891    0.6028   -0.1855 C   0  0  0  0  0  0  0  0  0  0  0  0
    1.4533   -2.9252    0.1265 O   0  0  0  0  0  0  0  0  0  0  0  0
   -0.1494    1.7573   -0.0375 O   0  0  0  0  0  0  0  0  0  0  0  0
   -2.0540    0.3425   -0.3197 C   0  0  0  0  0  0  0  0  0  0  0  0
   -2.9214    1.0686    0.5010 C   0  0  0  0  0  0  0  0  0  0  0  0
   -2.5580   -0.5625   -1.2600 C   0  0  0  0  0  0  0  0  0  0  0  0
   -4.3032    0.8662    0.3956 C   0  0  0  0  0  0  0  0  0  0  0  0
   -3.9303   -0.7674   -1.3685 C   0  0  0  0  0  0  0  0  0  0  0  0
   -5.1250    1.5266    1.2969 O   0  0  0  0  0  0  0  0  0  0  0  0
   -4.8109   -0.0612   -0.5356 C   0  0  0  0  0  0  0  0  0  0  0  0
   -5.9379    2.5377    0.6943 C   0  0  0  0  0  0  0  0  0  0  0  0
   -6.1682   -0.2311   -0.7537 O   0  0  0  0  0  0  0  0  0  0  0  0
   -6.8781   -0.7741    0.3625 C   0  0  0  0  0  0  0  0  0  0  0  0
    2.0756   -4.1779    0.4487 C   0  0  0  0  0  0  0  0  0  0  0  0
    0.9543   -5.1885    0.5212 C   0  0  0  0  0  0  0  0  0  0  0  0
    1.9754    1.5926   -0.2949 H   0  0  0  0  0  0  0  0  0  0  0  0
    5.5344   -0.7916    0.2731 H   0  0  0  0  0  0  0  0  0  0  0  0
    4.1698   -2.8589    0.3685 H   0  0  0  0  0  0  0  0  0  0  0  0
   -0.2186   -1.4110   -0.2850 H   0  0  0  0  0  0  0  0  0  0  0  0
   -2.5263    1.8018    1.2226 H   0  0  0  0  0  0  0  0  0  0  0  0
   -1.8790   -1.1095   -1.9323 H   0  0  0  0  0  0  0  0  0  0  0  0
   -4.3389   -1.4711   -2.1088 H   0  0  0  0  0  0  0  0  0  0  0  0
   -6.5368    2.9365    1.5505 H   0  0  0  0  0  0  0  0  0  0  0  0
   -6.5993    2.0868   -0.0854 H   0  0  0  0  0  0  0  0  0  0  0  0
   -5.2955    3.3361    0.2519 H   0  0  0  0  0  0  0  0  0  0  0  0
   -7.9363   -0.8154    0.0021 H   0  0  0  0  0  0  0  0  0  0  0  0
   -6.7812   -0.1043    1.2513 H   0  0  0  0  0  0  0  0  0  0  0  0
   -6.4987   -1.7972    0.5982 H   0  0  0  0  0  0  0  0  0  0  0  0
    2.8084   -4.4416   -0.3589 H   0  0  0  0  0  0  0  0  0  0  0  0
    2.6083   -4.0894    1.4318 H   0  0  0  0  0  0  0  0  0  0  0  0
    0.2214   -4.9045    1.3136 H   0  0  0  0  0  0  0  0  0  0  0  0
    0.4146   -5.2457   -0.4541 H   0  0  0  0  0  0  0  0  0  0  0  0
    1.3839   -6.1901    0.7613 H   0  0  0  0  0  0  0  0  0  0  0  0
  1  3  1  0  0  0  0
  1  4  1  0  0  0  0
  1  5  1  0  0  0  0
  2  1  1  0  0  0  0
  5  6  2  0  0  0  0
  5  7  1  0  0  0  0
  6  8  1  0  0  0  0
  6 27  1  0  0  0  0
  7 28  1  0  0  0  0
  8 10  1  0  0  0  0
  8 11  2  0  0  0  0
  9  7  2  0  0  0  0
  9 29  1  0  0  0  0
 10 12  1  0  0  0  0
 10 30  1  0  0  0  0
 11 13  1  0  0  0  0
 11  9  1  0  0  0  0
 12 14  2  0  0  0  0
 12 15  1  0  0  0  0
 13 25  1  0  0  0  0
 15 16  1  0  0  0  0
 15 17  2  0  0  0  0
 16 18  2  0  0  0  0
 16 31  1  0  0  0  0
 17 32  1  0  0  0  0
 18 20  1  0  0  0  0
 18 21  1  0  0  0  0
 19 17  1  0  0  0  0
 19 33  1  0  0  0  0
 20 22  1  0  0  0  0
 21 23  1  0  0  0  0
 21 19  2  0  0  0  0
 22 34  1  0  0  0  0
 22 35  1  0  0  0  0
 22 36  1  0  0  0  0
 23 24  1  0  0  0  0
 24 37  1  0  0  0  0
 24 38  1  0  0  0  0
 24 39  1  0  0  0  0
 25 26  1  0  0  0  0
 25 40  1  0  0  0  0
 25 41  1  0  0  0  0
 26 42  1  0  0  0  0
 26 43  1  0  0  0  0
 26 44  1  0  0  0  0
M  END
$$$$
94.mol
 OpenBabel03201414153D

 56 60  0  0  0  0  0  0  0  0999 V2000
    2.6294   -0.8294   -0.1296 C   0  0  0  0  0  0  0  0  0  0  0  0
    3.9098   -0.6131   -1.2514 S   0  0  0  0  0  0  0  0  0  0  0  0
    4.9468   -0.1700   -0.0131 C   0  0  0  0  0  0  0  0  0  0  0  0
    2.9644   -0.5913    1.1626 N   0  0  0  0  0  0  0  0  0  0  0  0
    1.3744   -1.2810   -0.5706 N   0  0  0  0  0  0  0  0  0  0  0  0
    4.2916   -0.2194    1.2341 C   0  0  0  0  0  0  0  0  0  0  0  0
    6.3246    0.2079   -0.2558 C   0  0  0  0  0  0  0  0  0  0  0  0
    0.3693   -0.3087   -1.0803 C   0  0  2  0  0  0  0  0  0  0  0  0
    0.7000   -2.3261    0.1212 C   0  0  0  0  0  0  0  0  0  0  0  0
    4.9366    0.1010    2.5288 C   0  0  0  0  0  0  0  0  0  0  0  0
    6.9032    0.2970   -1.3452 O   0  0  0  0  0  0  0  0  0  0  0  0
    7.0528    0.4968    0.8699 O   0  0  0  0  0  0  0  0  0  0  0  0
    8.4183    0.8660    0.6594 C   0  0  0  0  0  0  0  0  0  0  0  0
    0.4434    1.0719   -0.5083 C   0  0  0  0  0  0  0  0  0  0  0  0
   -0.9885   -0.9722   -0.8032 C   0  0  0  0  0  0  0  0  0  0  0  0
   -0.7810   -2.1243   -0.1175 C   0  0  0  0  0  0  0  0  0  0  0  0
    1.2006   -3.2795    0.7200 O   0  0  0  0  0  0  0  0  0  0  0  0
    0.3854    1.3146    0.8814 C   0  0  0  0  0  0  0  0  0  0  0  0
    0.5451    2.1744   -1.3673 C   0  0  0  0  0  0  0  0  0  0  0  0
   -2.2004   -0.3988   -1.4045 C   0  0  0  0  0  0  0  0  0  0  0  0
    0.4213    2.5464    1.4214 N   0  0  0  0  0  0  0  0  0  0  0  0
    0.5832    3.4570   -0.8203 C   0  0  0  0  0  0  0  0  0  0  0  0
    0.5180    3.5930    0.5782 C   0  0  0  0  0  0  0  0  0  0  0  0
   -2.1782   -0.0534   -2.5970 O   0  0  0  0  0  0  0  0  0  0  0  0
   -3.4037   -0.2288   -0.5732 C   0  0  0  0  0  0  0  0  0  0  0  0
   -1.7061   -3.0140    0.3147 O   0  0  0  0  0  0  0  0  0  0  0  0
   -4.5889    0.1989   -1.2143 C   0  0  0  0  0  0  0  0  0  0  0  0
   -3.3907   -0.4579    0.8071 C   0  0  0  0  0  0  0  0  0  0  0  0
   -5.7249    0.3837   -0.4568 C   0  0  0  0  0  0  0  0  0  0  0  0
   -4.5325   -0.2728    1.5931 C   0  0  0  0  0  0  0  0  0  0  0  0
   -5.6868    0.1465    0.9438 C   0  0  0  0  0  0  0  0  0  0  0  0
   -7.1041    0.8143   -0.8242 C   0  0  0  0  0  0  0  0  0  0  0  0
   -6.8979    0.3801    1.5615 O   0  0  0  0  0  0  0  0  0  0  0  0
   -7.8523    0.8061    0.5296 C   0  0  2  0  0  0  0  0  0  0  0  0
   -9.0247   -0.1435    0.5577 C   0  0  0  0  0  0  0  0  0  0  0  0
    0.5102   -0.2621   -2.2038 H   0  0  0  0  0  0  0  0  0  0  0  0
    5.3363    1.1463    2.4923 H   0  0  0  0  0  0  0  0  0  0  0  0
    4.2280    0.0094    3.3877 H   0  0  0  0  0  0  0  0  0  0  0  0
    5.8003   -0.5935    2.6895 H   0  0  0  0  0  0  0  0  0  0  0  0
    8.8005    1.0472    1.6940 H   0  0  0  0  0  0  0  0  0  0  0  0
    8.4711    1.7890    0.0337 H   0  0  0  0  0  0  0  0  0  0  0  0
    8.9658    0.0318    0.1588 H   0  0  0  0  0  0  0  0  0  0  0  0
    0.3134    0.4788    1.6020 H   0  0  0  0  0  0  0  0  0  0  0  0
    0.5838    2.0321   -2.4584 H   0  0  0  0  0  0  0  0  0  0  0  0
    0.6597    4.3433   -1.4636 H   0  0  0  0  0  0  0  0  0  0  0  0
    0.5431    4.5905    1.0530 H   0  0  0  0  0  0  0  0  0  0  0  0
[truncated: 755,915 more chars]
