# Supplementary material for: In Silico Discovery of Novel Potent Antioxidants on the Basis of Pulvinic Acid and Coumarine Derivatives and Their Experimental Evaluation
Source: PLoS One. 2015 Oct 16;10(10):e0140602. doi: 10.1371/journal.pone.0140602 (PMC4608598; doi:10.1371/journal.pone.0140602)
Supplement: S1 Table — (XLSX) [file pone.0140602.s003.xlsx]

## Sheet: Sheet1
Compound	DPPH assay	2-deoxyribose assay	β-carotene bleaching assay
5
7
9
10		No data
11
12
13			No data
18			No data
19		No data	No data
21			No data
Ascorbic acid		No data	No data
Gallic acid		No data
Quercetin		No data
Scopoletin		No data	No data
Aesculin			No data
Trolox
Curcumin		No data	No data
Resveratrol		No data
